# Supplementary material for: Taxonomically different symbiotic communities of sympatric Arctic sponge species show functional similarity with specialization at species level
Source: mSystems. 2025 Oct 16;10(11):e01147-25. doi: 10.1128/msystems.01147-25 (PMC12625764; doi:10.1128/msystems.01147-25)
Supplement: Supplemental Tables — Tables S1-S13. [file msystems.01147-25-s0002.xlsx]

## Sheet: Supplementar Tables Description
Supplementary Table	Description
S1	Numbers of samples collected for 16S rRNA gene amplicon sequencing and metagenomic analyses at WSBS MSU (the White Sea) and the Barents Sea during the 2016-2022 collection seasons
S2	Oligonucleotides used in the study
S3	NGS datasets generated or used in the study and 18S rRNA gene sequences of sponge species generated in this study and deposited in GenBank
S4	OTU counts in sponge and seawater samples collected at WSBS MSU (the White Sea), OTU taxonomy according to SILVA, and OTU sequences
S5	OTU counts in Halichondria panicea and seawater samples collected from different locations (the White Sea, Barents Sea, Baltic Sea, North Atlantic), OTU taxonomy according to SILVA, and OTU sequences (data from the current study and re-analysis of data from Schmittmann et al., 2022, Knobloch et al., 2019, Knobloch et al., 2018, and Rusanova et al., 2021)
S6	OTU counts in Isodictya kerguelenensis samples collected from Antarctic waters, OTU taxonomy according to SILVA, and OTU sequences (re-analysis of data from Rondon et al., 2020)
S7	OTU counts in the Isodictya erinacea sample collected from Antarctic waters, OTU taxonomy according to SILVA, and OTU sequences (re-analysis of data from Moreno-Pino et al., 2024)
S8	List of identified SAB OTUs and their most close hits (SILVA/nt NCBI/rRNA NCBI)
S9	The presence/absence of OTUs, identified as sponge-associated, in the generated 16S rRNA gene amplicon sequencing datasets from WSBS MSU (the White Sea), OTU counts and their taxonomy according to SILVA
S10	Assembly statistics of initial metagenomic bins for sponge-associated bacteria obtained with different binners and bins refined with CORITES
S11	Description and assembly statistics of reconstructed sponge-associated MAGs
S12	Additional MAGs, not from the GTDB database, used in the study
S13	Presence of genes of taurine and sulfoacetate metabolic pathways in the recovered metagenomic bins, MAGs, and genomes, taxonomically related to identified SAB MAGs, from GTDB

## Sheet: S1
Collection dates	Location	H. panicea, # samples	H. sitiens, # samples	I. palmata, # samples	Surrounding marine water, # samples
August 15-25, 2016	WSBS, 66.5527°N, 33.1033°E, Kandalaksha Bay of the White Sea	2	3	3	1
August 10-20, 2018	WSBS, 66.5527°N, 33.1033°E, Kandalaksha Bay of the White Sea	3	3	2	1
September 10-15, 2022	WSBS, 66.5527°N, 33.1033°E, Kandalaksha Bay of the White Sea	1	1	1	1
August 09, 2022	69.10177°N, 36.06234°E, Guba Yarnyshnaya, Barents Sea	1	-	-	1
August 10, 2022	69.11484°N, 36.10579°E, Dal'nij plyazh, Zelenetskaya Guba, Barents Sea	1	-	-	1
August 10, 2022	69.11484°N, 36.10579°E, Dal'nij plyazh, Zelenetskaya Guba, Barents Sea	1	-	-	1
August 12, 2022	69.11549°N, 36.05281°E, Krasnaya skala, Guba Yarnyshnaya, Barents Sea	1	-	-	1

## Sheet: S2
Name	Sequence, 5'-3'	Purpose	Comment
SP18aF_18S	CCTGCCAGTAGTCATATGCTTG	Amplification of sponge 18S rRNA gene for Sanger sequencing	Amplification of region 1 of the 18S rRNA gene, expected product length ~700 bp
SP700R_18S	GGGCTTTCGAGAGGAAGG
SP430F_18S	CGCGCAAATTACCCAATCCC		Amplification of region 2 of the 18S rRNA gene, expected product length ~700 bp
SP1100R_18S	GCCTTGCGACCATACTCC
SP850F_18S	AAGTAATGATTAAGAGGGACAGTTGG		Amplification of region 3 of the 18S rRNA gene, expected product length ~700 bp
SP1620R_18S	GGGCGGTGTGTACAAAGG
16S Amplicon PCR Forward Primer (341F)	TCGTCGGCAGCGTCAGATGTGTATAAGAGACAGCCTACGGGNGGCWGCAG	16S Amplicon PCR primers	Primers used for amplification of the V3-V4 region of the 16S rRNA gene for metagenomics. Fused with adapter sequences. Source: 16S Metagenomic Sequencing Library Preparation, Part # 15044223 Rev. B
16S Amplicon PCR Reverse Primer (785R)	GTCTCGTGGGCTCGGAGATGTGTATAAGAGACAGGACTACHVGGGTATCTAATCC
F_1_palmata	CGTGAGGGGGGAGAAATAAC	Detection of dominant sponge symbionts sequences with PCR	Forward primer for Ca. Eurynomebacter symbioticus (I. palmata, OTU 1)
R_1_palmata	TCGCAAGATTTTGTCGGACG		Reverse primer for Ca. Eurynomebacter symbioticus (I. palmata, OTU 1)
F_2_palmata	AGGCTAAACAAGGCGGAATG		Forward primer for Ca. Eurynomebacter symbioticus (I. palmata, OTU 1)
R_2_palmata	GTCATCTTCCAGACAAATACCACAG		Reverse primer for Ca. Eurynomebacter symbioticus (I. palmata, OTU 1)
F_1_sitiens	CCAAATTGACGCGATGGGA		Forward primer for Ca. Ahtobacter symbioticus (H. sitiens, OTU 3)
R_1_sitiens	GTATGTGGTCGGGTTTTTTTATGC		Reverse primer for Ca. Ahtobacter symbioticus (H. sitiens, OTU 3)
F_2_sitiens	CTTGACTAAAGCGCCCACAC		Forward primer for Ca. Ahtobacter symbioticus (H. sitiens, OTU 3)
R_2_sitiens	GGCATTAACATGACGCACG		Reverse primer for Ca. Ahtobacter symbioticus (H. sitiens, OTU 3)
18507_F1	CCTCCTTTCTAAGGACGATGGATG		Forward primer for Ca. Halichondribacter symbioticus (H. panicea, OTU 4)
18507_R1	GAAGAGATATGAGGACGGACAAACG		Reverse primer for Ca. Halichondribacter symbioticus (H. panicea, OTU 4)
18507_F2	CGTTTGTCCGTCCTCATATCTCTTC		Forward primer for Ca. Halichondribacter symbioticus (H. panicea, OTU 4)
18507_R2	GCCCCATAAGTTTTTTAAGAATTCCATTTTG		Reverse primer for Ca. Halichondribacter symbioticus (H. panicea, OTU 4)
AqS261	GCCCCCAAATTTTGACCGTTC	FISH probes for detection of target bacteria	Probe for Ca. Eurynomebacter symbioticus (I. palmata, OTU 1), Cy3
AqS2443	Cy3-ATTATTCCCGACTGTTTCTTCC		Probe for Ca. Eurynomebacter symbioticus (I. palmata, OTU 1), Cy3
Arenicellales182	Cy3-CCCCCTGTCCATAATATGAACAAGG		Probe for Ca. Ahtobacter symbioticus (H. sitiens, OTU 3), Cy3
Arenicellales479	Cy3-CCGTCAAGACCCATGAGTATTATC		Probe for Ca. Ahtobacter symbioticus (H. sitiens, OTU 3), Cy3
Amylibacter140	Cy3-GGTGTATACGGTATTACCATTCGT		Probe for Ca. Halichondribacter symbioticus (H. panicea, OTU 4), Cy3
Amylibacter949	Cy3-CGAGCTGAAAGACGGTATCTCTACC		Probe for Ca. Halichondribacter symbioticus (H. panicea, OTU 4), Cy3
Sitiens_7_90	Cy3-GTCAGCATCAAAGTCACCCC		Probe for Ca. Vellamobacter salmiensis (H. sitiens, OTU 7), Cy3
Sitiens_7_458	Cy3-AGTATTAATTCGGCTTTTTCTTCCTT		Probe for Ca. Vellamobacter symbioticus (H. sitiens, OTU 7), Cy3
Sitiens_9_478	Cy3-GAGTAACGTCAAGTCTGCTGGGG		Probe for Ca. Gandvikia sitiensis (H. sitiens, OTU 9), Cy3
Sitiens_9_999	Cy3-GGTGAATTCCGAGGATGTCAAAGCC		Probe for Ca. Gandvikia sitiensis (H. sitiens, OTU 9), Cy3
Sitiens_14_62	Cy3-ATTGTCCTTGCTGTTACCGT		Probe for Ca. Sampovibrio pertzovi (H. sitiens, OTU 14), Cy3
Sitiens_14_844	Cy3-CGCCACTCAGATTCAAGATCCA		Probe for Ca. Sampovibrio pertzovi (H. sitiens, OTU 14), Cy3
Panicea_23_177	Cy3-CCTCTATCTGCGGCGGAC		Probe for Ca. Yagmuria paniceus (H. panicea, OTU 23), Cy3
Panicea_23_582	Cy3-TCTTCCGTTTTCTAGTCAACCAG		Probe for Ca. Yagmuria paniceus (H. panicea, OTU 23), Cy3
EUB338I	Cy5-GCTGCCTCCCGTAGGAGT		Universal probe for eubacteria, Cy5. Reference: Daims et al., 1999, https://doi.org/10.1016/S0723-2020(99)80053-8
EUB338II	Cy5-GCAGCCACCCGTAGGTGT		Universal probe for eubacteria, Cy5. Reference: Daims et al., 1999, https://doi.org/10.1016/S0723-2020(99)80053-8
EUB338III	Cy5-GCTGCCACCCGTAGGTGT		Universal probe for eubacteria, Cy5. Reference: Daims et al., 1999, https://doi.org/10.1016/S0723-2020(99)80053-8

## Sheet: S3
Dataset name	BioProject accession no.	SRA Data accession	Sample name	Short description	Reference
Marine sponges and seawater from the White Sea (WSBS MSU) and Barents Sea, 16S rRNA gene amplicon (V3-V4 region) sequencing datasets generated in this study	PRJNA1211653	SRR32026506	16S_rRNA_H_panicea_1_2016_White_Sea	Amplicons of V3-V4 region of 16S rRNA gene from H. panicea biological replica 1 metagenome, 2016	This work
		SRR32026505	16S_rRNA_H_panicea_2_2016_White_Sea	Amplicons of V3-V4 region of 16S rRNA gene from H. panicea biological replica 2 metagenome, 2016
		SRR32026493	16S_rRNA_H_sitiens_1_2016_White_Sea	Amplicons of V3-V4 region of 16S rRNA gene from H. sitiens biological replica 1 metagenome, 2016
		SRR32026483	16S_rRNA_H_sitiens_2_2016_White_Sea	Amplicons of V3-V4 region of 16S rRNA gene from H. sitiens biological replica 2 metagenome, 2016
		SRR32026472	16S_rRNA_H_sitiens_3_2016_White_Sea	Amplicons of V3-V4 region of 16S rRNA gene from H. sitiens biological replica 3 metagenome, 2016
		SRR32026470	16S_rRNA_I_palmata_1_2016_White_Sea	Amplicons of V3-V4 region of 16S rRNA gene from I. palmata biological replica 1 metagenome, 2016
		SRR32026469	16S_rRNA_I_palmata_2_2016_White_Sea	Amplicons of V3-V4 region of 16S rRNA gene from I. palmata biological replica 2 metagenome, 2016
		SRR32026468	16S_rRNA_I_palmata_3_2016_White_Sea	Amplicons of V3-V4 region of 16S rRNA gene from I. palmata biological replica 3 metagenome, 2016
		SRR32026467	16S_rRNA_marine_water_2016_White_Sea	Amplicons of V3-V4 region of 16S rRNA gene of marine water metagenome, 2016
	PRJNA781598	SRR17015070	16S_rRNA_H_panicea_1	Amplicons of V3-V4 region of 16S rRNA gene from H. panicea biological replica 1 metagenome, 2018	Rusanova et al., 2021, https://doi.org/10.3390/life12010025
		SRR17015069	16S_rRNA_H_panicea_2	Amplicons of V3-V4 region of 16S rRNA gene from H. panicea biological replica 2 metagenome, 2018
		SRR17015083	16S_rRNA_H_panicea_3	Amplicons of V3-V4 region of 16S rRNA gene from H. panicea biological replica 3 metagenome, 2018
		SRR17015082	16S_rRNA_H_sitiens_1	Amplicons of V3-V4 region of 16S rRNA gene from H. sitiens biological replica 1 metagenome, 2018
		SRR17015081	16S_rRNA_H_sitiens_2	Amplicons of V3-V4 region of 16S rRNA gene from H. sitiens biological replica 2 metagenome, 2018
		SRR17015080	16S_rRNA_H_sitiens_3	Amplicons of V3-V4 region of 16S rRNA gene from H. sitiens biological replica 3 metagenome, 2018
		SRR17015078	16S_rRNA_I_palmata_1	Amplicons of V3-V4 region of 16S rRNA gene from I. palmata biological replica 1 metagenome, 2018
		SRR17015077	16S_rRNA_I_palmata_2	Amplicons of V3-V4 region of 16S rRNA gene from I. palmata biological replica 2 metagenome, 2018
		SRR17015076	16S_rRNA_Marine_water	Amplicons of V3-V4 region of 16S rRNA gene of marine water metagenome, 2018
	PRJNA1211653	SRR32026466	16S_rRNA_H_panicea_2022_White_Sea	Amplicons of V3-V4 region of 16S rRNA gene from H. panicea metagenome, 2022	This work
		SRR32026504	16S_rRNA_H_sitiens_2022_White_Sea	Amplicons of V3-V4 region of 16S rRNA gene from H. sitiens metagenome, 2022
		SRR32026502	16S_rRNA_I_palmata_2022_White_Sea	Amplicons of V3-V4 region of 16S rRNA gene from I. palmata metagenome, 2022
		SRR32026501	16S_rRNA_marine_water_2022_White_Sea	Amplicons of V3-V4 region of 16S rRNA gene of marine water metagenome, 2022
		SRR32026478	16S_rRNA_H_panicea_site_1_2022_Barents_Sea	Amplicons of V3-V4 region of 16S rRNA gene from H. panicea metagenome Barents Sea site 1, 2022
		SRR32026477	16S_rRNA_H_panicea_site_2_1_2022_Barents_Sea	Amplicons of V3-V4 region of 16S rRNA gene from H. panicea biological replica 1 metagenome Barents Sea site 2, 2022
		SRR32026476	16S_rRNA_H_panicea_site_2_2_2022_Barents_Sea	Amplicons of V3-V4 region of 16S rRNA gene from H. panicea biological replica 2 metagenome Barents Sea site 2, 2022
		SRR32026475	16S_rRNA_H_panicea_site_3_2022_Barents_Sea	Amplicons of V3-V4 region of 16S rRNA gene from H. panicea metagenome Barents Sea site 3, 2022
		SRR32026474	16S_rRNA_marine_water_site_1_2022_Barents_Sea	Amplicons of V3-V4 region of 16S rRNA gene of marine water metagenome Barents Sea site 1, 2022
		SRR32026473	16S_rRNA_marine_water_site_2_2022_Barents_Sea	Amplicons of V3-V4 region of 16S rRNA gene of marine water metagenome Barents Sea site 2, 2022
		SRR32026471	16S_rRNA_marine_water_site_3_2022_Barents_Sea	Amplicons of V3-V4 region of 16S rRNA gene of marine water metagenome Barents Sea site 3, 2022
Marine sponges and seawater from the White Sea (WSBS MSU), shotgun sequencing datasets generated in this study	PRJNA1211653	SRR32026500	H_panicea_2016_White_Sea	H. panicea metagenome, short reads, 2016	This work
		SRR32026503	H_sitiens_1_2016_White_Sea	H. sitiens biological replica 1 metagenome, short reads, 2016
		SRR32026499	H_sitiens_2_2016_White_Sea	H. sitiens biological replica 2 metagenome, short reads, 2016
		SRR32026498	H_sitiens_3_2016_White_Sea	H. sitiens biological replica 3 metagenome, short reads, 2016
		SRR32026497	H_sitiens_2_2016_White_Sea	H. sitiens biological replica 2 metagenome, long reads, 2016
		SRR32026496	H_sitiens_3_2016_White_Sea	H. sitiens biological replica 3 metagenome, long reads, 2016
		SRR32026494	I_palmata_1_2016_White_Sea	I. palmata biological replica 1 metagenome, short reads, 2016
		SRR32026491	I_palmata_2_2016_White_Sea	I. palmata biological replica 2 metagenome, short reads, 2016
		SRR32026490	I_palmata_3_2016_White_Sea	I. palmata biological replica 3 metagenome, short reads, 2016
		SRR32026489	I_palmata_2_2016_White_Sea	I. palmata biological replica 2 metagenome, long reads, 2016
		SRR32026495	I_palmata_3_2016_White_Sea	I. palmata biological replica 3 metagenome, long reads, 2016
		SRR32026488	Marine_water_2016_White_Sea	Marine water metagenome, short reads, 2016
	PRJNA781598	SRR17015085	BCT_H_panicea_2018	H. panicea bacterial fraction metagenome, short reads, 2018	Rusanova et al., 2021, https://doi.org/10.3390/life12010025
		SRR17015074	VRS_H_panicea_2018	H. panicea viral fraction metagenome, short reads, 2018
		SRR17015084	BCT_H_sitiens_2018	H. sitiens bacterial fraction metagenome, short reads, 2018
		SRR17015073	VRS_H_sitiens_2018	H. sitiens viral fraction metagenome, short reads, 2018
		SRR17015079	BCT_I_palmata_2018	I. palmata bacterial fraction metagenome, short reads, 2018
		SRR17015072	VRS_I_palmata_2018	I. palmata viral fraction metagenome, short reads, 2018
		SRR17015075	BCT_Marine_water_2018	Marine water bacterial fraction metagenome, short reads, 2018
		SRR17015071	VRS_Marine_water_2018	Marine water viral fraction metagenome, short reads, 2018
	PRJNA1211653	SRR32026487	H_panicea_2022_White_Sea	H. panicea metagenome, short reads, 2022	This work
		SRR32026492	H_panicea_2022_White_Sea	H. panicea 1.1 metagenome, long reads, 2022
		SRR32026486	H_panicea_2022_White_Sea	H. panicea 1.2 metagenome, long reads, 2022
		SRR32026485	H_sitiens_2022_White_Sea	H. sitiens metagenome, short reads, 2022
		SRR32026484	H_sitiens_2022_White_Sea	H. sitiens 1.1 metagenome, long reads, 2022
		SRR32026482	H_sitiens_2022_White_Sea	H. sitiens 1.2 metagenome, long reads, 2022
		SRR32026481	I_palmata_2022_White_Sea	I. palmata metagenome, short reads, 2022
		SRR32026480	I_palmata_2022_White_Sea	I. palmata 1.1 metagenome, long reads, 2022
		SRR32026479	I_palmata_2022_White_Sea	I. palmata 1.2 metagenome, long reads, 2022
Halichondria panicea and seawater, North Atlantic, 16S rRNA gene amplicon (V3-V4 region) sequencing datasets	PRJNA495906	SRR8040141	Eyr1	16S rRNA gene amplicon sequencing datasets of H. panicea and seawater microbiomes from the North Atlantic studied by Knobloch et al., 2018	Knobloch et al., 2018, https://doi.org/10.1093/femsec/fiy220
		SRR8040106	Eyr10
		SRR8040114	Eyr11
		SRR8040113	Eyr12
		SRR8040116	Eyr13
		SRR8040115	Eyr14
		SRR8040118	Eyr15
		SRR8040117	Eyr16
		SRR8040120	Eyr17
		SRR8040119	Eyr18
		SRR8040109	Eyr19
		SRR8040140	Eyr2
		SRR8040108	Eyr20
		SRR8040154	Eyr21
		SRR8040155	Eyr22
		SRR8040156	Eyr23
		SRR8040157	Eyr24
		SRR8040150	Eyr25
		SRR8040151	Eyr26
		SRR8040152	Eyr27
		SRR8040153	Eyr28
		SRR8040147	Eyr29
		SRR8040139	Eyr3
		SRR8040148	Eyr30
		SRR8040124	Eyr31
		SRR8040123	Eyr32
		SRR8040122	Eyr33
		SRR8040121	Eyr34
		SRR8040128	Eyr35
		SRR8040127	Eyr36
		SRR8040126	Eyr37
		SRR8040125	Eyr38
		SRR8040130	Eyr39
		SRR8040138	Eyr4
		SRR8040145	Eyr5
		SRR8040144	Eyr6
		SRR8040143	Eyr7
		SRR8040142	Eyr8
		SRR8040136	Eyr9
		SRR8040370	EyrSW1
		SRR8040373	EyrSW10
		SRR8040380	EyrSW11
		SRR8040379	EyrSW12
		SRR8040382	EyrSW13
		SRR8040367	EyrSW2
		SRR8040372	EyrSW3
		SRR8040378	EyrSW4
		SRR8040368	EyrSW5
		SRR8040369	EyrSW6
		SRR8040376	EyrSW7
		SRR8040371	EyrSW8
		SRR8040377	EyrSW9
		SRR8040129	Gr1
		SRR8040172	Gr10
		SRR8040173	Gr11
		SRR8040135	Gr12
		SRR8040131	Gr13
		SRR8040149	Gr14
		SRR8040104	Gr15
		SRR8040107	Gr16
		SRR8040111	Gr17
		SRR8040137	Gr18
		SRR8040146	Gr19
		SRR8040164	Gr2
		SRR8040132	Gr20
		SRR8040171	Gr21
		SRR8040165	Gr3
		SRR8040162	Gr4
		SRR8040163	Gr5
		SRR8040160	Gr6
		SRR8040161	Gr7
		SRR8040158	Gr8
		SRR8040159	Gr9
		SRR8040381	GroSW1
		SRR8040384	GroSW2
		SRR8040383	GroSW3
		SRR8040386	GroSW4
		SRR8040385	GroSW5
		SRR8040375	GroSW6
		SRR8040166	Haf1
		SRR8040167	Haf2
		SRR8040168	Haf3
		SRR8040169	Haf4
		SRR8040170	Haf5
		SRR8040105	Haf6
		SRR8040374	HafSW1
		SRR8040112	Sku1
		SRR8040110	Sku2
		SRR8040102	Sku3
		SRR8040103	Sku4
		SRR8040134	Sku5
		SRR8040133	Sku6
	PRJNA521872	SRR8564876	M1.1	16S rRNA gene amplicon sequencing datasets of H. panicea from the North Atlantic studied by Knobloch et al., 2019	Knobloch et al., 2019, doi: 10.1038/s41598-019-46904-3
		SRR8564877	M1.2
		SRR8564878	M1.3
		SRR8564879	M3.1
		SRR8564880	M3.2
		SRR8564881	M3.3
		SRR8566107	M4.1
		SRR8566106	M4.2
		SRR8566105	M4.3
		SRR8564882	M5.1
		SRR8564883	M5.2
		SRR8564884	M5.3
Halichondria panicea and seawater, Baltic Sea, 16S rRNA gene amplicon (V3-V4 region) sequencing datasets	PRJNA786895	SRR17186303	ABExp_LS68_T0_1	16S rRNA gene amplicon sequencing datasets of H. panicea and seawater from the Baltic Sea studied by Schmittmann et al., 2022	Schmittmann et al., 2022, https://doi.org/10.1111/1462-2920.16249
		SRR17186302	ABExp_LS69_T0_2
		SRR17186405	ABExp_LS70_T0_3
		SRR17186396	ABExp_LS71_T0_4
		SRR17186215	RecolInc_LS153_T0_1
		SRR17186140	RecolInc_LS154_T0_2
		SRR17186423	RecolInc_LS155_T0_3
		SRR17186364	RecolInc_LS156_T0_4
		SRR17186283	RecolInc_LS157_T0_5
		SRR17186272	RecolInc_LS158_T0_6
		SRR17186216	RecolInj_LS260_T0_1
		SRR17186291	RecolInj_LS250_T0_10
		SRR17186289	RecolInj_LS251_T0_11
		SRR17186137	RecolInj_LS273_T0_12
		SRR17186136	RecolInj_LS274_T0_13
		SRR17186288	RecolInj_LS252_T0_14
		SRR17186135	RecolInj_LS275_T0_15
		SRR17186287	RecolInj_LS253_T0_16
		SRR17186293	RecolInj_LS248_T0_2
		SRR17186214	RecolInj_LS261_T0_3
		SRR17186213	RecolInj_LS262_T0_4
		SRR17186212	RecolInj_LS263_T0_5
		SRR17186211	RecolInj_LS264_T0_6
		SRR17186292	RecolInj_LS249_T0_7
		SRR17186210	RecolInj_LS265_T0_8
		SRR17186138	RecolInj_LS272_T0_9
		SRR17186403	RecolInj_LS430_T0_aquarium_1_filter
		SRR17186402	RecolInj_LS431_T0_aquarium_2_filter
		SRR17186400	RecolInj_LS432_T0_aquarium_3_filter
Isodictya kerguelenensis, Antarctic waters, 16S rRNA gene amplicon (V4–V5 region) sequencing datasets	PRJNA595145	SRR12524768	9_S290_L001_R1_001	16S rRNA gene amplicon sequencing datasets of Isodictya kerguelenensis from Antarctic waters studied by Rondon et al., 2020	Rondon et al., 2020, https://www.frontiersin.org/articles/10.3389/fevo.2020.00262/full
		SRR12524769	8_S373_L001_R1_001
		SRR12524770	7_S361_L001_R1_001
		SRR12524771	5_S337_L001_R1_001
		SRR12524772	4_S325_L001_R1_001
		SRR12524773	3_S313_L001_R1_001
		SRR12524774	2_S301_L001_R1_001
		SRR12524775	1_S289_L001_R1_001
		SRR12524776	18_S303_L001_R1_001
		SRR12524777	17_S291_L001_R1_001
		SRR12524778	16_S374_L001_R1_001
		SRR12524779	14_S350_L001_R1_001
		SRR12524780	13_S338_L001_R1_001
		SRR12524781	12_S326_L001_R1_001
		SRR12524782	11_S314_L001_R1_001
		SRR12524783	10_S302_L001_R1_001
Isodictya erinacea, Antarctic waters, 16S rRNA gene amplicon (V4 region) sequencing dataset	PRJNA870453	SRR21424378	2014_Islote_Shoa_E15-V4	16S rRNA gene amplicon sequencing datasets of Isodictya erinacea from Antarctic waters studied by Moreno-Pino et al., 2024	Moreno-Pino et al., 2024, https://doi.org/10.1038/s41598-024-56480-w
Halichondria panicea transcriptome 1	PRJNA594151	TSA GIFJ01000001-GIFJ01797114	HP Tr1	Transcriptome of H. panicea from the White Sea obtained by Finoshin et al., 2020	Finoshin et al., 2020, https://doi.org/10.1371/journal.pone.0228722
Halichondria panicea transcriptome 2	PRJEB43257	TSA HBWD01000001-HBWD01703344	HP Tr2	Transcriptome of H. panicea from the Baltic Sea obtained by Schmittmann et al., 2021	Schmittmann et al., 2021, https://doi.org/10.3389/fimmu.2021.689051
Isodictya sp. transcriptome	PRJNA415418	https://figshare.com/articles/dataset/Supplementary_Files_Isodictya_sp_transcriptomics/7048727?file=12960968	Isodictya sp. transcriptome	Transcriptome of Isodictya sp. from Antarctic waters obtained by González-Aravena et al., 2019	González-Aravena et al., 2019, https://doi.org/10.7717/peerj.8088
18S rRNA gene sequences obtained for sponge samples from the White Sea in this study	PRJNA1211653	-	H_panicea_2016_3_16_met	Sequence name: H_panicea_2016_3_16_met, GenBank ID: PV875869, Halichondria panicea isolate H_panicea_2016_3_16 small subunit ribosomal RNA gene, complete sequence, predicted from metagenome	This work
	PRJNA781598	-	H_panicea_2018_1_met	Sequence name: H_panicea_2018_1_met, GenBank ID: PV875870, Halichondria panicea isolate H_panicea_2018_1 small subunit ribosomal RNA gene, complete sequence, predicted from metagenome
	PRJNA1211653	-	H_panicea_2022_1_met	Sequence name: H_panicea_2022_1_met, GenBank ID: PV875871, Halichondria panicea isolate H_panicea_2022_1 small subunit ribosomal RNA gene, complete sequence, predicted from metagenome
	PRJNA1211653	-	H_sitiens_2016_1_11_met	Sequence name: H_sitiens_2016_1_11_met, GenBank ID: PV875872, Halichondria sitiens isolate H_sitiens_2016_1_11 small subunit ribosomal RNA gene, complete sequence, predicted from metagenome
	PRJNA781598	-	H_sitiens_2018_1_met	Sequence name: H_sitiens_2018_1_met, GenBank ID: PV875873, Halichondria sitiens isolate H_sitiens_2018_1 small subunit ribosomal RNA gene, complete sequence, predicted from metagenome
	PRJNA1211653	-	H_sitiens_2022_1_met	Sequence name: H_sitiens_2022_1_met, GenBank ID: PV875874, Halichondria sitiens isolate H_sitiens_2022_1 small subunit ribosomal RNA gene, complete sequence, predicted from metagenome
	PRJNA1211653	-	I_palmata_2016_1_17_met	Sequence name: I_palmata_2016_1_17_met, GenBank ID: PV875875, Isodictya palmata isolate I_palmata_2016_1_17 small subunit ribosomal RNA gene, complete sequence, predicted from metagenome
	PRJNA781598	-	I_palmata_2018_1_met	Sequence name: I_palmata_2018_1_met, GenBank ID: PV875876, Isodictya palmata isolate I_palmata_2018_1 small subunit ribosomal RNA gene, complete sequence, predicted from metagenome
	PRJNA1211653	-	I_palmata_2022_1_met	Sequence name: I_palmata_2022_1_met, GenBank ID: PV875877, Isodictya palmata isolate I_palmata_2022_1 small subunit ribosomal RNA gene, complete sequence, predicted from metagenome
	PRJNA1211653	-	I_palmata_2016_1_17	Sequence name: I_palmata_2016_1_17, GenBank ID: PV871173, Isodictya palmata isolate I_palmata_2016_1_17 small subunit ribosomal RNA gene, partial sequence
	PRJNA1211653	-	I_palmata_2016_2_18	Sequence name: I_palmata_2016_2_18, GenBank ID: PV871174, Isodictya palmata isolate I_palmata_2016_2_18 small subunit ribosomal RNA gene, partial sequence
	PRJNA1211653	-	I_palmata_2016_3_19	Sequence name: I_palmata_2016_3_19, GenBank ID: PV871175, Isodictya palmata isolate I_palmata_2016_3_19 small subunit ribosomal RNA gene, partial sequence
	PRJNA1211653	-	H_sitiens_2016_1_11	Sequence name: H_sitiens_2016_1_11, GenBank ID: PV871176, Halichondria sitiens isolate H_sitiens_2016_1_11 small subunit ribosomal RNA gene, partial sequence
	PRJNA1211653	-	H_sitiens_2016_2_12	Sequence name: H_sitiens_2016_2_12, GenBank ID: PV871177, Halichondria sitiens isolate H_sitiens_2016_2_12 small subunit ribosomal RNA gene, partial sequence
	PRJNA1211653	-	H_sitiens_2016_3_13	Sequence name: H_sitiens_2016_3_13, GenBank ID: PV871178, Halichondria sitiens isolate H_sitiens_2016_3_13 small subunit ribosomal RNA gene, partial sequence
	PRJNA1211653	-	H_panicea_2016_1_14	Sequence name: H_panicea_2016_1_14, GenBank ID: PV871179, Halichondria panicea isolate H_panicea_2016_1_14 small subunit ribosomal RNA gene, partial sequence
	PRJNA1211653	-	H_panicea_2016_2_15	Sequence name: H_panicea_2016_2_15, GenBank ID: PV871180, Halichondria panicea isolate H_panicea_2016_2_15 small subunit ribosomal RNA gene, partial sequence
	PRJNA1211653	-	H_panicea_2016_3_16	Sequence name: H_panicea_2016_3_16, GenBank ID: PV871181, Halichondria panicea isolate H_panicea_2016_3_16 small subunit ribosomal RNA gene, partial sequence

## Sheet: S4
OTU ID	16S_rRNA_H_panicea_1_2016_White_Sea	16S_rRNA_H_panicea_2_2016_White_Sea	16S_rRNA_H_panicea_1	16S_rRNA_H_panicea_2	16S_rRNA_H_panicea_3	16S_rRNA_H_panicea_2022_White_Sea	16S_rRNA_H_sitiens_1_2016_White_Sea	16S_rRNA_H_sitiens_2_2016_White_Sea	16S_rRNA_H_sitiens_3_2016_White_Sea	16S_rRNA_H_sitiens_1	16S_rRNA_H_sitiens_2	16S_rRNA_H_sitiens_3	16S_rRNA_H_sitiens_2022_White_Sea	16S_rRNA_I_palmata_1_2016_White_Sea	16S_rRNA_I_palmata_2_2016_White_Sea	16S_rRNA_I_palmata_3_2016_White_Sea	16S_rRNA_I_palmata_1	16S_rRNA_I_palmata_2	16S_rRNA_I_palmata_2022_White_Sea	16S_rRNA_marine_water_2016_White_Sea	16S_rRNA_Marine_water	16S_rRNA_marine_water_2022_White_Sea	Kingdom	Phylum	Class	Order	Family	Genus	Species	OTU sequence
OTU 1	24	508	23	7	0	51	72	152	0	131	11	0	43	56752	\	56467	57114	4792	74365	0	4	0	Bacteria	Proteobacteria	Gammaproteobacteria	Burkholderiales	EC94	OTU 1	OTU 1	TGGGGAATATTGGACAATGGGGGCAACCCTGATCCAGCGATGCCGCGTGAGTGAAGAAGGCCTTCGGGTTGTAAAGCTCTTTCGCAGGGGAAGAAACAGTCGGGAATAATACGCCCGGCGAATGACGGTACCCTGAGAAGAAGCACCGGCTAACTTCGTGCCAGCAGCCGCGGTAATACGGGGGGTGCAAGCGTTAATCGGAATTACTGGGCGTAAAGCGTGCGTAGGCGGTT
OTU 2	20443	18519	14642	7151	4296	10672	12990	22745	18676	20663	5869	7532	6986	11709	11974	1957	2569	2176	6363	31351	500	2124	Bacteria	Cyanobacteria	Cyanobacteriia	Synechococcales	Cyanobiaceae	Synechococcus CC9902	OTU 2	TGGGGAATTTTCCGCAATGGGCGAAAGCCTGACGGAGCAACGCCGCGTGAGGGATGAAGGCCTCTGGGCTGTAAACCTCTTTTATAAAGGAAGAAGATCTGACGGTACTTGATGAATAAGCCACGGCTAATTCCGTGCCAGCAGCCGCGGTAATACGGGAGTGGCAAGCGTTATCCGGAATTATTGGGCGTAAAGCGTCCGCAGGCGGCCCTACAAGTCTGCTGTTAAAAAGT
OTU 3	252	925	24	17	11	14	47584	30665	12491	61874	28410	35806	21611	47	1437	232	19	12	0	0	12	0	Bacteria	Proteobacteria	Gammaproteobacteria	UBA10353 marine group	OTU 3	OTU 3	OTU 3	TGGGGAATATTGGACAATGGGCGCAAGCCTGATCCAGCAATGCCGCGTGTGTGAAGAAGGCCTTAGGGTTGTAAAGCACTTTCGATTGGGAAGAAAAGCCTATGGATAATACTCATGGGTCTTGACGGTACCTTTATAAGAAGCACCGGCTAACTCCGTGCCAGCAGCCGCGGTAATACGGAGGGTGCGAGCGTTAATCGGAATCACTGGGCGTAAAGCGCGCGTAGGCGGTTT
OTU 4	53207	38892	51261	26817	24791	20298	0	41	0	102	37	3268	0	0	15	0	29	2508	22	0	8664	0	Bacteria	Proteobacteria	Alphaproteobacteria	Rhodobacterales	Rhodobacteraceae	Amylibacter	OTU 4	TGGGGAATCTTGGACAATGGGGGAAACCCTGATCCAGCCATGCCGCGTGAGTGAAGAAGGCCCTAGGGTCGTAAAACTCTTTCAACTGTGAAGATAATGACGGTAGCAGTAGAAGAAGTCCCGGCTAACTCCGTGCCAGCAGCCGCGGTAATACGGAGGGGACTAGCGTTGTTCGGAATTACTGGGCGTAAAGCGTACGTAGGCGGATTAGTAAGTTAGAGGTGAAATCCCGG
OTU 5	0	0	3902	20335	24135	0	0	0	269	2185	14946	9031	24	0	0	47	2223	28019	0	112	5334	1727	Bacteria	Proteobacteria	Gammaproteobacteria	Enterobacterales	Pseudoalteromonadaceae	Pseudoalteromonas	OTU 5	TGGGGAATATTGCACAATGGGCGCAAGCCTGATGCAGCCATGCCGCGTGTGTGAAGAAGGCCTTCGGGTTGTAAAGCACTTTCAGTCAGGAGGAAAGGTTAGTAGTTAATACCTGCTAGCTGTGACGTTACTGACAGAAGAAGCACCGGCTAACTCCGTGCCAGCAGCCGCGGTAATACGGAGGGTGCGAGCGTTAATCGGAATTACTGGGCGTAAAGCGTACGCAGGCGGTT
OTU 6	274	683	174	18618	10097	0	77	93	1524	170	14520	3247	14	255	1425	84	220	30474	0	193	1118	515	Bacteria	Proteobacteria	Gammaproteobacteria	Enterobacterales	Alteromonadaceae	OTU 6	OTU 6	TGGGGAATATTGCACAATGGGGGAAACCCTGATGCAGCCATGCCGCGTGTGTGAAGAAGGCCTTCGGGTTGTAAAGCACTTTCAGTTGTGAGGAAAGGTTAGTAGTTAATACCTGCTAACTGTGACGTTAACAACAGAAGAAGCACCGGCTAACTCCGTGCCAGCAGCCGCGGTAATACGGAGGGTGCAAGCGTTAATCGGAATTACTGGGCGTAAAGCGCACGCAGGCGGTC
OTU 7	40	95	6	0	5	0	3350	3280	4419	9466	6551	14939	9929	29	322	26	25	21	0	0	0	0	Bacteria	Proteobacteria	Gammaproteobacteria	Pseudomonadales	OM182 clade	OTU 7	OTU 7	TAGGGAATATTGTGCAATGGGCGAAAGCCTGACACAGCCATGCCGCGTGTGTGAAGAAGGCCTTAGGGTTGTAAAGCACTTTCAGTAAGGAAGAAAAAGCCGAATTAATACTTCGGTAATATGACATTACTTACAGAAGAAGCACCGGCTAACTCCGTGCCAGCAGCCGCGGTAATACGGAGGGTGCACACGTTAATCGGAATTACTGGGCGTACAGCGCGCGTAGGTGGTTT
OTU 8	922	1838	510	789	259	1694	2421	3223	3545	1131	440	932	2058	2226	2446	168	1473	347	1312	14365	1573	5383	Bacteria	Proteobacteria	Alphaproteobacteria	Rhodobacterales	Rhodobacteraceae	Planktomarina	OTU 8	TAGGGAATCTTAGACAATGGGGGAAACCCTGATCTAGCCATGCCGCGTGTGTGATGAAGGCCTTAGGGTCGTAAAGCACTTTCGCCAGAGATGATAATGACAGTATCTGGTAAAGAAACCCCGGCTAACTCCGTGCCAGCAGCCGCGGTAATACGGAGGGGGTTAGCGTTGTTCGGAATTACTGGGCGTAAAGCGCACGTAGGCGGATTAGTAAGTTAGAGGTGAAATCCCAGG
OTU 9	41	171	0	0	0	0	9013	6749	1553	13348	1732	7268	2247	12	202	33	0	0	0	0	0	0	Bacteria	Proteobacteria	Gammaproteobacteria	HOC36	OTU 9	OTU 9	OTU 9	TGGGGAATATTGGACAATGGGCGCAAGCCTGATCCAGCAATGCCGCGTGTGTGAAGAAGGCCTGCGGGTCGTAAAGCACTTTCAGCGAGGAAGAAAATCTGCGGGTTAATACCCCAGCAGACTTGACGTTACTCGCACAAGAATGCACCGGCTAACTTCGTGCCAGCAGCCGCGGTAATACGGGTGGTGCAAGCGTTAATCGGAATTACTGGGCGTAAAGCGCGCGTAGGCGG
OTU 10	1286	1966	4586	7052	1266	921	492	1085	4222	6482	915	345	1199	348	203	85	849	471	107	850	291	2392	Bacteria	Proteobacteria	Alphaproteobacteria	SAR11 clade	Clade I	Clade Ia	OTU 10	TGGGGAATCTTGCACAATGGAGGAAACTCTGATGCAGCGATGCCGCGTGAGTGAAGAAGGCCCTTGGGTTGTAAAGCTCTTTCGTCGGGGAAGAAAATGACTGTACCCGAATAAGAAGGTCCGGCTAACTTCGTGCCAGCAGCCGCGGTAATACGAAGGGACCTAGCGTAGTTCGGAATTACTGGGCTTAAAGAGTTCGTAGGTGGTTGAAAAAGTTAGTGGTGAAATCCCAG
OTU 11	0	0	2466	5951	2946	0	0	0	221	1863	4253	1045	0	0	109	28	1701	7480	0	0	996	1757	Bacteria	Proteobacteria	Gammaproteobacteria	Enterobacterales	Pseudoalteromonadaceae	Pseudoalteromonas	marina	TGGGGAATATTGCACAATGGGCGAAAGCCTGATGCAGCCATGCCGCGTGTGTGAAGAAGGCCTTCGGGTTGTAAAGCACTTTCAGTCAGGAGGAAAGGGTGTGAGTTAATACCTCATATCTGTGACGTTACTGACAGAAGAAGCACCGGCTAACTCCGTGCCAGCAGCCGCGGTAATACGGAGGGTGCGAGCGTTAATCGGAATTACTGGGCGTAAAGCGTACGCAGGCGGTT
OTU 12	90	71	8103	1683	859	4624	48	87	4487	3401	1049	1831	2806	9	10	0	24	1169	0	0	6	0	Bacteria	Proteobacteria	Alphaproteobacteria	Rickettsiales	Mitochondria	OTU 12	OTU 12	TAGAGAATCTTGTGCAATGTATGAAAGTATGACACAGAGATGTTGCAAAAGAAGACCGTCCAATATACGTGCCAGCAGACGCGGTTATACGTAAGGTCTAAGTTTTTATAAGAAAAGGCGTAAAAAGTGTGTCGGCGATTACCGTAAAGGGTTTTAGGGAGCAAATGGAATTTTTATGTAGCGGTAGAATGCTTTCATATAAATTAGAACACCGTAGGCGAAAGCAGTTTGCT
OTU 13	49	0	2507	434	1723	85	0	0	188	2301	429	153	298	0	22	155	2123	1188	0	30	16298	253	Bacteria	Proteobacteria	Gammaproteobacteria	Enterobacterales	Vibrionaceae	Aliivibrio	OTU 13	TGGGGAATATTGCACAATGGGCGAAAGCCTGATGCAGCCATGCCGCGTGTATGAAGAAGGCCTTCGGGTTGTAAAGTACTTTCAGTTGTGAGGAAGGGTGTGTAGTTAATAGCTGCATATCTTGACGTTAGCAACAGAAGAAGCACCGGCTAACTCCGTGCCAGCAGCCGCGGTAATACGGAGGGTGCGAGCGTTAATCGGAATTACTGGGCGTAAAGCGCATGCAGGTGGTT
OTU 14	22	134	0	0	0	0	1742	3428	1874	3807	4765	8153	2319	0	191	21	0	0	0	0	3	0	Bacteria	Proteobacteria	Gammaproteobacteria	OTU 14	OTU 14	OTU 14	OTU 14	TGGGGAATATTGGACAATGGGGGAAACCCTGATCCAGCAATGCCATGTGTGTGAAGAAGGCCTGCGGGTTGTAAAGCACTTTCAGTAGGGAAAAAAGCTTCAGGGTTAATACCCTTGAAGTCTGATGTTAACTACACAAGAAGCACCGGCTAATTCCGTGCCAGCAGCCGCGGTAATACGGGAGGTGCGAGCGTTAATCGGAATTACTGGGCGTAAAGCGCGCGTAGGCGGTT
OTU 15	1261	2763	1277	1583	554	847	682	2008	3474	1690	408	585	1205	1193	597	203	1201	500	352	1268	151	1954	Bacteria	Bacteroidota	Bacteroidia	Flavobacteriales	Flavobacteriaceae	NS5 marine group	OTU 15	TGAGGAATATTGGACAATGGAGGCAACTCTGATCCAGCCATGCCGCGTGCAGGAAGACTGCCCTATGGGTTGTAAACTGCTTTTATACAGGAAGAAATGTACCTACGTGTAGGTATTTGACGGTACTGTAAGAATAAGGATCGGCTAACTCCGTGCCAGCAGCCGCGGTAATACGGAGGATCCAAGCGTTATCCGGAATCATTGGGTTTAAAGGGTCCGTAGGCGGTTTTTT
OTU 16	0	37	1268	399	1440	52	0	0	59	1369	311	83	197	0	9	61	1707	1004	0	20	14975	60	Bacteria	Proteobacteria	Gammaproteobacteria	Enterobacterales	Vibrionaceae	Vibrio	OTU 16	TGGGGAATATTGCACAATGGGCGCAAGCCTGATGCAGCCATGCCGCGTGTATGAAGAAGGCCTTCGGGTTGTAAAGTACTTTCAGTTGTGAGGAAGGGGGTAGCGTTAATAGCGTTATCTCTTGACGTTAGCAACAGAAGAAGCACCGGCTAACTCCGTGCCAGCAGCCGCGGTAATACGGAGGGTGCGAGCGTTAATCGGAATTACTGGGCGTAAAGCGCATGCAGGTGGTT
OTU 17	587	1200	649	751	409	346	1924	2691	2564	516	219	460	728	649	536	29	328	181	260	6296	198	1301	Bacteria	Actinobacteriota	Actinobacteria	Micrococcales	Microbacteriaceae	Candidatus Aquiluna	OTU 17	TGGGGAATATTGCACAATGGGCGCAAGCCTGATGCAGCAACGCCGCGTGAGGGACGAAGGCCTTCGGGTTGTAAACCTCTTTTAGCAGGGAAGAAGCGAAAGTGACGGTACCTGCAGAAAAAGCACCGGCTAACTACGTGCCAGCAGCCGCGGTAATACGTAGGGTGCAAGCGTTGTCCGGAATTATTGGGCGTAAAGAGCTCGTAGGCGGTTTGTCACGTCTGCTGTGAAAT
OTU 18	0	0	0	0	0	0	0	0	0	0	0	0	0	0	0	0	0	0	0	0	0	21772	Bacteria	Bacteroidota	Bacteroidia	Flavobacteriales	Flavobacteriaceae	Dokdonia	OTU 18	TGAGGAATATTGGACAATGGGCGCAAGCCTGATCCAGCCATGCCGCGTGCAGGAAGACTGCCCTATGGGTTGTAAACTGCTTTTATATGGGAAGAATAAGGATCTCGTGAGGTCTGATGACGGTACCATAAGAATAAGCACCGGCTAACTCCGTGCCAGCAGCCGCGGTAATACGGAGGGTGCAAGCGTTATCCGGAATCATTGGGTTTAAAGGGTCCGTAGGCGGGCATATA
OTU 19	38	31	52	1559	1646	0	39	0	0	34	945	4115	0	17	317	0	0	630	0	100	2981	6725	Bacteria	Proteobacteria	Alphaproteobacteria	Rhodobacterales	Rhodobacteraceae	Sulfitobacter	litoralis	TGGGGAATCTTAGACAATGGGCGCAAGCCTGATCTAGCCATGCCGCGTGTGTGATGAAGGTCTTAGGATCGTAAAGCACTTTCGCCAGGGATGATAATGACAGTACCTGGTAAAGAAACCCCGGCTAACTCCGTGCCAGCAGCCGCGGTAATACGGAGGGGGTTAGCGTTGTTCGGAATTACTGGGCGTAAAGCGTACGTAGGCGGATCAGAAAGTTAGGGGTGAAATCCCGAG
OTU 20	587	1037	688	736	228	430	347	937	3109	823	209	500	809	771	463	199	748	308	398	2042	352	2900	Bacteria	Bacteroidota	Bacteroidia	Flavobacteriales	Flavobacteriaceae	NS3a marine group	OTU 20	TGAGGAATATTGGACAATGGGCGAGAGCCTGATCCAGCCATGCCGCGTGCAGGAAGACTGCCCTATGGGTTGTAAACTGCTTTTATACAGGAAGAATAAGCCTTACGTGTAAGGTGATGACGGTACTGTAAGAATAAGGACCGGCTAACTCCGTGCCAGCAGCCGCGGTAATACGGAGGGTCCGAGCGTTCTCCGGAATTATTGGGTTTAAAGGGTCCGTAGGCGGATGATTA
OTU 21	377	397	3294	1150	1315	65	223	196	1325	2448	796	1082	43	359	366	17	2015	439	27	205	128	50	Bacteria	Cyanobacteria	Cyanobacteriia	Synechococcales	Cyanobiaceae	Synechococcus CC9902	OTU 21	TGGGGAATTTTCCGCAATGGGCGAAAGCCTGACGGAGCAACGCCGCGTGAGGGATGAAGGCCTCTGGGCTGTAAACCTCTTTTATCAAGGAAGAAGATCTGACGGTACTTGATGAATAAGCCACGGCTAATTCCGTGCCAGCAGCCGCGGTAATACGGGAGTGGCAAGCGTTATCCGGAATTATTGGGCGTAAAGCGTCCGCAGGCGGTATGTCAAGTCTGCTGTTAAAGCGT
OTU 22	570	1116	658	735	261	369	196	526	3596	783	177	123	630	420	243	136	408	223	235	1435	255	1966	Bacteria	Bacteroidota	Bacteroidia	Flavobacteriales	Flavobacteriaceae	Polaribacter	haliotis	TGAGGAATATTGGGCAATGGAGGCAACTCTGACCCAGCCATGCCGCGTGCAGGAAGACGGCCCTATGGGTTGTAAACTGCTTTTATACAGGAAGAAACACTCGTACGTGTACGAGCTTGACGGTACTGTAAGAATAAGGACCGGCTAACTCCGTGCCAGCAGCCGCGGTAATACGGAGGGTCCGAGCGTTATCCGGAATCATTGGGTTTAAAGGGTCCGCAGGCGGTCAATTAA
OTU 23	3495	3663	4463	616	1401	707	134	11	0	23	0	17	0	0	0	0	0	13	0	0	65	0	Bacteria	Proteobacteria	Alphaproteobacteria	Puniceispirillales	SAR116 clade	OTU 23	OTU 23	TGGGGAATATTGGACAATGGGGGCAACCCTGATCCAGCAATGCCGCGTGTGTGATGAAGGCCTTAGGGTTGTAAAGCACTTTCAATGGTGAAGATGATGACGGTAACCATAGAAGAAGCCCCGGCTAACTTCGTGCCAGCAGCCGCGGTAATACGAAGGGGGCGAGCGTTGTTCGGAATTACTGGGCGTAAAGGGCGCGCAGGCGGTCAATCCAGTCAGGTGTGAAAGCCCCG
OTU 24	0	0	0	0	36	20	0	0	18	0	0	23	13	0	0	0	0	11	22	136	11661	1032	Bacteria	Proteobacteria	Gammaproteobacteria	Pseudomonadales	Moraxellaceae	Psychrobacter	OTU 24	TGGGGAATATTGGACAATGGGGGGAACCCTGATCCAGCCATGCCGCGTGTGTGAAGAAGGCCTTTTGGTTGTAAAGCACTTTAAGCAGTGAAGAAGACTCTTCGGTTAATACCCGGGGACGATGACATTAGCTGCAGAATAAGCACCGGCTAACTCTGTGCCAGCAGCCGCGGTAATACAGAGGGTGCAAGCGTTAATCGGAATTACTGGGCGTAAAGCGAGCGTAGGTGGCT
OTU 25	583	774	524	496	415	668	140	197	4718	880	252	109	837	125	88	118	262	168	220	0	18	133	Bacteria	Proteobacteria	Gammaproteobacteria	Burkholderiales	Methylophilaceae	OM43 clade	OTU 25	TGGGGAATTTTGGACAATGGGGGCAACCCTGATCCAGCCATTCCGCGTGAGTGAAGAAGGCCTTCGGGTTGTAAAGCTCTTTCGCAAGAGAAGAAAACTTGCTATTTAATAAATAGTAAATATGACGGTATCTTGACAAGAAGCACCGGCTAACTACGTGCCAGCAGCCGCGGTAATACGTAGGGTGCAAGCGTTAATCGGAATTACTGGGCGTAAAGCGTGCGCAGGCAGTT
OTU 26	167	233	233	263	77	427	510	911	1486	589	141	203	715	400	360	58	187	84	317	2104	55	308	Bacteria	Proteobacteria	Gammaproteobacteria	Pseudomonadales	Pseudohongiellaceae	Pseudohongiella	OTU 26	TGGGGAATATTGGACAATGGGCGCAAGCCTGATCCAGCCATGCCGCGTGTGTGAAGAAGGCTCTAGGGTTGTAAAGCACTTTCAGTAGGGAGGAAGGCCAGAAAGTTAATAGCTTTTTGGATTGACGTTACCTACAGAAGCAGCACCGGCTAACTCCGTGCCAGCAGCCGCGGTAATACGGAGGGTGCAAGCGTTAATCGGAATTACTGGGCGTAAAGCGCGCGTAGGCGGTT
OTU 27	916	902	688	309	481	291	889	867	329	725	291	535	292	573	607	40	271	176	261	169	18	150	Bacteria	Actinobacteriota	Actinobacteria	PeM15	OTU 27	OTU 27	OTU 27	TGGGGAATATTGCGCAATGGGCGAAAGCCTGACGCAGCAACGCCGCGTGCGGGATGAAGGCCTTCGGGTTGTAAACCGCTTTCAGCAGGGAAGAAGCGAAAGTGACGGTACCTGCAGAAGAAGCACCGGCTAACTACGTGCCAGCAGCCGCGGTAATACGTAGGGTGCAAGCGTTGTCCGGATTTATTGGGCGTAAAGAGCTCGTAGGCGGTTAGTCACGTCGGATGTGAAAA
OTU 28	0	0	0	0	7	0	0	0	0	0	0	6	0	0	0	0	0	0	0	0	38	9706	Bacteria	Bacteroidota	Bacteroidia	Flavobacteriales	Flavobacteriaceae	Nonlabens	OTU 28	TGAGGAATATTGGACAATGGGCGAGAGCCTGATCCAGCCATGCCGCGTGCAGGAAGACGGCCCTATGGGTTGTAAACTGCTTTTGTACGGGAAGAAACCCCTCTACGTGTAGAGGGCTGACGGTACCGTAAGAATAAGCACCGGCTAACTCCGTGCCAGCAGCCGCGGTAATACGGAGGGTGCAAGCGTTATCCGGACTCATTGGGTTTAAAGGGTCCGTAGGCGGGTGTTTA
OTU 29	0	0	2929	1072	893	67	0	0	0	1680	809	602	0	0	0	0	1136	304	47	0	50	0	Bacteria	Cyanobacteria	Cyanobacteriia	Synechococcales	Cyanobiaceae	Cyanobium PCC-6307	OTU 29	TGGGGAATTTTCCGCAATGGGCGAAAGCCTGACGGAGCAACGCCGCGTGAGGGATGAAGGCCTCTGGGCTGTAAACCTCTTTTATCAAGGAAGAAGATCTGACGGTACTTGATGAATAAGCCACGGCTAATTCCGTGCCAGCAGCCGCGGTAATACGGGAGTGGCAAGCGTTATCCGGAATTATTGGGCGTAAAGCGTCCGCAGGCGGTTTTGTAAGGCTGTTGTTAAAGCGTG
OTU 30	0	0	0	0	0	0	18	30	0	0	0	0	0	0	0	0	0	0	0	27	0	9439	Bacteria	Proteobacteria	Alphaproteobacteria	Caulobacterales	Hyphomonadaceae	OTU 30	OTU 30	TAGGGAATATTGGACAATGGGCGCAAGCCTGATCCAGCCATGCCGCGTGAATGATGAAGGCCTTAGGGTTGTAAAATTCTTTCGCTAGGGAAGATAATGACTGTACCTAGTAAAGAAGCCCCGGCTAACTCCGTGCCAGCAGCCGCGGTAATACGGAGGGGGCTAGCGTTGTTCGGAATTACTGGGCGTAAAGCGTGCGTAGGTGGTTTGTTAAGCAAGATGTGAAAGCCCCG
OTU 31	177	244	447	288	158	803	300	327	0	681	362	797	1090	446	258	14	754	288	980	562	62	339	Bacteria	Verrucomicrobiota	Verrucomicrobiae	Verrucomicrobiales	Rubritaleaceae	Roseibacillus	OTU 31	TCGAGAATCATTCACAATGGACGAAAGTCTGATGGTGCAACGCCGCGTGGAGGATGACGGCCCTAGGGTTGTAAACTCCTGTCATCAGGGAGTAAGACTTATTCGTTAATAGCGTGTAAGTTTGATAGTACCTGAAGAGGAAGGGACGGCTAACTTCGTGCCAGCAGCCGCGGTAATACGAAGGTCCCAAGCGTTGTTCGGAATAACTGGGCGTAAAGCGTGTGTAGGCCGCG
OTU 32	323	399	237	286	192	168	627	969	548	489	346	1167	346	404	311	22	405	167	338	902	31	69	Bacteria	Verrucomicrobiota	Verrucomicrobiae	Verrucomicrobiales	DEV007	OTU 32	OTU 32	TCGAGAATCATTCGCAATGGACGAAAGTCTGACGGTGCGACGCCGCGTGGAGGATGAAGGCCCTAGGGTCGTAAACTCCTGTCATCAGGGAGTAAAAACTTACGTAGTAACTGACGTAAGTCTTGATAGTACCTGAAGAGGAAGGGACGGCAAACTTCGTGCCAGCAGCCGCGGTAATACGAAGGTCCCAAGCGTTGTTCGGATTTACTGGGCGTAAAGAGTCTGTAGGCGGT
OTU 33	253	183	499	108	797	4149	37	17	205	60	220	488	536	41	64	0	75	116	92	11	17	92	Bacteria	Cyanobacteria	Cyanobacteriia	Chloroplast	OTU 33	OTU 33	OTU 33	TGAGGAATTTTCCGCAATGGGCGAAAGCCTGACGGAGCAATACCGCGTGAAGGATTAAGGCCTATGGGTTGTAAACTTCTTTTCTCAGAGAAGAATTTTGACGGTATCTGAGGAATAAGCATCGGCTAACTCTGTGCCAGCAGCCGCGGTAAGACAGAGGATGCAAGCGTTATCCGGATTAATTGGGCGTAAAGCGTCTGTAGGTGGTTTATCAAGTTTTTTGTCAAAGATC
OTU 34	85	0	0	238	341	0	0	0	0	0	179	22	165	0	0	0	410	275	0	0	6176	107	Bacteria	Proteobacteria	Gammaproteobacteria	Enterobacterales	Colwelliaceae	Colwellia	OTU 34	TGGGGAATATTGCACAATGGGCGAAAGCCTGATGCAGCCATGCCGCGTGTGTGAAGAAGGCCTTCGGGTTGTAAAGCACTTTCAGCGAGGAGGAAAGGTTAGTATTTAATAAATGCTAGCTGTGACGTTACTCGCAGAAGAAGCACCGGCTAACTTCGTGCCAGCAGCCGCGGTAATACGAGGGGTGCAAGCGTTAATCGGAATTACTGGGCGTAAAGCGTGCGTAGGTGGTT
OTU 35	0	0	0	0	0	0	0	0	0	0	0	0	0	0	0	0	0	0	0	0	0	7978	Bacteria	Proteobacteria	Alphaproteobacteria	Rhodobacterales	Rhodobacteraceae	Maribius	OTU 35	TGGGGAATCTTAGACAATGGGGGCAACCCTGATCTAGCCATGCCGCGTGAGTGACGAAGGTCTTAGGATCGTAAAGCTCTTTCGCTGGGGAAGATAATGACTGTACCCAGTAAAGAAGTCCCGGCTAACTCCGTGCCAGCAGCCGCGGTAATACGGAGGGGACTAGCGTTGTTCGGAATTACTGGGCGTAAAGCGCACGTAGGCGGATTAGTCAGTCAGAGGTGAAATCCCAG
OTU 36	0	0	0	0	0	0	0	0	0	0	0	0	0	0	0	0	10	0	0	0	0	7941	Bacteria	Proteobacteria	Alphaproteobacteria	Rhodobacterales	Rhodobacteraceae	Jannaschia	OTU 36	TGGGGAATCTTAGACAATGGGCGCAAGCCTGATCTAGCGATGCCGCGTGAGTGATGAAGGTCTTAGGATCGTAAAGCTCTTTCGCCAGGGATGATAATGACAGTACCTGGTAAAGAAACCCCGGCTAACTCCGTGCCAGCAGCCGCGGTAATACGGAGGGGGTTAGCGTTGTTCGGAATTACTGGGCGTAAAGCGCGCGTAGGCGGATTAATCAGTCAGAGGTGAAATCCCAG
OTU 37	1103	1081	507	168	278	131	764	693	159	221	123	265	134	671	706	31	205	112	36	202	19	34	Bacteria	Actinobacteriota	Actinobacteria	PeM15	OTU 37	OTU 37	OTU 37	TGGGGAATATTGCGCAATGGGCGAAAGCCTGACGCAGCAACGCCGCGTGCGGGATGAAGGCCTTCGGGTTGTAAACCGCTTTCAGCAGGGAAGAAGCCGCAAGGTGACGGTACCTGCAGAAGAAGCACCGGCTAACTACGTGCCAGCAGCCGCGGTAATACGTAGGGTGCAAGCGTTGTCCGGATTTATTGGGCGTAAAGAGCTCGTAGGCGGTATGTCACGTCGGATGTGAA
OTU 38	0	0	0	0	0	0	0	0	91	0	0	0	0	0	0	0	0	0	0	0	0	7441	Bacteria	Proteobacteria	Alphaproteobacteria	Rhodobacterales	Rhodobacteraceae	Puniceibacterium	confluentis	TGGGGAATCTTAGACAATGGGCGCAAGCCTGATCTAGCCATGCCGCGTGTGTGATGAAGGCCTTAGGGTCGTAAAGCACTTTCGCCAGGGATGATAATGACAGTACCTGGTAAAGAAACCCCGGCTAACTCCGTGCCAGCAGCCGCGGTAATACGGAGGGGGTTAGCGTTGTTCGGAATTACTGGGCGTAAAGCGCGCGTAGGCGGATCAGAAAGTATGGGGTGAAATCCCGG
OTU 39	89	170	144	250	78	258	92	293	690	415	83	208	820	119	80	35	153	176	150	825	159	1863	Bacteria	Proteobacteria	Alphaproteobacteria	Rhodobacterales	Rhodobacteraceae	Amylibacter	OTU 39	TGGGGAATCTTAGACAATGGGCGCAAGCCTGATCTAGCCATGCCGCGTGAGTGATGAAGGCCCTATGGTCGTAAAGCTCTTTCAACTGTGAAGATAATGACGGTAGCAGTAGAAGAAACCCCGGCTAACTCCGTGCCAGCAGCCGCGGTAATACGGAGGGGGTTAGCGTTGTTCGGAATTACTGGGCGTAAAGCGTACGTAGGCGGATTAATAAGTTAGAGGTGAAATCCCAG
OTU 40	0	0	18	102	4448	0	0	0	0	0	94	1972	0	0	0	0	0	57	0	0	68	0	Bacteria	Proteobacteria	Gammaproteobacteria	Enterobacterales	Pseudoalteromonadaceae	Psychrosphaera	OTU 40	TGGGGAATATTGCACAATGGGCGAAAGCCTGATGCAGCCATGCCGCGTGTGTGAAGAAGGCCTTCGGGTTGTAAAGCACTTTCAGCGAGGAGGAAAGCTTAGTCGTTAATACCGGCTAGGTGTGACGTTACTCGCAGAAGAAGCACCGGCTAACTCCGTGCCAGCAGCCGCGGTAATACGGAGGGTGCGAGCGTTAATCGGAATTACTGGGCGTAAAGCGTACGCAGGCGGCC
OTU 41	229	481	405	359	220	134	123	264	1638	436	112	85	206	136	146	25	237	177	107	677	42	153	Bacteria	Bacteroidota	Bacteroidia	Flavobacteriales	Flavobacteriaceae	OTU 41	OTU 41	TGAGGAATATTGGACAATGGAGGCAACTCTGATCCAGCCATGCCGCGTGCAGGAAGACGGCCCTATGGGTTGTAAACTGCTTTTATATAGGAAGAAACCTTTTCACGTGTGAGAAGCTGACGGTACTATAAGAATAAGGACCGGCTAACTCCGTGCCAGCAGCCGCGGTAATACGGAGGGTCCGAGCGTTATCCGGAATCATTGGGTTTAAAGGGTCCGTAGGCGGGAATCT
OTU 42	156	416	525	640	218	225	78	208	584	832	248	117	539	169	116	36	390	228	93	187	75	236	Bacteria	Bacteroidota	Bacteroidia	Flavobacteriales	Flavobacteriaceae	NS4 marine group	OTU 42	TAAGGAATATTGGACAATGGACGAAAGTCTGATCCAGCCATGCCGCGTGCAGGATGAAAGCCCTATGGGTTGTAAACTGCTTTTATACAGGAAGAAACACTCGTACGTGTACGAGCTTGACGGTACTGTAAGAATAAGGACCGGCTAACTCCGTGCCAGCAGCCGCGGTAATACGGAGGGTCCGAGCGTTATCCGGAATCATTGGGTTTAAAGGGTCCGCAGGCGGTCTTTT
OTU 43	155	171	569	274	348	801	54	130	1404	346	213	229	336	94	89	89	272	182	344	83	23	44	Bacteria	Planctomycetota	Planctomycetes	Pirellulales	Pirellulaceae	Blastopirellula	OTU 43	TCGAGAATCTTCCGCAATGGACGAAAGTCTGACGGAGCGACGCCGCGTGCTGGATGAAGGCCTTCGGGTTGTAAACAGCTGTCGTAGGGGAGGAAATTTTGACCGATCCTAGGAGGAAGCACAGGCTAAGTTCGTGCCAGCAGCCGCGGTAATACGAACTGTGCAAACGTTATTCGGAATCACTGGGCTTAAAGGGTGCGTAGGCGGGTTGGTAGGTCAGATGTGAAATCCCA
OTU 44	151	343	38	91	52	145	109	379	874	110	40	141	245	119	118	14	36	16	33	1926	35	909	Bacteria	Bacteroidota	Bacteroidia	Flavobacteriales	Cryomorphaceae	OTU 44	OTU 44	TGAGGAATATTGGTCAATGGAGGCAACTCTGAACCAGCCATGCCGCGTGAAGGATGACGGCCCTATGGGTTGTAAACTTCTTTTATAGAGGAAGAAACTTGTCTACGTGTAGACAACTGACGGTACTCTACGAATAAGGATCGGCTAACTCCGTGCCAGCAGCCGCGGTAATACGGAGGATCCAAGCGTTATCCGGATTCATTGGGTTTAAAGGGTCCGTAGGCGGGGCTTT
OTU 45	0	0	0	123	1751	0	0	0	0	0	150	3237	0	0	0	0	0	87	0	0	571	0	Bacteria	Proteobacteria	Gammaproteobacteria	Pseudomonadales	Nitrincolaceae	Neptunomonas	OTU 45	TGGGGAATATTGGACAATGGGGGCAACCCTGATCCAGCCATGCCGCGTGTGTGAAGAAGGCCTTCGGGTTGTAAAGCACTTTCAGATGTGAGGAAAGGATAGTAGCTAATAACTGCTATCTGTGACGTTAACATCAGAAGAAGGACCGGCTAACTCCGTGCCAGCAGCCGCGGTAATACGGAGGGTCCGAGCGTTAATCGGAATTACTGGGCGTAAAGCGCGCGTAGGCGGCTA
OTU 46	216	334	732	644	158	212	101	180	1056	655	98	47	299	91	20	14	160	51	25	111	32	355	Bacteria	Proteobacteria	Alphaproteobacteria	SAR11 clade	Clade III	OTU 46	OTU 46	TGGGGAATCTTGCACAATGGGCGAAAGCCTGATGCAGCGATGCCGCGTGAGTGAAGAAGGCCTTTGGGTTGTAAAGCTCTTTTGTCGGGAAAGATAATGACTGTACCCGAAGAATAAGGTCCGGCTAACTTCGTGCCAGCAGCCGCGGTAATACGAAGGGACCTAGCGTAGTTCGGAATTACTGGGCGTAAAGAGTATGTAGGCGGCTAGATAAGTTAATTGTGAAAGCCCAA
OTU 47	0	0	0	0	284	0	0	0	0	0	39	25	13	0	0	0	333	187	0	0	4543	98	Bacteria	Proteobacteria	Gammaproteobacteria	Enterobacterales	Colwelliaceae	Colwellia	OTU 47	TGGGGAATATTGCACAATGGGCGAAAGCCTGATGCAGCCATGCCGCGTGTGTGAAGAAGGCCTTCGGGTTGTAAAGCACTTTCAGCGAGGAGGAAAGGGATGTAGTTAATAACTGCATTCTGTGACGTTACTCGCAGAAGAAGCACCGGCTAACTTCGTGCCAGCAGCCGCGGTAATACGAGGGGTGCAAGCGTTAATCGGAATTACTGGGCGTAAAGCGTGCGTAGGTGGTT
OTU 48	0	0	9	21	103	0	0	0	0	0	17	264	0	0	0	0	0	0	0	0	386	4568	Bacteria	Bacteroidota	Bacteroidia	Flavobacteriales	Flavobacteriaceae	Croceibacter	OTU 48	TGAGGAATATTGGACAATGGGCGGGAGCCTGATCCAGCCATGCCGCGTGCAGGAAGACTGCCCTATGGGTTGTAAACTGCTTTTATACGGGAAGAAACCCACCTACGTGTAGGTGGCTGACGGTACCGTAAGAATAAGGACCGGCTAACTCCGTGCCAGCAGCCGCGGTAATACGGAGGGTCCGAGCGTTATCCGGAATCATTGGGTTTAAAGGGTCCGCAGGCGGCCAAATA
OTU 49	161	229	123	110	59	70	196	396	426	157	54	70	178	211	186	45	88	37	43	2044	70	380	Bacteria	Proteobacteria	Alphaproteobacteria	Puniceispirillales	SAR116 clade	OTU 49	OTU 49	TGGGGAATATTGGACAATGGGGGCAACCCTGATCCAGCAATGCCGCGTGTGTGATGAAGGCCTTAGGGTTGTAAAGCACTTTCATTGGTGAAGATGATGACGGTAACCAAAGAAGAAGCCCCGGCTAACTTCGTGCCAGCAGCCGCGGTAATACGAAGGGGGCGAGCGTTGTTCGGAATTACTGGGCGTAAAGGGCGCGTAGGCGGTCCTTTAAGTTAGGCGTGAAAGCCCCG
OTU 50	10	9	187	45	3513	0	0	5	0	21	123	106	0	16	10	0	53	47	0	0	1168	0	Bacteria	Firmicutes	Clostridia	Clostridiales	Clostridiaceae	OTU 50	OTU 50	TGGGGAATATTGCGCAATGGACGAAAGTCTGACGCAGCAACGCCGCGTGGGTGATGACGGTCTTCGGATTGTAAAGCCCTGTCTTCGAGGACGATAATGACGGTACTCGAGGAGGAAGCCACGGCTAACTACGTGCCAGCAGCCGCGGTAATACGTAGGTGGCAAGCGTTGTCCGGATTTACTGGGCGTAAAGAGTGTGTAGGCGGATGATTAAGTCAGATGTGAAATACCGGG
OTU 51	45	37	1632	517	848	31	0	12	52	582	476	712	0	11	0	0	155	150	0	0	52	0	Bacteria	Proteobacteria	Gammaproteobacteria	Legionellales	Legionellaceae	OTU 51	OTU 51	TGGGGAATATTGGACAATGGGGGCAACCCTGATCCAGCGATGCCGCGTGTGTGAAGAAGGCCTGAGGGTTGTAAAGCACTTTTAGTGGGGAGGATGGGCGCCAGGTTAAGAGCTGGGCGCATTGACGTTACCCACCATAAACAGCACCGGCTAACTCCGTGCCAGCAGCCGCGGTAATACGGGGGGTGCAAGCGTTAATCGGAGTTATTGGGCGTAAAGGGTTCGTAGGTTGT
OTU 52	4235	0	0	0	0	0	0	0	0	0	0	0	0	523	57	0	0	0	0	0	0	0	Bacteria	Proteobacteria	Gammaproteobacteria	OTU 52	OTU 52	OTU 52	OTU 52	TGGGGAATATTGCACAATGGGCGAAAGCCTGATGCAGCAATACCGCGTGTGTGAAGAAGGCCTGCGGGTTGTAAAGCACTTTCAATTGGGAAGAAAGCTTAATGGCTAATACCCGTTAAGTTTGACGTTACCTTTAGAAGAAGCACCGGCTAACTCCGTGCCAGCAGCCGCGGTAATACGGAGGGTGCAAGCGTTAATCGGATTTACTGGGCGTAAAGCGCGCGTAGGCGGTTT
OTU 53	646	87	3016	348	77	568	0	0	0	22	0	0	0	0	0	0	0	12	0	0	17	0	Bacteria	Proteobacteria	Gammaproteobacteria	OTU 53	OTU 53	OTU 53	OTU 53	TGGGGAATATTGCACAATGGGCGAAAGCCTGATGCAGCTATGCCGCGTGTGTGAAGAAGGCTCTAGGGTTGTAAAGCACTTTCAGTAGAAAGGAAAGGTTTAGGCCTAATATGTTTAAGCTGTGACGTTATCTACAGAAGAAGCACCGGCTAACTCCGTGCCAGCAGCCGCGGTAATACGGAGGGTGCGAGCGTTAATCGGAATTACTGGGCGTAAAGCGCACGTAGGCGGTT
OTU 54	0	0	0	0	0	0	0	0	0	0	0	0	0	0	0	0	123	52	13	0	0	4604	Bacteria	Proteobacteria	Alphaproteobacteria	Rhodobacterales	Rhodobacteraceae	Yoonia-Loktanella	OTU 54	TGGGGAATCTTAGACAATGGGCGAAAGCCTGATCTAGCGATGCCGCGTGAGTGACGAAGGCCTTAGGGTCGTAAAGCTCTTTCGCCAGGGATGATAATGACAGTACCTGGTAAAGAAACCCCGGCTAACTCCGTGCCAGCAGCCGCGGTAATACGGAGGGGGTTAGCGTTGTTCGGAATTACTGGGCGTAAAGCGCACGTAGGCGGATTGGAAAGTAGGGGGTGAAATCCCAG
OTU 55	0	85	195	818	129	20	0	34	40	214	252	107	0	0	109	0	369	241	0	130	1082	842	Bacteria	Bacteroidota	Bacteroidia	Flavobacteriales	Flavobacteriaceae	Olleya	OTU 55	TGAGGAATATTGGACAATGGAGGCAACTCTGATCCAGCCATGCCGCGTGCAGGAAGACTGCCCTATGGGTTGTAAACTGCTTTTATACAGGAAGAAACACTCTCACGTGTGAGAGCTTGACGGTACTGTAAGAATAAGGATCGGCTAACTCCGTGCCAGCAGCCGCGGTAATACGGAGGATCCAAGCGTTATCCGGAATCATTGGGTTTAAAGGGTCCGTAGGTGGATGATTA
OTU 56	41	12	74	229	3380	0	0	0	0	26	270	68	0	0	0	0	75	432	0	0	58	0	Bacteria	Proteobacteria	Gammaproteobacteria	OTU 56	OTU 56	OTU 56	OTU 56	TGGGGAATATTGGACAATGGGGGCAACCCTGATCCAGCAATGCCGCGTGTGTGAAGAAGGCCTATGGGTTGTAAAGCACTTTCAGCGAGGAGGAACGATTATTGTTTAATATGCAATAGTCTTGACGTTACTCGCAGAAGAAGCACCGGCTAACTCTGTGCCAGCAGCCGCGGTAATACAGAGGGTGCAAGCGTTAATCGGAATTACTGGGCGTAAAGCGCGCGTAGGCGGCT
OTU 57	0	0	0	893	369	0	0	0	0	0	706	719	0	0	0	0	0	1325	0	0	243	0	Bacteria	Proteobacteria	Gammaproteobacteria	Pseudomonadales	Pseudomonadaceae	Pseudomonas	OTU 57	TGGGGAATATTGGACAATGGGCGAAAGCCTGATCCAGCCATGCCGCGTGTGTGAAGAAGGTCTTCGGATTGTAAAGCACTTTAAGTTGGGAGGAAGGGTAGTAACTTAATACGTTGCTACTTTGACGTTACCGACAGAATAAGCACCGGCTAACTTCGTGCCAGCAGCCGCGGTAATACGAAGGGTGCAAGCGTTAATCGGAATTACTGGGCGTAAAGCGCGCGTAGGTGGTTC
OTU 58	0	0	0	0	0	0	0	0	0	0	0	0	0	0	0	0	0	0	0	0	0	4186	Bacteria	Bacteroidota	Bacteroidia	Flavobacteriales	Flavobacteriaceae	Nonlabens	OTU 58	TGAGGAATATTGGACAATGGGCGCAAGCCTGATCCAGCCATGCCGCGTGTAGGAAGACGGCCCTATGGGTTGTAAACTACTTTTGTACAGGAAGAAATCTTTTTACGTGTAAGAAGTTGACGGTACTGTAAGAATAAGCACCGGCTAACTCCGTGCCAGCAGCCGCGGTAATACGGAGGGTGCAAGCGTTATCCGGACTCATTGGGTTTAAAGGGTCCGTAGGCGGGCTGATA
OTU 59	0	0	212	1275	1177	0	0	0	0	0	228	283	0	0	0	0	0	566	0	0	284	109	Bacteria	Proteobacteria	Gammaproteobacteria	Enterobacterales	Pseudoalteromonadaceae	Pseudoalteromonas	OTU 59	TGGGGAATATTGCACAATGGGCGCAAGCCTGATGCAGCCATGCCGCGTGTGTGAAGAAGGCCTTCGGGTTGTAAAGCACTTTCAGTCAGGAGGAAAGGTTAGTAGTTAATACCTGCTAGCTGTGACGTTACTGACAGAAGAAGCACCGGCTAACTCCGTGCCAGCAGCCGCGGTAATACGGAGGGGGTTAGCGTTGTTCGGAATTACTGGGCGTAAAGCGCACGTAGGCGGAT
OTU 60	270	154	524	310	216	234	40	140	485	174	243	317	427	46	56	33	233	66	38	0	0	0	Bacteria	Proteobacteria	Gammaproteobacteria	Pseudomonadales	Spongiibacteraceae	BD1-7 clade	clade	TGGGGAATATTGCACAATGGAGGAAACTCTGATGCAGCCATGCCGCGTGTGTGAAGAAGGCTCTAGGGTTGTAAAGCACTTTCAATAGGGAGGAAAAGCTAGTAGTTAATAATTGCTAGCCGTGACGTTACCTATAGAAGAAGCACCGGCTAACTCCGTGCCAGCAGCCGCGGTAATACGGAGGGTGCAAGCGTTAATCGGAATTACTGGGCGTAAAGCGCGCGTAGGCGGAT
OTU 61	114	184	264	284	98	165	23	112	637	376	66	136	158	90	30	0	229	86	30	252	33	593	Bacteria	Bacteroidota	Bacteroidia	Flavobacteriales	Flavobacteriaceae	Formosa	OTU 61	TGAGGAATATTGGACAATGGAGGCAACTCTGATCCAGCCATGCCGCGTGCAGGATGACTGCCCTATGGGTTGTAAACTGCTTTTATACAGGAAGAAACCCCGCTACGTGTAGCGGTTTGACGGTACTGTAGGAATAAGGATCGGCTAACTCCGTGCCAGCAGCCGCGGTAATACGGAGGATCCAAGCGTTATCCGGAATCATTGGGTTTAAAGGGTCCGTAGGTTGATAATTAA
OTU 62	146	286	135	129	29	68	176	191	144	150	34	85	167	156	123	6	100	33	36	1365	78	234	Bacteria	Proteobacteria	Gammaproteobacteria	Burkholderiales	Comamonadaceae	RS62 marine group	OTU 62	TGGGGAATTTTGGACAATGGGCGAAAGCCTGATCCAGCAATACCGCGTGCAGGAAGAAGGCCTTCGGGTTGTAAACTGCTTTTGTACGGAACGAAACGGTCTGGATTAATACTCTGGGCTAATGACGGTACCGTAAGAATAAGCACCGGCTAACTACGTGCCAGCAGCCGCGGTAATACGTAGGGTGCAAGCGTTAATCGGAATTACTGGGCGTAAAGCGTGCGCAGGCGGTT
OTU 63	158	312	263	235	80	178	79	243	74	311	84	123	222	157	68	14	196	88	57	653	40	203	Bacteria	Bacteroidota	Bacteroidia	Flavobacteriales	Flavobacteriaceae	OTU 63	OTU 63	TGAGGAATATTGGACAATGGGCGCAAGCCTGATCCAGCCATGCCGCGTGCAGGATGACGGCCCTATGGGTTGTAAACTGCTTTTGTACGGGAAGAAACACCTCCACGTGTGGAGGTTTGACGGTACCGTAAGAATAAGCATCGGCTAACTCCGTGCCAGCAGCCGCGGTAATACGGAGGATGCAAGCGTTATCCGGAATCATTGGGTTTAAAGGGTCCGTAGGCGGACAATTA
OTU 64	8	0	1345	346	118	211	0	0	260	450	223	556	147	0	0	0	0	166	0	0	0	0	Bacteria	Proteobacteria	Alphaproteobacteria	Rickettsiales	Mitochondria	OTU 64	OTU 64	ACGCGGTTATACGTAAGGTCTAAGTTTTTATCAGAAAAGGCGTAAAAAGTGTGTCGGCGATTACCGTAAAGGGTTTTAGGGAGCAAATGGAATTTTTATGTAGCGGTAGAATGCTTTCATATAAATTAGAACACCGTAGGCGAAAGCAGTTTGCTACCAACAACTGACGCGGAAACACGAAAGTAAGGGGAGCAAATAGGATTAGATACCCTAGTAGTCCTGTCTCTTATACA
OTU 65	163	320	152	192	69	86	101	254	807	314	75	53	211	165	117	0	253	93	76	176	17	131	Bacteria	Bacteroidota	Bacteroidia	Flavobacteriales	Flavobacteriaceae	Formosa	OTU 65	TGAGGAATATTGGACAATGGAGGCAACTCTGATCCAGCCATGCCGCGTGCAGGAAGACTGCCCTATGGGTTGTAAACTGCTTTTATACAGGAAGAAACCTTGGTACGTGTACCAAGCTGACGGTACTGTAAGAATGAGGATCGGCTAACTCCGTGCCAGCAGCCGCGGTAATACGGAGGATCCAAGCGTTATCCGGAATCATTGGGTTTAAAGGGTCCGCAGGCGGTCTTTTA
OTU 66	0	0	85	172	300	81	0	87	257	126	1127	155	783	72	0	32	296	23	9	0	133	0	Bacteria	Proteobacteria	Gammaproteobacteria	Enterobacterales	Shewanellaceae	Shewanella	OTU 66	TGGGGAATATTGCACAATGGGCGAAAGCCTGATGCAGCCATGCCGCGTGTGTGAAGAAGGCCCTAGGGTTGTAAAGCACTTTCAGTCAGGAGGAAAGGTTGGTAGTTAATAACTGCTAGCTGTGACGTTACTGACAGAAGAAGGACCGGCTAACTCCGTGCCAGCAGCCGCGGTAATACGGAGGGTCCGAGCGTTAATCGGAATTACTGGGCGTAAAGCGTGCGCAGGCGGTT
OTU 67	376	342	375	137	82	23	57	187	747	214	94	99	25	187	134	28	292	162	0	115	23	0	Bacteria	Planctomycetota	Planctomycetes	Pirellulales	Pirellulaceae	Blastopirellula	OTU 67	TCGAGAATCTTCCGCAATGGACGAAAGTCTGACGGAGCGACGCCGCGTGCTGGATGAAGGCCTTCGGGTTGTAAACAGCTGTCATAGGGGAGGAAATTTTGACCGATCCTAAGAGGAAGCACAGGCTAAGTTCGTGCCAGCAGCCGCGGTAACACGAACTGTGCGAACGTTATTCGGAATCACTGGGCTTAAAGGGTGCGTAGGCGGTCTTGTAGGTCAGATGTGAAATCCCA
OTU 68	223	210	359	902	247	268	21	41	708	71	125	50	348	13	8	0	13	35	13	0	0	0	Bacteria	Bacteroidota	Bacteroidia	Flavobacteriales	Flavobacteriaceae	OTU 68	OTU 68	TGAGGAATATTGGGCAATGGAGGCAACTCTGACCCAGCCATGCCGCGTGCAGGATGACTGCCCTATGGGTTGTAAACTGCTTTTATATGGGAAGAAACCATCTCTTGCGAGAGATCTTGACGGTACCATACGAATAAGGACCGGCTAACTCCGTGCCAGCAGCCGCGGTAATACGGAGGGTCCAAGCGTTATCCGGAATCATTGGGTTTAAAGGGTCCGTAGGCGGATAATTA
OTU 69	170	305	720	1991	126	294	0	0	0	0	0	0	0	0	0	0	0	46	0	0	0	0	Bacteria	Proteobacteria	Gammaproteobacteria	OTU 69	OTU 69	OTU 69	OTU 69	TGGAGAATATTGCGCAATGGAGGAAACTCTGACGCAGCCATACCGCGTGGATGAAGAAGGCCTTAGGGTCGTAAAGTCCTTTCAGTGAGGAAAAAAACCTGAGCATTAATAGTGTTCGGTCTTGATGTTACTCACAGAAGAAGCACCGGCTAACTCCGTGCCAGCAGCCGCGGTAATACGGAGGGTGCAAGCGTTAATCGGAATCACTGGGCGTAAAGAGTATGTAGGCGGTT
OTU 70	51	14	103	509	1435	153	0	0	47	9	24	21	102	199	607	132	146	21	27	0	48	0	Bacteria	Proteobacteria	Gammaproteobacteria	Pseudomonadales	OTU 70	OTU 70	OTU 70	TGGGGAATATTGGACAATGGGCGCAAGCCTGATCCAGCCATACCGCGTGTGTGAAGAAGGCTTTCGGGTTGTAAAGCACTTTCAGCGAGGAGGAAAGGGTATTGCTTAATACGCAATATCTGTGACGTTACTCGCAGAAGAAGCACCGGCTAACTCCGTGCCAGCAGCCGCGGTAATACGGAGGGTGCAAGCGTTAATCGGAATTACTGGGCGTAAAGCGTGCGTAGGCGGCC
OTU 71	0	0	80	6	11	1444	0	0	0	16	8	21	1674	0	0	0	79	18	218	0	3	0	Bacteria	Bacteroidota	Bacteroidia	Chitinophagales	Chitinophagaceae	Asinibacterium	OTU 71	TAAGGAATATTGGTCAATGGACGCAAGTCTGAACCAGCCATGCCGCGTGAAGGATGAAGGTCCTCTGGATTGTAAACTTCTTTTATAGGGGGCGAAAAAAGGGAAATCTTTCTCACTTGACAGTACCCTATGAATAAGCACCGGCTAACTCCGTGCCAGCAGCCGCGGTAATACGGAGGGTGCAAGCGTTATCCGGATTCACTGGGTTTAAAGGGTGCGTAGGCGGGCGTATA
OTU 72	0	0	15	41	391	0	0	0	0	0	28	16	103	0	0	0	24	63	0	0	2825	49	Bacteria	Proteobacteria	Gammaproteobacteria	Enterobacterales	Colwelliaceae	Colwellia	OTU 72	TGGGGAATATTGCACAATGGGCGAAAGCCTGATGCAGCCATGCCGCGTGTGTGAAGAAGGCCTTCGGGTTGTAAAGCACTTTCAGCGAGGAGGAAAGGTAAGTAGTTAATAACTGCTTGCTGTGACGTTACTCGCAGAAGAAGCACCGGCTAACTTCGTGCCAGCAGCCGCGGTAATACGAGGGGTGCAAGCGTTAATCGGAATTACTGGGCGTAAAGCGTACGCAGGCGGTT
OTU 73	87	178	284	297	105	218	0	64	512	395	44	33	270	43	37	19	211	139	73	92	35	312	Bacteria	Proteobacteria	Gammaproteobacteria	Burkholderiales	Methylophilaceae	OM43 clade	OTU 73	TGGGGAATTTTGGACAATGGGGGAAACCCTGATCCAGCCATTCCGCGTGAGTGAAGAAGGCCTTCGGGTTGTAAAGCTCTTTCGCAAGAGAAGAAATCTTACTATCTAATAAATAGTGAGGATGACGGTATCTTGACAAGAAGCACCGGCTAACTATGTGCCAGCAGCCGCGGTAATACATAGGGTGCGAGCGTTAATCGGAATTACTGGGCGTAAAGGGTGCGCAGGCGGTC
OTU 74	369	0	9	29	65	0	0	0	0	0	17	16	224	0	0	0	373	60	0	0	2248	0	Bacteria	Proteobacteria	Gammaproteobacteria	Pseudomonadales	Nitrincolaceae	Profundimonas	piezophila	TGGGGAATATTGCACAATGGGCGCAAGCCTGATGCAGCCATGCCGCGTGTGTGAAGAAGGCCTTCGGGTTGTAAAGCACTTTCAGCTGTGAGGAAAGGTTGAATATTAATACTATTTAGCTGTGACGTTAACAGCAGAAGAAGCACCGGCTAACTCCGTGCCAGCAGCCGCGGTAATACGGAGGGTGCAAGCGTTAATCGGAATTACTGGGCGTAAAGCGCGCGTAGGCGGTT
OTU 75	45	40	130	211	56	10	34	42	954	234	105	6	163	0	9	17	53	78	0	453	125	543	Bacteria	Proteobacteria	Gammaproteobacteria	Pseudomonadales	SAR86 clade	OTU 75	OTU 75	TGGGGAATATTGGACAATGGGCGCAAGCCTGATCCAGCCATACCGCGTGTGTGAAGAAGGCCTTCGGGTTGTAAAGCACTTTAAGCAGGGAGAAAAAGTTATAAGCTAATACCTTATAACCTTGATGTTACCTGCAGAATAAGCACCGGCTAATTCCGTGCCAGCAGCCGCGGTAATACGGAAGGTGCAAGCGTTAATCGGAATTACTGGGCGTAAAGCGCGCGTAGGTGGTT
OTU 76	69	167	113	172	55	234	31	119	171	241	47	27	442	54	52	0	132	35	121	330	46	628	Bacteria	Bacteroidota	Bacteroidia	Flavobacteriales	Flavobacteriaceae	Ulvibacter	OTU 76	TGAGGAATATTGGACAATGGAGGCAACTCTGATCCAGCCATGCCGCGTGCAGGATGACGGCCCTATGGGTTGTAAACTGCTTTTATGTAGGAAGAAACACTCTCACGTGTGAGAGCTTGACGGTACTACAAGAATAAGGACCGGCTAACTCCGTGCCAGCAGCCGCGGTAATACGGAGGGTCCAAGCGTTATCCGGAATCATTGGGTTTAAAGGGTCCGTAGGCGGGCTATTA
OTU 77	0	0	480	1422	938	0	0	0	0	0	0	73	0	0	0	0	0	145	0	0	156	0	Bacteria	Proteobacteria	OTU 77	OTU 77	OTU 77	OTU 77	OTU 77	TGGGGAATCTTGGACAATGGGGGAAACCCTGATCCAGCCATGCCGCGTGAGTGAAGAAGGCCCTAGGGTCGTAAAACTCTTTCAACTGTGAAGATAATGACGGTAGCAGTAGAAGAAGCACCGGCTAACTCCGTGCCAGCAGCCGCGGTAATACGGAGGGTGCGAGCGTTAATCGGAATTACTGGGCGTAAAGCGTACGCAGGCGGTTTGTTAAGCGAGATGTGAAAGCCCCGG
OTU 78	149	0	19	94	0	32	0	0	0	21	89	28	0	0	0	0	228	2172	0	0	357	19	Bacteria	Proteobacteria	Alphaproteobacteria	Rhodobacterales	Rhodobacteraceae	Halocynthiibacter	namhaensis	TGGGGAATCTTAGACAATGGGCGCAAGCCTGATCTAGCGATGCCGCGTGAGTGATGAAGGCCTTAGGGTCGTAAAACTCTTTCACCAGGGATGATAATGACAGTACCTGGAAAAGAAACCCCGGCTAACTCCGTGCCAGCAGCCGCGGTAATACGGAGGGGGTTAGCGTTGTTCGGAATTACTGGGCGTAAAGCGTACGTAGGCGGATTAGTAAGTTAGGGGTGAAATCCCAG
OTU 79	0	0	374	1461	842	0	0	0	0	0	0	71	0	0	0	0	0	212	0	0	239	0	Bacteria	Proteobacteria	Alphaproteobacteria	Rhodobacterales	Rhodobacteraceae	OTU 79	OTU 79	TGGGGAATCTTGGACAATGGGGGAAACCCTGATCCAGCCATGCCGCGTGAGTGAAGAAGGCCCTAGGGTCGTAAAACTCTTTCAACTGTGAAGATAATGACGGTAGCAGTAGAAGAAGTCCCGGCTAACTCCGTGCCAGCAGCCGCGGTAATACGGAGGGGACTAGCGTTGTTCGGAATTACTGGGCGTAAAGCGCACGCAGGCGGTTTGTTAAGCTAGATGTGAAAGCCCCGG
OTU 80	109	193	221	194	103	55	43	61	588	253	42	25	173	66	32	24	330	145	42	319	75	100	Bacteria	Bacteroidota	Bacteroidia	Flavobacteriales	Flavobacteriaceae	Aurantivirga	OTU 80	TGAGGAATATTGGGCAATGGAGGCAACTCTGACCCAGCCATGCCGCGTGCAGGAAGACTGCCCTATGGGTTGTAAACTGCTTTTATACAGGAAGAAACACACCTACGTGTAGGTGCTTGACGGTACTGTAAGAATAAGCACCGGCTAACTCCGTGCCAGCAGCCGCGGTAATACGGAGGGTGCAAGCGTTATCCGGAATCATTGGGTTTAAAGGGTCCGCAGGCGGTCAATTA
OTU 81	0	7	0	0	0	0	41	2065	82	20	0	790	64	0	7	58	0	0	0	0	0	0	Bacteria	Proteobacteria	Alphaproteobacteria	OTU 81	OTU 81	OTU 81	OTU 81	TGGGGAATCTTGCGCAATGGGCGAAAGCCTGACGCAGCCATGCCGCGTGGGTGAAGAAGGCTCTAGAGTTGTAAAGCCCTTTCGCCGGGGAAGATCATGACGGTACCCAGGAGAAGAAGTCCCGGCTAACTCCGTGCCAGCAGCCGCGGTAATACGGAGGGGGCTAGCGTTGTCCGGAATCACTGGGCGTAAAGCGCGCGTAGGCGGATTGGACAGTCGGGGGTGAAAGCCCG
OTU 82	32	60	25	55	10	213	64	100	0	58	41	56	431	40	58	27	68	37	209	395	118	953	Bacteria	Proteobacteria	Alphaproteobacteria	Rhodobacterales	Rhodobacteraceae	Octadecabacter	OTU 82	TGGGGAATCTTAGACAATGGGGGAAACCCTGATCTAGCGATGCCGCGTGTGTGACGAAGGCCTTAGGGTCGTAAAGCACTTTCGCCAAGGATGATAATGACAGTACTTGGTAAAGAAACCCCGGCTAACTCCGTGCCAGCAGCCGCGGTAATACGGAGGGGGTTAGCGTTGTTCGGAATTACTGGGCGTAAAGCGCACGTAGGCGGACTTTTAAGTTAGAGGTGAAATCCCAG
OTU 83	138	172	118	85	73	137	201	357	80	283	106	195	72	196	108	11	92	38	47	396	30	112	Bacteria	Verrucomicrobiota	Verrucomicrobiae	Verrucomicrobiales	DEV007	OTU 83	OTU 83	TCGAGAATCATTCGCAATGGACGCAAGTCTGACGGTGCGACGCCGCGTGGAGGATGAAGGCCTTAGGGTCGTAAACTCCTGTCATCAGGGAGTAAGGCTTTATATAGTAACTGATATAAGGATTGATAGTACCTGAAGAGGAAGGGACGGCTAACTTCGTGCCAGCAGCCGCGGTAATACGAAGGTCCCAAGCGTTGTTCGGATTTACTGGGCGTAAAGCGTCTGTAGGCGGC
OTU 84	43	32	88	40	198	884	36	36	59	75	38	252	576	27	33	0	63	32	460	0	19	8	Bacteria	Planctomycetota	Phycisphaerae	Phycisphaerales	Phycisphaeraceae	FS140-16B-02 marine group	OTU 84	TAACGAATATTCCGCAATGCGCGAAAGCGTGACGGAGCAATGCCGCGTGTGGGATGAATCTCTTCGGAGTGTAAACCACTGTCAGAGTTTAGGAACTCAATGACCAGACTCAAAGGAAGGGCCGGCTAACTTCGTGCCAGCAGCCGCGGTAATACGAAGGGCCCGAGCGTTAATCGGAATCACTGGGCTTAAAGCGTGCGTAGGCGGACTTGAAGGCACTTTGTGAAATCCCT
OTU 85	2346	39	180	44	203	124	0	0	0	0	0	9	0	0	0	0	0	0	0	0	15	0	Bacteria	Proteobacteria	Gammaproteobacteria	OTU 85	OTU 85	OTU 85	OTU 85	TGGGGAATATTGGACAATGGGGGAAACCCTGATCCAGCAATACCGCGTGTGTGAAGAAGGCCTGCGGGTTGTAAAGCACTTTCGTCAGGGAAGAAATGTATTCGCCTAATACGCGGATGCTATGACGTTATCTGAACAAGAAGCACCGGCTAATTCTGTGCCAGCAGCCGCGGTAACACAGAAGGTGCGAGCGTTAATCGGAATTACTGGGCGTAAAGCGCGCGTAGGCGGTC
OTU 86	102	73	313	112	309	443	16	37	319	176	128	190	255	42	42	12	101	77	106	27	24	16	Bacteria	Planctomycetota	Planctomycetes	Pirellulales	Pirellulaceae	Rubripirellula	OTU 86	TCGAGAATCTTCGGCAATGGACGAAAGTCTGACCGAGCGACGCCGCGTGCGGGATGAAGGCCCTCGGGTTGTAAACCGCTGTCAGTAGTTAGGAAGTCCATGAGAGTTATCTCTCATGGTTGACCGATCTTCAGAGGAAGGACGGGCTAAGTTCGTGCCAGCAGCCGCGGTAAGACGAACCGTCCAAACGTTATTCGGTATCACTGGGCTTAAAGCGTGCGTAGGCGGCTTGG
OTU 87	105	78	115	60	250	495	91	58	126	96	54	122	351	50	53	20	204	82	393	38	18	61	Bacteria	Proteobacteria	Gammaproteobacteria	Pseudomonadales	Halieaceae	Marimicrobium	OTU 87	TGGGGAATATTGCGCAATGGGCGAAAGCCTGACGCAGCCATGCCGCGTGTGTGAAGAAGGCCTTAGGGTTGTAAAGCACTTTCAATTGGGAAGAAAAGTTTAACGTTAATAGCGTTAAGCCCTGACATTACCTTTAGAAGAAGCACCGGCTAACTCCGTGCCAGCAGCCGCGGTAATACGGAGGGTGCAAGCGTTAATCGGAATTACTGGGCGTAAAGCGCGCGTAGGCGGTTT
OTU 88	0	0	8	0	0	0	0	0	149	37	6	136	0	0	0	0	168	264	0	0	13	2119	Bacteria	Bacteroidota	Bacteroidia	Flavobacteriales	Flavobacteriaceae	Dokdonia	OTU 88	TGAGGAATATTGGACAATGGAGGCAACTCTGATCCAGCCATGCCGCGTGCAGGAAGACTGCCCTATGGGTTGTAAACTGCTTTTATATGGGAAGAATAAGGTCTACGTGTAGATCGATGACGGTACCATAAGAATAAGCACCGGCTAACTCCGTGCCAGCAGCCGCGGTAATACGGAGGGTGCAAGCGTTATCCGGAATCATTGGGTTTAAAGGGTCCGTAGGCGGGCATATA
OTU 89	208	113	67	58	14	154	156	326	172	115	63	75	58	89	96	0	96	155	51	376	205	232	Bacteria	Proteobacteria	Alphaproteobacteria	Rhodobacterales	Rhodobacteraceae	Sulfitobacter	OTU 89	TGGGGAATCTTAGACAATGGGCGCAAGCCTGATCTAGCCATGCCGCGTGAGTGATGAAGGCCTTAGGGTCGTAAAGCTCTTTCGCCAGGGATGATAATGACAGTACCTGGTAAAGAAGCCCCGGCTAACTCCGTGCCAGCAGCCGCGGTAATACGGAGGGGGCTAGCGTTGTTCGGAATTACTGGGCGTAAAGCGTACGTAGGCGGATCAGAAAGTATGGGGTGAAATCCCAGG
OTU 90	100	176	173	234	64	138	52	94	430	229	64	85	142	36	39	44	68	20	28	246	40	321	Bacteria	Bacteroidota	Bacteroidia	Flavobacteriales	Flavobacteriaceae	OTU 90	OTU 90	TGAGGAATATTGGACAATGGAGGCAACTCTGATCCAGCCATGCCGCGTGCAGGAAGACTGCCCTATGGGTTGTAAACTGCTTTTATACAGGAAGAAACCTACTTACGTGTAAGTAGCTGACGGTACTGTAAGAATAAGGATCGGCTAACTCCGTGCCAGCAGCCGCGGTAATACGGAGGATCCAAGCGTTATCCGGAATCATTGGGTTTAAAGGGTCCGTAGGTGGTTTATTAA
OTU 91	85	118	106	71	19	138	107	131	228	155	28	18	64	88	59	0	72	33	74	1050	33	75	Bacteria	Proteobacteria	Gammaproteobacteria	Pseudomonadales	Halieaceae	OM60(NOR5) clade	OTU 91	TGGGGAATATTGCGCAATGGGCGAAAGCCTGACGCAGCCATGCCGCGTGTGTGAAGAAGGCCTTCGGGTTGTAAAGCACTTTCAATTGGGAGGAAAGGTTCACGGTTAATAACCGTGAGCTGTGACGTTACCTTTAGAAGAAGCACCGGCTAACTCCGTGCCAGCAGCCGCGGTAATACGGAGGGTGCAAGCGTTAATCGGAATTACTGGGCGTAAAGCGCGCGTAGGTGGTC
OTU 92	147	206	110	57	56	133	174	228	303	152	56	36	49	169	116	61	68	40	156	252	8	127	Bacteria	Proteobacteria	Alphaproteobacteria	Rhizobiales	Beijerinckiaceae	OTU 92	OTU 92	TGGGGAATATTGGACAATGGGCGAAAGCCTGATCCAGCCATGCCGCGTGAGTGATGAAGGCCCTAGGGTTGTAAAGCTCTTTTACTCGGGAAGATAATGACGGTACCGAGAGAATAAGCCCCGGCTAACTTCGTGCCAGCAGCCGCGGTAATACGAAGGGGGCTAGCGTTGTTCGGATTTACTGGGCGTAAAGCGCTCGTAGGCGGATCTTTAAGTCAGAGGTGAAATCCCGG
OTU 93	134	152	100	38	29	310	126	86	1119	36	21	32	42	150	119	44	59	26	51	26	0	0	Bacteria	Planctomycetota	Phycisphaerae	Phycisphaerales	Phycisphaeraceae	CL500-3	OTU 93	TAACGAATATTCCGCAATGCGCGAAAGCGTGACGGGGCAATGCCGCGTGTGGGATGAAGCCCTTCGGGGTGTAAACCACTGTCAGGGTTTAGGAACACAATGACCAAACTCAAAGGAAGGGCCGGCTAACTCTGTGCCAGCAGCCGCGGTAATACAGAGGGCCCGAGCGTTAATCGGAATCACTGGGCTTAAAGAGTGTGTAGGCGGACATATAGGTACTTTGTGAAATCCCA
OTU 94	0	24	0	0	0	0	0	0	0	0	0	0	14	0	0	0	0	0	0	76	464	2101	Bacteria	Proteobacteria	Alphaproteobacteria	Sphingomonadales	Sphingomonadaceae	OTU 94	OTU 94	TGGGGAATATTGGACAATGGGCGAAAGCCTGATCCAGCAATGCCGCGTGAGTGATGAAGGCCTTAGGGTTGTAAAGCTCTTTTACCAGGGATGATAATGACAGTACCTGGAGAATAAGCTCCGGCTAACTCCGTGCCAGCAGCCGCGGTAATACGGAGGGAGCTAGCGTTGTTCGGAATTACTGGGCGTAAAGCGCGCGTAGGCGGCTATTCAAGTCAGGGGTGAAAGCCCGG
OTU 95	39	61	122	118	56	155	60	127	169	242	101	133	414	55	21	0	214	67	94	248	29	112	Bacteria	Proteobacteria	Gammaproteobacteria	Pseudomonadales	Pseudohongiellaceae	Pseudohongiella	OTU 95	TGGGGAATATTGGACAATGGGGGCAACCCTGATCCAGCCATGCCGCGTGTGTGAAGAAGGCCTTAGGGTTGTAAAGCACTTTCAGTAGGGAGAAAGGGTTTGAGGTTAATAGCCTTGAACATTGATGTTACCTACAGAAGCAGCACCGGCTAACTCCGTGCCAGCAGCCGCGGTAATACGGAGGGTGCAAGCGTTAATCGGAATTACTGGGCGTAAAGCGCGCGTAGGCGGTT
OTU 96	0	85	356	440	149	128	29	55	241	379	37	29	232	0	0	0	88	26	26	52	13	252	Bacteria	Proteobacteria	Alphaproteobacteria	SAR11 clade	Clade II	OTU 96	OTU 96	TGGGGAATCTTGCACAATGGGGGAAACCCTGATGCAGCGATGCCGCGTGAGTGAAGAAGGCCTTTGGGTTGTAAAACTCTTTCGTCGGGGAAGAAAATGACTGTACCCGAATAAGAAGGTCCGGCTAACTTCGTGCCAGCAGCCGCGGTAATACGAAGGGACCTAGCGTAGTTCGGAATTACTGGGCTTAAAGAGCTCGTAGGTGGTTAAAAAAGTTGATGGTGAAATCCCAA
OTU 97	116	224	138	156	62	56	53	149	329	211	47	87	198	67	31	9	94	37	51	120	25	335	Bacteria	Proteobacteria	Alphaproteobacteria	Puniceispirillales	SAR116 clade	OTU 97	OTU 97	TGGGGAATATTGGACAATGGAGGCAACTCTGATCCAGCAATGCCGCGTGTGTGATGAAGGCCTTAGGGTTGTAAAGCACTTTCAACGGTGAAGATGATGACGGTAGCCGTAGAAGAAGCCCCGGCTAACTTCGTGCCAGCAGCCGCGGTAATACGAAGGGGGCGAGCGTTATTCGGAATTATTGGGCGTAAAGGGCTCGCAGGCTGCTTGAACAGTTAGACGTGAAATCCCCG
OTU 98	106	169	98	198	60	67	46	141	677	201	62	34	162	52	20	17	35	27	12	90	36	277	Bacteria	Proteobacteria	Alphaproteobacteria	SAR11 clade	Clade IV	OTU 98	OTU 98	TGGGGAATATTGGACAATGGGGGCAACCCTGATCCAGCGATGCCGCGTGAGTGATGAAGGCCTTAGGGTTGTAAAACTCTTTCGCTAGGGAAGATAATGACGGTACCTAGTAAAGAAGATCCGGCTAACTCCGTGCCAGCAGCCGCGGTAATACGGAGGGATCTAGCGTTATTCGGAATAACTGGGCGTAAAGCGAGCGTAGGCGGATTTGTAAGTTGGAGGTGAAATCCCAG
OTU 99	0	0	203	40	90	0	0	0	0	176	34	19	0	0	0	0	315	153	0	0	1554	0	Bacteria	Campylobacterota	Campylobacteria	Campylobacterales	Arcobacteraceae	Poseidonibacter	lekithochrous	TGGGGAATATTGCACAATGGACGAAAGTCTGATGCAGCAACGCCGCGTGGAGGATGACACATTTCGGTGCGTAAACTCCTTTTATATAGGAAGATAATGACGGTACTATATGAATAAGCACCGGCTAACTCCGTGCCAGCAGCCGCGGTAATACGGAGGGTGCAAGCGTTACTCGGAATCACTGGGCGTAAAGAGCGTGTAGGCGGGTTTGTAAGTTTGAAGTGAAATCCAATG
OTU 100	0	0	0	113	247	12	0	0	0	0	67	487	0	0	0	0	16	22	0	134	53	1409	Bacteria	Proteobacteria	Alphaproteobacteria	Sphingomonadales	Sphingomonadaceae	Erythrobacter	OTU 100	TGGGGAATATTGGACAATGGGCGAAAGCCTGATCCAGCAATGCCGCGTGAGTGATGAAGGCCTTAGGGTTGTAAAGCTCTTTTACCAGGGATGATAATGACAGTACCTGGAGAATAAGCTCCGGCTAACTCCGTGCCAGCAGCCGCGGTAATACGGAGGGAGCTAGCGTTGTTCGGAATTACTGGGCGTAAAGAGAACGTAGGCGGCTTTTCAAGTCAGGGGTGAAATCCCGG
OTU 101	0	0	0	0	0	0	0	0	0	0	0	0	0	0	0	0	0	0	0	0	0	2456	Bacteria	Proteobacteria	Alphaproteobacteria	Rhodobacterales	Rhodobacteraceae	Pontivivens	OTU 101	TGGGGAATCTTAGACAATGGGCGCAAGCCTGATCTAGCCATGCCGCGTGTGTGAAGAAGGCCTTAGGGTCGTAAAGCACTTTCGCCTGTGAAGATAATGACTGTAGCAGGTAAAGAAACCCCGGCTAACTCCGTGCCAGCAGCCGCGGTAATACGGAGGGGGTTAGCGTTGTTCGGAATTACTGGGCGTAAAGCGCGCGTAGGCGGGCTGGAAAGTTGGGGGTGAAATCCCGG
OTU 102	50	22	0	11	0	35	43	28	0	20	21	12	31	24	41	0	91	39	16	1376	55	523	Bacteria	Actinobacteriota	Acidimicrobiia	Microtrichales	Microtrichaceae	OTU 102	OTU 102	TAGGGAATCTTGCACAATGGGCGAAAGCCTGATGCAGCGACGCCGCGTGGGGGATGAAGGCCTTCGGGTTGTAAACCCCTTTCAGTAGGGACGAAAATGACGGTACCTACAGAAGAAGCTCCGGCCAACTACGTGCCAGCAGCCGCGGTAACACGTAGGGAGCAAGCGTTGTCCGGATTTATTGGGCGTAAAGAGCTCGTAGGTGGTTCGGTAAGTCGGATGTGAAAACTCAA
OTU 103	15	50	104	59	17	15	124	210	318	378	54	44	116	65	41	0	80	64	49	488	48	71	Bacteria	Proteobacteria	Gammaproteobacteria	Pseudomonadales	OM182 clade	OTU 103	OTU 103	TCAGGAATATTGTGCAATGGGGGAAACCCTGACACAGCCATGCCGCGTGTGTGAAGAAGGCCTTAGGGTTGTAAAGCACTTTCAGTAGGGAGGAACTAGCAGCGTTAATACCGCTGTGAGATGACGTTACCTACAGAAGAAGATCCGGCTAACTCCGTGCCAGCAGCCGCGGTAATACGGAGGGATCGAACGTTAATCGGAATTACTGGGCGTAAAGCGCGCGTAGGTGGTTT
OTU 104	108	192	150	166	77	32	58	102	391	198	48	89	35	58	45	40	140	52	26	328	7	41	Bacteria	Bacteroidota	Bacteroidia	Flavobacteriales	Flavobacteriaceae	Formosa	OTU 104	TGAGGAATATTGGACAATGGAGGCAACTCTGATCCAGCCATGCCGCGTGCAGGATGACTGCCCTATGGGTTGTAAACTGCTTTTATACAGGAAGAAACTTACACACGTGTGTGTAACTGACGGTACTGTAAGAATAAGGATCGGCTAACTCCGTGCCAGCAGCCGCGGTAATACGGAGGATCCAAGCGTTATCCGGAATCATTGGGTTTAAAGGGTCCGTAGGTTGATAATTA
OTU 105	0	0	15	534	505	0	0	0	0	13	345	206	0	0	0	0	15	711	0	0	0	17	Bacteria	Proteobacteria	Gammaproteobacteria	Enterobacterales	Pseudoalteromonadaceae	Pseudoalteromonas	OTU 105	TGGGGAATATTGCACAATGGGCGCAAGCCTGATGCAGCCATGCCGCGTGTGTGAAGAAGGCCTTCGGGTTGTAAAGCACTTTCAGTAAGGAGGAAAGGTTAAGTTTTAATAGAGCTTAGCTGTGACGTTACTTACAGAAGAAGCACCGGCTAACTCCGTGCCAGCAGCCGCGGTAATACGGAGGGTGCGAGCGTTAATCGGAATTACTGGGCGTAAAGCGTACGCAGGCGGTT
OTU 106	134	120	237	83	147	123	87	104	502	133	96	165	58	42	87	10	30	19	47	11	0	0	Bacteria	Planctomycetota	Planctomycetes	Pirellulales	Pirellulaceae	OTU 106	OTU 106	TCGAGAATCTTCGGCAATGGGCGAAAGCCTGACCGAGCGACGCCGCGTGCGGGATGAAGGCCCTCGGGTTGTAAACCGCTGTCGTTGGGGAGGAAATGCAAGAGGGCTATCCCTTTTGTTTGACCGATCCAAGGAGGAAGTACGGGCTAAGTTCGTGCCAGCAGCCGCGGTAAGACGAACCGTACGAACGTTATTCGGAATTACTGGGCTTAAAGGGTGCGTAGGCTGCACGG
OTU 107	0	0	1431	0	0	0	0	0	0	475	12	0	0	0	0	0	176	0	0	0	134	0	Bacteria	Proteobacteria	Gammaproteobacteria	Pseudomonadales	Moraxellaceae	Acinetobacter	radioresistens	TGGGGAATATTGGACAATGGGGGGAACCCTGATCCAGCCATGCCGCGTGTGTGAAGAAGGCCTTTTGGTTGTAAAGCACTTTAAGCGAGGAGGAGGCTACCTAGATTAATACTTTAGGATAGTGGACGTTACTCGCAGAATAAGCACCGGCTAACTCTGTGCCAGCAGCCGCGGTAATACAGAGGGTGCGAGCGTTAATCGGATTTACTGGGCGTAAAGCGTGCGTAGGCGGCC
OTU 108	189	138	11	6	36	17	327	251	0	5	10	16	0	589	494	0	35	14	10	57	2	0	Bacteria	Actinobacteriota	Actinobacteria	Propionibacteriales	Propionibacteriaceae	OTU 108	OTU 108	TGGGGAATATTGCGCAATGGACGAAAGTCTGACGCAGCAACGCCGCGTGAGGGATGAAGTACATCGAGATGTAAACCTCTTTCAGCAGGGACGAAGCTAACGTGACGGTACCTGCAGAAGAAGCACCGGCTAACTACGTGCCAGCAGCCGCGGTAATACGTAGGGTGCAAGCGTTGTCCGGATTTATTGGGCGTAAAGGGCTCGTAGGCGGTCTGTCACGTCGGATGTGAAAA
OTU 109	55	84	169	45	212	446	17	23	130	33	35	109	386	53	44	13	62	26	232	0	0	0	Bacteria	Planctomycetota	Phycisphaerae	Phycisphaerales	Phycisphaeraceae	CL500-3	OTU 109	TAACGAATCTTCCGCAATGCACGAAAGTGTGACGGGGCAATACCGCGTGTGGGATGAAGCCCTTCGGGGTGTAAACCACTGTCAGGGTTCAGGAAAAAAATGACCAGACCCAAAGGAAGGGCCGGCTAACTCTGTGCCAGCAGCCGCGGTAATACAGAGGGCCCGAGCGTTAATCGGAATCACTGGGCTTAAAGCGTACGCAGGCGGACATGTAGGCATTTTGTGAAATCCCT
OTU 110	56	52	188	162	121	174	12	24	313	150	70	95	126	40	38	11	94	82	271	29	23	35	Bacteria	Planctomycetota	Planctomycetes	Planctomycetales	Gimesiaceae	OTU 110	OTU 110	TCGAGAATCTTCGGCAATGGACGCAAGTCTGACCGAGCGACGTCGCGTGCGGGATGAAGGCCTTCGGGTTGTAAACCGCTGTCAGAGGGGAGGAAATGGTTGGGGGCTATCCCCCTTCCTTGACTGAGCCTCAGAGGAAGCACGGGCTAAGTACGTGCCAGCAGCCGCGGTAATACGTACTGTGCGAACGTTATTCGGAATCACTGGGCTTAAAGGGTGCGTAGGCGGTTATT
OTU 111	67	118	190	146	72	0	28	99	460	161	35	105	69	60	46	13	89	22	11	267	21	67	Bacteria	Proteobacteria	Gammaproteobacteria	Pseudomonadales	Litoricolaceae	Litoricola	OTU 111	TCGGGAATATTGGACAATGGGGGAAACCCTGATCCAGCCATGCCGCGTGTGTGAAGAAGGCCCTAGGGTTGTAAAGCACTTTTAGTAGTGAGGAAGGCTCAGTAGTTAATACCTACTGGGATTGACGTTAGCTACAGAAAAAGCACCGGCTAATTTCGTGCCAGCAGCCGCGGTAATACGAAAGGTGCAAGCGTTAATCGGAATTACTGGGCGTAAAGCGCGCGTAGGCGGCT
OTU 112	0	0	0	0	0	0	0	0	0	0	0	0	0	0	0	0	0	0	0	0	0	2063	Bacteria	Bacteroidota	Rhodothermia	Rhodothermales	Rhodothermaceae	Rubrivirga	OTU 112	TGAGGAATATTGCGCAATGGACGAAAGTCTGACGCAGCCACGCCGCGTGCAGGAAGACACCCCTCAGGGGCGTAAACTGCTTTTATACGGGAAGAACACCTCCTTCTGGGAGGTCTGACGGTACCGTACGAATAAGGACCGGCTAACTCCGTGCCAGCAGCCGCGGTAATACGGAGGGTCCAAGCGTTGTCCGGAATCACTGGGTGTAAAGGGTGCGCAGGCGGGCGTGTAAG
OTU 113	84	98	25	31	14	70	126	136	121	108	27	24	64	144	133	18	96	52	36	553	26	76	Bacteria	Proteobacteria	Alphaproteobacteria	Defluviicoccales	OTU 113	OTU 113	OTU 113	TGGGGAATATTGGACAATGGGGGCAACCCTGATCCAGCCATGCCGCGTGAGTGAAGAAGGCCTTAGGGTTGTAAAGCTCTTTCAGCAGGGAAGATGATGACGGTACCTGCAGAAGAAGCCCCGGCTAACTCCGTGCCAGCAGCCGCGGTAATACGGAGGGGGCTAGCGTTGCTCGGAATTACTGGGCGTAAAGAGCATGTAGGCGGATTGTATAGTCAGGCGTGAAAGCCCCA
OTU 114	0	0	0	0	0	0	539	650	0	337	53	175	308	0	0	0	0	0	0	0	0	0	Bacteria	Proteobacteria	Gammaproteobacteria	OTU 114	OTU 114	OTU 114	OTU 114	TGGGGAATATTGGACAATGGGGGAAACCCTGATCCAGCAATACCGCGTGTGTGAAGAAGGCCTGCGGGTTGTAAAGCACTTTCGTCAGGGAAGAAATGTATTCGCCTAATACGCGAATGCTATGACGTTATCTGAATAAGAAGCACCGGCTAATTCCGTGCCAGCAGCCGCGGTAATACGGAAGGTGCGAGCGTTAATCGGAATTACTGGGCGTAAAGCGCGCGTAGGCGGTC
OTU 115	0	0	0	419	21	0	0	0	0	19	281	0	0	0	0	0	0	423	11	0	654	205	Bacteria	Proteobacteria	Gammaproteobacteria	Enterobacterales	Pseudoalteromonadaceae	Pseudoalteromonas	OTU 115	TGGGGAATATTGCACAATGGGCGCAAGCCTGATGCAGCCATGCCGCGTGTGTGAAGAAGGCCTTCGGGTTGTAAAGCACTTTCAGTCAGGAGGAAAGGTTAACGGTTAATACCCGTTAGCTGTGACGTTACTGACAGAAGAAGCACCGGCTAACTCCGTGCCAGCAGCCGCGGTAATACGGAGGGTGCGAGCGTTAATCGGAATTACTGGGCGTAAAGCGTACGCAGGCGGTT
OTU 116	0	0	404	34	17	831	0	6	381	0	0	0	105	0	0	0	17	188	0	0	39	0	Bacteria	Proteobacteria	Gammaproteobacteria	Pseudomonadales	Porticoccaceae	OTU 116	OTU 116	TGGGGAATATTGGACAATGGGCGCAAGCCTGATCCAGCCATGCCGCGTGTGTGAAGAAGGCTCTAGGGTTGTAAAGCACTTTCAGTAGGGAGGAAAAGCTGTTGGTTAATAGCCAATAGCCGTGACGTTACCTACAGAAGAAGCACCGGCAAACTCCGTGCCAGCAGCCGCGGTAATACGGAGGGTGCAAGCGTTAATCGGAATTACTGGGCGTAAAGCGCGCGTAGGTGGCT
OTU 117	0	0	0	0	0	0	0	0	0	0	1964	0	26	0	0	0	0	0	0	0	0	0	Bacteria	Proteobacteria	Alphaproteobacteria	Parvibaculales	PS1 clade	OTU 117	OTU 117	TGGGGAATATTGCGCAATGGGGGAAACCCTGACGCAGCCATGCCGCGTGAGTGACGAAGGCCTTAGGGTTGTAAAGCTCTTTCGCCAGGGAAGATAATGACTGTACCTGGTAAAGAAGCCCCGGCTAACTCCGTGCCAGCAGCCGCGGTAATACGGAGGGGGCAAGCGTTGTTCGGAATCACTGGGCGTAAAGCGCGCGTAGGCGGATTGATTAGTCAGGGGTGAAAGCCCGG
OTU 118	38	16	20	216	103	0	42	33	0	0	179	255	0	27	71	0	122	650	0	91	72	40	Bacteria	Proteobacteria	Alphaproteobacteria	Rhodobacterales	Rhodobacteraceae	OTU 118	OTU 118	TGGGGAATCTTGGACAATGGGCGCAAGCCTGATCCAGCCATGCCGCGTGAGTGATGAAGGCCTTAGGGTCGTAAAGCTCTTTCGCCAGAGATGATAATGACAGTATCTGGTAAAGAAACCCCGGCTAACTCCGTGCCAGCAGCCGCGGTAATACGGAGGGGGTTAGCGTTGTTCGGAATTACTGGGCGTAAAGCGCACGTAGGCGGATCAGAAAGTATAGGGTGAAATCCCAG
OTU 119	0	0	112	598	336	0	0	0	0	74	376	150	0	0	0	0	48	253	0	0	25	0	Bacteria	Cyanobacteria	Cyanobacteriia	Synechococcales	Cyanobiaceae	OTU 119	OTU 119	TGGGGAATTTTCCGCAATGGGCGAAAGCCTGACGGAGCAACGCCGCGTGAGGGATGAAGGCCTCTGGGCTGTAAACCTCTTTTATCAAGGAAGAAGATCTGACGGTACTTGATGAATAAGCCACGGCTAATTCCGTGCCAGCAGCCGCGGTAATACGGAGGGTGCGAGCGTTAATCGGAATTACTGGGCGTAAAGCGCACGCAGGCGGTTTGTTAAGCTAGATGTGAAAGCCCC
OTU 120	54	71	58	152	35	65	22	55	409	130	28	15	132	29	26	18	43	34	13	61	16	393	Bacteria	Proteobacteria	Alphaproteobacteria	Rhodospirillales	AEGEAN-169 marine group	OTU 120	OTU 120	TAGGGAATATTGGACAATGGGGGAAACCCTGATCCAGCAATGCAGCGTGAGTGACGAAGGCCTTAGGGTTGTAAAACTCTTTCATCTGTGAGGATAATGACAGTAGCAGAAGAAGAAGGACCGGCTAATTCCGTGCCAGCAGCCGCGGTAATACGGAAGGTCCTAGCGTTGTTCGGAATTACTGGGCGTAAAGAGTATGTAGGCGGAACAGAAAGTTAGAAGTGAAATCCCT
OTU 121	50	85	11	11	4	23	73	64	0	14	14	7	60	37	52	0	131	38	14	496	7	662	Bacteria	Actinobacteriota	Acidimicrobiia	Microtrichales	Ilumatobacteraceae	Ilumatobacter	OTU 121	TGGGGAATCTTGCACAATGGGCGAAAGCCTGATGCAGCGATGCCGCGTGCGGGAAGAAGGCCTTAGGGTTGTAAACCGCTTTCAGGAGGGAAGAAAATGACGGTACCTCCAGAAGAAGGTGCGGCCAACTACGTGCCAGCAGCCGCGGTGACACGTAGGCACCAAGCGTTATCCGGATTTATTGGGCGTAAAGAGCTCGTAGGCGGTTTGGTAAGTCGGGTGTGAAAACTCTGG
OTU 122	130	368	0	0	0	0	12	12	0	0	0	0	0	163	1150	0	0	0	0	0	7	0	Bacteria	Proteobacteria	Gammaproteobacteria	Pseudomonadales	Spongiibacteraceae	Spongiibacter	OTU 122	TGGGGAATATTGCGCAATGGGCGAAAGCCTGACGCAGCCATGCCGCGTGTGTGAAGAAGGCCTTCGGGTTGTAAAGCACTTTCAATAGGGAGGAAAACTTGTAGGTTAATACCCTGCAAGCCTGACGTTACCTATAGAAGAAGCACCGGCTAACTCCGTGCCAGCAGCCGCGGTAATACGGAGGGTGCGAGCGTTAATCGGAATTACTGGGCGTAAAGCGCGCGTAGGCGGCTT
OTU 123	41	20	443	100	347	68	13	18	0	147	84	124	16	0	24	0	117	71	10	0	111	0	Bacteria	Proteobacteria	Alphaproteobacteria	Rhizobiales	Stappiaceae	Pseudovibrio	ascidiaceicola	TGGGGAATATTGGACAATGGGGGCAACCCTGATCCAGCCATGCCGCGTGTGTGATGACGGCCTTAGGGTTGTAAAGCACTTTCAGCAGTGAAGATAATGACATTAACTGCAGAAGAAGCCCCGGCTAACTTCGTGCCAGCAGCCGCGGTAATACGAAGGGGGCTAGCGTTGTTCGGAATCACTGGGCGTAAAGAGTACGTAGGCGGACTGATAAGTTAGGGGTGAAATCCCAA
OTU 124	376	96	17	49	702	53	16	35	188	0	0	27	42	50	0	14	41	14	0	0	33	0	Bacteria	Proteobacteria	Gammaproteobacteria	Pseudomonadales	OTU 124	OTU 124	OTU 124	TGGGGAATATTGCACAATGGGCGAAAGCCTGATGCAGCCATGCCGCGTGTGTGAAGAAGGCTCTAGGGTTGTAAAGCACTTTCAGCGAGGAGGAAAGGGGTCAAACTAATACTTTGGCTCTGTGACGTTACTCGCAGAAGAAGCACCGGCTAACTCCGTGCCAGCAGCCGCGGTAATACGGAGGGTGCGAGCGTTAATCGGAATTACTGGGCGTAAAGCGTGCGTAGGCGGCT
OTU 125	78	96	27	101	841	238	0	0	108	0	0	0	93	0	0	0	0	0	0	0	166	0	Bacteria	Proteobacteria	Gammaproteobacteria	Enterobacterales	Shewanellaceae	Shewanella	OTU 125	TGGGGAATATTGCACAATGGGCGAAAGCCTGATGCAGCCATGCCGCGTGTGTGAAGAAGGCCTTCGGGTTGTAAAGCACTTTCAGTCAGGAGGAAAGGTTGTTGGTTAATAGCCAATAGCTGTGACGTTACTGACAGAAGAAGGACCGGCTAACTCCGTGCCAGCAGCCGCGGTAATACGGAGGGTCCGAGCGTTAATCGGAATTACTGGGCGTAAAGCGTGCGCAGGCGGTT
OTU 126	66	148	40	30	0	58	125	77	0	40	39	53	47	108	346	0	50	0	55	177	41	214	Bacteria	Proteobacteria	Alphaproteobacteria	Rhodobacterales	Rhodobacteraceae	Planktotalea	OTU 126	TGGGGAATCTTGGACAATGGGCGCAAGCCTGATCCAGCCATGCCGCGTGAGTGATGAAGGCCTTAGGGTCGTAAAGCTCTTTCGCCAGAGATGATAATGACAGTATCTGGTAAAGAAACCCCGGCTAACTCCGTGCCAGCAGCCGCGGTAATACGGAGGGGGTTAGCGTTGTTCGGAATTACTGGGCGTAAAGCGCACGTAGGCGGACTAGTCAGTCAGAGGTGAAATCCCAG
OTU 127	0	29	64	54	17	73	0	37	246	58	14	9	166	0	0	51	34	26	20	46	27	742	Bacteria	Proteobacteria	Gammaproteobacteria	Pseudomonadales	SAR86 clade	OTU 127	OTU 127	TGGGGAATATTGGACAATGGGCGCAAGCCTGATCCAGCCATACCGCGTGTGTGAAGAAGGCCTTAGGGTTGTAAAGCACTTTAAGTTGGGAAGAAAGGTTATTGGCTAATACCCAATAACTGTGACATTACCATCAGAATAAGGACCGGCTAATTCCGTGCCAGCAGCCGCGGTAATACGGAAGGTCCAAGCGTTAATCGGAATTACTGGGCGTAAAGCGCGCGTAGGTGGTT
OTU 128	0	0	0	0	0	0	0	0	0	0	0	0	0	0	0	0	0	0	0	0	0	1710	Bacteria	Bacteroidota	Bacteroidia	Flavobacteriales	Flavobacteriaceae	Nonlabens	OTU 128	TGAGGAATATTGGACAATGGAGGAGACTCTGATCCAGCCATGCCGCGTGCAGGAAGACGGCCCTATGGGTTGTAAACTGCTTTTGTACGGGAAGAAACCCCACCACGTGTGGTGGGTTGACGGTACCGTAAGAATAAGCACCGGCTAACTCCGTGCCAGCAGCCGCGGTAATACGGAGGGTGCAAGCGTTATCCGGAATCATTGGGTTTAAAGGGTCCGTAGGCGGGCGTCTA
OTU 129	0	0	298	74	34	0	0	0	0	240	63	12	0	0	0	0	357	116	0	0	165	350	Bacteria	Proteobacteria	Gammaproteobacteria	Enterobacterales	Pseudoalteromonadaceae	Pseudoalteromonas	OTU 129	TGGGGAATATTGCACAATGGGCGCAAGCCTGATGCAGCCATGCCGCGTGTGTGAAGAAGGCCTTCGGGTTGTAAAGCACTTTCAGTCAGGAGGAAAGGGTGTGTTTTAATAGAGCATATCTGTGACGTTACTGACAGAAGAAGCACCGGCTAACTCCGTGCCAGCAGCCGCGGTAATACGGAGGGTGCGAGCGTTAATCGGAATTACTGGGCGTAAAGCGTACGCAGGCGGTT
OTU 130	0	0	0	0	0	0	0	0	0	0	0	0	0	0	0	0	0	0	0	0	0	1693	Bacteria	Bacteroidota	Rhodothermia	Rhodothermales	Rhodothermaceae	OTU 130	OTU 130	TGAGGAATATTGGGCAATGGGCGAAAGCCTGACCCAGCCACGCCGCGTGGAGGAAGACACCCCTATGGGGCGTAAACTCCTTTTATACGGGAAGAAAGCTCTATTTTTTAGGGCCTGACGGTACCGTATGAATAAGCACCGGCTAACTCCGTGCCAGCAGCCGCGGTAATACGGAGGGTGCAAGCGTTGTCCGGAATCACTGGGTGTAAAGGGTGTGTAGGCGGGAATGCAAG
OTU 131	0	0	0	0	0	0	0	0	0	0	0	0	0	0	0	0	0	0	0	0	0	1690	Bacteria	Cyanobacteria	Cyanobacteriia	Phormidesmiales	Phormidesmiaceae	Phormidesmis ANT.LACV5.1	OTU 131	TGGGGAATTTTCCGCAATGGGCGCAAGCCTGACGGAGCAACGCCGCGTGAGGGAGGAAGGCCTGTGGGTTGTAAACCTCTTTTCTCAGGGAAGAAGTACTGACGGTACCTGAGGAATCAGCATCGGCTAACTCCGTGCCAGCAGCCGCGGTAAGACGGAGGATGCAAGCGTTATCCGGAATTATTGGGCGTAAAGCGTCCGTAGGCGGTTCAGAAAGTCTGCTGTTAAAGCTC
OTU 132	0	0	0	0	0	0	0	0	0	0	0	0	0	0	97	0	0	38	0	0	0	1537	Bacteria	Proteobacteria	Alphaproteobacteria	Rhodobacterales	Rhodobacteraceae	OTU 132	OTU 132	TGGGGAATCTTAGACAATGGGCGCAAGCCTGATCTAGCCATGCCGCGTGTGTGATGAAGGCCTTAGGGTCGTAAAGCACTTTCGCCAGAGATGATAATGACAGTATCTGGTAAAGAAACCCCGGCTAACTCCGTGCCAGCAGCCGCGGTAATACGGAGGGGGTTAGCGTTGTTCGGAATTACTGGGCGTAAAGCGCGCGTAGGCGGACCAGAAAGTTGGGGGTGAAATCCCGG
OTU 133	0	0	0	0	0	0	127	140	0	722	287	351	38	0	0	0	0	0	0	0	0	0	Bacteria	Cyanobacteria	Cyanobacteriia	Synechococcales	Cyanobiaceae	OTU 133	OTU 133	TGGGGAATTTTCCGCAATGGGCGAAAGCCTGACGGAGCAACGCCGCGTGAGGGATGAAGGCCTCTGGGCTGTAAACCTCTTTTATCAAGGAAGAAGATCTGACGGTACTTGATGAATAAGCCACGGCTAATTCCGTGCCAGCAGCCGCGGTAATACGGAGGGTGCGAGCGTTAATCGGAATCACTGGGCGTAAAGCGCGCGTAGGCGGTTTGCTAAGTCAGATGTGAAAGCCC
OTU 134	92	217	0	0	52	0	41	49	502	23	13	46	0	218	306	61	31	0	0	0	0	0	Bacteria	Proteobacteria	Gammaproteobacteria	Pseudomonadales	Marinomonadaceae	Marinomonas	OTU 134	TGGGGAATATTGGACAATGGGCGCAAGCCTGATCCAGCCATGCCGCGTGTGTGAAGAAGGCCTTAGGGTTGTAAAGCACTTTCAGGAGTGAGGAAGGGTGATTTGTTAATACCAGATCATTTTGACGTTAGCTCCAGAAGAAGCACCGGCTAACTCTGTGCCAGCAGCCGCGGTAATACAGAGGGTGCAAGCGTTAATCGGAATTACTGGGCGTAAAGCGCGCGTAGGTGGTT
OTU 135	0	0	0	0	72	0	0	0	171	7	10	0	0	0	0	0	41	155	0	0	1031	149	Bacteria	Proteobacteria	Gammaproteobacteria	Enterobacterales	Shewanellaceae	Shewanella	OTU 135	TGGGGAATATTGCACAATGGGCGAAAGCCTGATGCAGCCATGCCGCGTGTGTGAAGAAGGCCTTCGGGTTGTAAAGCACTTTCAGTAGGGAGGAAAGGTTAACGGTTAATAACCGTTAGCTGTGACGTTACCTACAGAAGAAGGACCGGCTAACTTCGTGCCAGCAGCCGCGGTAATACGAGGGGTCCAAGCGTTAATCGGAATTACTGGGCGTAAAGCGTACGCAGGCGGTT
OTU 136	0	0	0	0	0	55	0	0	0	0	19	0	0	0	0	0	0	341	0	0	0	1202	Bacteria	Proteobacteria	Alphaproteobacteria	Rhodobacterales	Rhodobacteraceae	OTU 136	OTU 136	TGGGGAATCTTAGACAATGGGCGCAAGCCTGATCTAGCGATGCCGCGTGAGTGATGAAGGCCTTAGGGTCGTAAAGCTCTTTCGCCAGGGATGATAATGACAGTACCTGGTAAAGAAACCCCGGCTAACTCCGTGCCAGCAGCCGCGGTAATACGGAGGGGGTTAGCGTTGTTCGGAATTACTGGGCGTAAAGCGTACGTAGGCGGATTAGTAAGTATGGGGTGAAATCCCAG
OTU 137	0	37	236	235	67	23	0	18	0	357	76	101	18	0	0	0	232	51	13	15	47	58	Bacteria	Bacteroidota	Bacteroidia	Flavobacteriales	Flavobacteriaceae	OTU 137	OTU 137	TGAGGAATATTGGACAATGGGCGCAAGCCTGATCCAGCCATGCCGCGTGCAGGAAGACTGCCCTATGGGTTGTAAACTGCTTTTATACAGGAAGAAACACTCCCTCGTGAGGGAGCTTGACGGTACTGTAAGAATAAGGATCGGCTAACTCCGTGCCAGCAGCCGCGGTAATACGGAGGATCCAAGCGTTATCCGGAATCATTGGGTTTAAAGGGTCCGTAGGTGGACTGCTA
OTU 138	0	0	0	813	421	0	0	0	0	0	0	0	0	0	0	0	0	266	0	0	55	0	Bacteria	Proteobacteria	Gammaproteobacteria	Enterobacterales	Alteromonadaceae	Alteromonas	OTU 138	TGGGGAATATTGCACAATGGGGGAAACCCTGATGCAGCCATGCCGCGTGTGTGAAGAAGGCCTTCGGGTTGTAAAGCACTTTCAGTTGTGAGGAAAAGTTAGTAGTTAATACCTGCTAGCCGTGACGTTAACAACAGAAGAAGCACCGGCTAACTCCGTGCCAGCAGCCGCGGTAATACGGAGGGGACTAGCGTTGTTCGGAATTACTGGGCGTAAAGCGTACGTAGGCGGATT
OTU 139	0	0	0	0	439	0	0	0	0	0	0	0	0	0	0	0	11	9	0	0	1068	0	Bacteria	Proteobacteria	Gammaproteobacteria	Enterobacterales	Moritellaceae	Moritella	viscosa	TGGGGAATATTGCACAATGGGGGAAACCCTGATGCAGCCATACCGCGTGTATGAAGAAGGCCTTAGGGTTGTAAAGTACTTTCAGCGAGGAGGAAAGGTAGTAGGTTAATACTCTGCTACTGTGACGTTACTCGCAGAAGAAGCACCGGCTAACTCCGTGCCAGCAGCCGCGGTAATACGGAGGGTGCAAGCGTTAATCGGAATTACTGGGCGTAAAGCGCATGCAGGCGGTTT
OTU 140	0	0	0	0	0	0	0	0	0	0	0	0	0	0	0	0	18	7	0	0	0	1497	Bacteria	Proteobacteria	Alphaproteobacteria	Rhodobacterales	Rhodobacteraceae	OTU 140	OTU 140	TGGGGAATCTTAGACAATGGGCGCAAGCCTGATCTAGCGATGCCGCGTGAGTGACGAAGGCCTTAGGGTCGTAAAGCTCTTTCGCCAGGGATGATAATGACAGTACCTGGTAAAGAAACCCCGGCTAACTCCGTGCCAGCAGCCGCGGTAATACGGAGGGGGTTAGCGTTGTTCGGAATTACTGGGCGTAAAGCGCACGTAGGCGGACTTTTAAGTTAGAGGTGAAATCCCAGG
OTU 141	278	374	30	10	0	223	54	92	0	12	16	20	31	139	97	0	46	16	0	29	0	33	Bacteria	Cyanobacteria	Cyanobacteriia	Chloroplast	OTU 141	OTU 141	OTU 141	TGGGGAATTTTCCGCAATGGGCGAAAGCCTGACGGAGCAATACCGCGTGAGGGAAGACTGCCTATGGGTTGTAAACCTCTTTTTTCAGGGAGGAATCAATGACGTGTACCTGAAGAATAAGCATCGGCTAACTCCGTGCCAGCAGCCGCGGTAAGACGGAGGATGCAAGTGTTATCCGGAATCACTGGGCGTAAAGCGTCTGTAGGTGGTTTAATAAGTCAACTGTTAAATCT
OTU 142	0	0	0	0	0	0	0	0	0	0	0	0	0	0	0	0	1279	215	0	0	0	0	Bacteria	OTU 142	OTU 142	OTU 142	OTU 142	OTU 142	OTU 142	TGAGGAATATTGCACAATGGAGGAAACTCTGATGCAGCAATACCGCGTGAGCGAAGAAGGTTTATGGATTGTAAAGCTCTGTCAGAAGGGAAGAATAAGTGGGTATTGCCCGCTTTGACGGTACCTTCAGAGGAAGCACCGGCTAACTCCGTGCCAGCAGCCGCGGTAATACGGGGGGTGCAAGCGTTGTCCGGAATCATTGGGCGTAAAGCGTCTGTAGGCGGAAGAATAAGT
OTU 143	0	0	0	0	0	0	0	0	0	0	0	0	0	0	0	0	0	0	0	0	0	1494	Bacteria	Proteobacteria	Alphaproteobacteria	Rhodobacterales	Rhodobacteraceae	Profundibacterium	OTU 143	TGGGGAATCTTAGACAATGGGCGCAAGCCTGATCTAGCCATGCCGCGTGAGTGACGAAGGCCTTAGGGTCGTAAAGCTCTTTCGCTGGGGAAGATAATGACTGTACCCAGTAAAGAAGTCCCGGCTAACTCCGTGCCAGCAGCCGCGGTAATACGGAGGGGACTAGCGTTGTTCGGAATTACTGGGCGTAAAGCGCACGTAGGCGGATATTTAAGTCAGAGGTGAAATCCCAG
OTU 144	0	0	78	0	0	0	0	0	0	103	14	50	0	0	0	0	361	55	0	0	0	813	Bacteria	Proteobacteria	Alphaproteobacteria	Sphingomonadales	Sphingomonadaceae	OTU 144	OTU 144	TGGGGAATATTGGACAATGGGCGAAAGCCTGATCCAGCAATGCCGCGTGAGTGATGAAGGCCTTAGGGTTGTAAAGCTCTTTTACTAGGGATGATAATGACAGTACCTAGAGAATAAGCTCCGGCTAACTCCGTGCCAGCAGCCGCGGTAATACGGAGGGAGCTAGCGTTGTTCGGAATTACTGGGCGTAAAGCGCGCGTAGGCGGTGTATCAAGTCAGAGGTGAAAGCCCGG
OTU 145	72	155	35	48	23	50	29	51	0	89	16	32	69	50	0	20	30	14	0	220	35	360	Bacteria	Bacteroidota	Bacteroidia	Sphingobacteriales	NS11-12 marine group	OTU 145	OTU 145	TAGGGAATATTGGACAATGGACGCAAGTCTGATCCAGCCATGCCGCGTGCAGGAAGACGGCCCTATGGGTTGTAAACTGCTTTTATATAGGAAGAAACCTTTCCACGTGTGGAAAGCTGACGGTACTATACGAATAAGGACCGGCTAACTCCGTGCCAGCAGCCGCGGTAATACGGAGGGTCCAAGCGTTGTCCGGATTTATTGGGTTTAAAGGGTACGTAGGCGGGACTTT
OTU 146	88	227	86	0	32	0	0	0	0	96	0	84	0	117	537	0	106	0	0	0	17	0	Bacteria	Proteobacteria	Gammaproteobacteria	Pseudomonadales	Oceanospirillaceae	Oceanospirillum	beijerinckii	TGGGGAATATTGCACAATGGGCGCAAGCCTGATGCAGCCATGCCGCGTGTGTGAAGAAGGCCTTCGGGTTGTAAAGCACTTTCAGTAGGGAGGAAAGGTGCAAGATTAATACTCTTGTGCTGTGACGTTACCTACAGAAGAAGCACCGGCTAACTCCGTGCCAGCAGCCGCGGTAATACGGAGGGTGCAAGCGTTAATCGGAATTACTGGGCGTAAAGCGCGCGTAGGCGGCT
OTU 147	0	0	0	0	0	0	0	0	0	0	0	0	0	7	0	380	465	21	517	0	0	0	Bacteria	Proteobacteria	Gammaproteobacteria	Burkholderiales	EC94	OTU 147	OTU 147	CGTTAATCGGAATTACTGGGCGTAAAGCGTGCGTAGGCGGTTGTACAAGTCAGATGTGAAAGCCCCGGGCTTAACCTGGGAATTGCGTCCGAAACTGTGCAACTAGAGTTCGGCAGAGGAAGGTGGAATTCCGCGTGTAGCGGTGAAATGCGTAGAGATGCGGAAGAACACTAATGGCGAAGGCATCCTTCTGGGCCGATACTGACGCTGAGTCACGAAAGCGTGGGGAGCAA
OTU 148	0	0	0	0	0	0	712	342	0	0	0	0	0	170	144	0	0	0	0	0	0	0	Bacteria	Proteobacteria	Gammaproteobacteria	Pseudomonadales	Saccharospirillaceae	Oceanobacter	OTU 148	TGGGGAATATTGGACAATGGGCGCAAGCCTGATCCAGCCATGCCGCGTGTGTGAAGAAGGCCTTCGGGTTGTAAAGCACTTTCATCAGTGAGGAAGGGTTAATGGTTAATACCCATTAGCTGTGACGTTAGCTGAAGAAGAAGCACCGGCTAACTCCGTGCCAGCAGCCGCGGTAATACGGAGGGTGCAAGCGTTAATCGGAATTACTGGGCGTAAAGCGCGCGTAGGTTGCT
OTU 149	0	0	0	0	102	0	0	0	100	0	0	0	0	0	0	0	11	26	0	0	1111	0	Bacteria	Proteobacteria	Gammaproteobacteria	Enterobacterales	Shewanellaceae	Shewanella	gelidimarina	TGGGGAATATTGCACAATGGGCGAAAGCCTGATGCAGCCATGCCGCGTGTATGAAGAAGGCCTTCGGGTTGTAAAGTACTTTCAGCGAGGAGGAAAGCTCAAGCGTTAATAGCGCTTGGGTGTGACGTTACTCGCAGAAGAAGCACCGGCTAACTTCGTGCCAGCAGCCGCGGTAATACGAGGGGTGCAAGCGTTAATCGGAATTACTGGGCGTAAAGCGTACGCAGGCGGTTT
OTU 150	47	109	42	76	23	46	19	57	39	157	38	8	83	24	25	7	59	56	19	205	47	159	Bacteria	Bacteroidota	Bacteroidia	Sphingobacteriales	OTU 150	OTU 150	OTU 150	TAGGGAATATTGGTCAATGGACGAAAGTCTGAACCAGCCATGCCGCGTGCAGGATGAAGGCCCTATGGGTCGTAAACTGCTTTTATGTAGGAAGAAACCCCCATCTGCGGATGGGGCTGACGGTACTGCAAGAATAAGGATCGGCTAACTCCGTGCCAGCAGCCGCGGTAATACGGAGGATCCAAGCGTTGTCCGGATTTATTGGGTTTAAAGGGTGCGTAGGCGGATTAATA
OTU 151	0	0	0	0	0	0	0	0	0	0	0	0	0	0	0	0	0	0	0	0	0	1345	Bacteria	Bacteroidota	Rhodothermia	Rhodothermales	Rhodothermaceae	Rubrivirga	OTU 151	TAAGGAATATTGCGCAATGGAGGAAACTCTGACGCAGCCACGCCGCGTGCAGGAAGACACCCCTCAGGGGCGTAAACTGCTTTTATACGAGAAGAACACCTCTCCTCGGAGAGGTCTGACGGTATCGTATGAATAAGGACCGGCTAACTCCGTGCCAGCAGCCGCGGTAATACGGAGGGTCCAAGCGTTGTCCGGAATCACTGGGTGTAAAGGGTGCGCAGGCGGGCTTGTAA
OTU 152	0	0	0	786	352	0	0	0	0	0	0	0	0	0	0	0	0	145	0	0	62	0	Bacteria	Proteobacteria	OTU 152	OTU 152	OTU 152	OTU 152	OTU 152	TGGGGAATCTTGGACAATGGGGGAAACCCTGATCCAGCCATGCCGCGTGAGTGAAGAAGGCCCTAGGGTCGTAAAACTCTTTCAACTGTGAAGATAATGACGGTAGCAGTAGAAGAAGTCCCGGCTAACTCCGTGCCAGCAGCCGCGGTAATACGGAGGGTGCGAGCGTTAATCGGAATTACTGGGCGTAAAGCGCATGCAGGCGGTCTGTTAAGCAAGATGTGAAAGCCCGGG
OTU 153	0	0	0	0	0	0	0	0	0	0	0	0	8	0	0	0	11	0	0	0	0	1316	Bacteria	Proteobacteria	Alphaproteobacteria	Caulobacterales	Hyphomonadaceae	Litorimonas	OTU 153	TGGGGAATATTGGACAATGGGCGCAAGCCTGATCCAGCAACGCCGCGTGAATGATGAAGGCCTTAGGGTTGTAAAATTCTTTCGCTAGGGAAGATAATGACTGTACCTAGTAAAGAAGCCCCGGCTAACTCCGTGCCAGCAGCCGCGGTAATACGGAGGGGGCTAGCGTTGTTCGGAATTACTGGGCGTAAAGCGTGCGTAGGCGGATTAATAAGTTAGATGTGAAATCCCAG
OTU 154	5	0	0	0	0	0	67	21	478	119	0	569	33	0	5	6	0	0	0	0	0	0	Bacteria	Bdellovibrionota	Bdellovibrionia	Bdellovibrionales	Bdellovibrionaceae	Bdellovibrio	OTU 154	TAGGGAATTTTGCGCAATGGGGGAAACCCTGACGCAGCGACGCCATGTGAGTGATGAAGGCTTTTGGGTTGTAAAGCTCTGTTCTTGAGGAACAAACAAATGAGGGTACTCAAGGAGAAAAGACCGGCTAACTTCGTGCCAGCAGCCGCGGTAATACGAGGGGTCTAAGCGTTGTTCGGAATTATTGGGCGTAAAGCGGGTGTAGGTGGTTTTGTAAGTCAGAAGTGAAAGCC
OTU 155	0	0	0	0	0	0	155	162	0	287	160	504	32	0	0	0	0	0	0	0	0	0	Bacteria	Proteobacteria	Gammaproteobacteria	OTU 155	OTU 155	OTU 155	OTU 155	TGGGGAATATTGGACAATGGGCGCAAGCCTGATCCAGCAATGCCGCGTGTGTGAAGAAGGCCTTAGGGTTGTAAAGCACTTTCGATTGGGAAGAAAAGCCTATGGATAATACTCATGGGTCTTGACGGTACCTTTATAAGAAGCACCGGCTAACTCCGTGCCAGCAGCCGCGGTAATACGGAGGGGGTTAGCGTTGTTCGGAATTACTGGGCGTAAAGCGCACGTAGGCGGAT
OTU 156	23	42	0	0	0	0	25	0	0	0	0	0	0	58	1059	0	0	0	0	65	0	0	Bacteria	Proteobacteria	Gammaproteobacteria	Pseudomonadales	Saccharospirillaceae	Oceanobacter	OTU 156	TGGGGAATATTGGACAATGGGCGCAAGCCTGATCCAGCCATGCCGCGTGTGTGAAGAAGGCCTTCGGGTTGTAAAGCACTTTCAGCGAGGAGGAAAGGTTAAGTGTTAATAGCACTTAGCTGTGACGTTACTCGCAGAAGAAGCACCGGCTAACTCCGTGCCAGCAGCCGCGGTAATACGGAGGGTGCAAGCGTTAATCGGAATTACTGGGCGTAAAGCGCGCGTAGGTTGTT
OTU 157	237	0	0	0	0	0	25	0	102	0	0	0	29	0	24	0	29	242	0	127	0	451	Bacteria	Proteobacteria	Alphaproteobacteria	Rhodobacterales	Rhodobacteraceae	OTU 157	OTU 157	TGGGGAATCTTAGACAATGGGCGCAAGCCTGATCTAGCCATGCCGCGTGTGTGATGAAGGCCTTAGGGTCGTAAAGCACTTTCGCCAGAGATGATAATGACAGTATCTGGTAAAGAAACCCCGGCTAACTCCGTGCCAGCAGCCGCGGTAATACGGAGGGGGTTAGCGTTGTTCGGAATTACTGGGCGTAAAGCGTACGTAGGCGGATTAGTAAGTTAGGGGTGAAATCCCGA
OTU 158	78	34	33	25	71	126	0	0	0	49	0	48	125	0	0	0	284	135	156	43	0	45	Bacteria	Proteobacteria	Gammaproteobacteria	Pseudomonadales	Halieaceae	OM60(NOR5) clade	OTU 158	TGGGGAATATTGCGCAATGGGCGAAAGCCTGACGCAGCCATGCCGCGTGTGTGAAGAAGGCCTTAGGGTTGTAAAGCACTTTCAATTGGGAAGAAAAGTTTGTCGTTAATAGCGGCAAGCCCTGACATTACCTTTAGAAGAAGCACCGGCTAACTCCGTGCCAGCAGCCGCGGTAATACGGAGGGTGCGAGCGTTAATCGGAATTACTGGGCGTAAAGCGCGCGTAGGCGGTTT
OTU 159	268	0	0	6	21	28	0	0	0	14	6	36	6	0	0	0	619	44	0	0	157	29	Bacteria	Bacteroidota	Bacteroidia	Flavobacteriales	Flavobacteriaceae	Tenacibaculum	OTU 159	TGAGGAATATTGGTCAATGGAGGCAACTCTGAACCAGCCATGCCGCGTGCAGGAAGACTGCCCTATGGGTTGTAAACTGCTTTTATACAGGAAGAAACAGTCGTACGTGTACGGCCTTGACGGTACTGTAAGAATAAGCACCGGCTAACTCCGTGCCAGCAGCCGCGGTAATACGGAGGGTGCAAGCGTTATCCGGAATCATTGGGTTTAAAGGGTCCGCAGGCGGTCAATTA
OTU 160	10	0	288	203	133	0	0	20	0	178	152	97	0	0	5	0	101	37	7	0	0	0	Bacteria	Desulfobacterota	Desulfovibrionia	Desulfovibrionales	Desulfovibrionaceae	Halodesulfovibrio	OTU 160	TGGGGAATATTGCGCAATGGACGAAAGTCTGACGCAGCGACGCCGCGTGGAGGATGAAGGTTTTCGGATCGTAAACTCCTGTCAAGAGGGAAGAAACCTATTAGGAATAATACTCCTAGTAATTGACGGTACCTCTAGAGGAAGCACCGGCTAATTCAGTGCCAGCAGCCGCGGTAATACTGAAGGTGCAAGCGTTAATCGGAATCACTGGGCGTAAAGCGTTCGTAGGTGGC
OTU 161	0	0	0	88	323	0	0	0	0	0	72	698	0	0	0	0	0	17	0	0	22	0	Bacteria	Proteobacteria	Alphaproteobacteria	Rhodobacterales	Rhodobacteraceae	Marinibacterium	OTU 161	TGGGGAATCTTGGACAATGGGCGCAAGCCTGATCCAGCCATGCCGCGTGAGTGATGAAGGCCTTAGGGTCGTAAAGCTCTTTCGCCTGTGAAGATAATGACTGTAGCAGGTAAAGAAACCCCGGCTAACTCCGTGCCAGCAGCCGCGGTAATACGGAGGGGGTTAGCGTTGTTCGGAATTACTGGGCGTAAAGCGCACGTAGGCGGACTAGTCAGTCAGAGGTGAAATCCCAGG
OTU 162	0	0	146	167	19	42	0	0	227	149	63	16	47	0	0	0	146	54	36	0	21	62	Bacteria	Bacteroidota	Bacteroidia	Flavobacteriales	Flavobacteriaceae	OTU 162	OTU 162	TGAGGAATATTGGACAATGGAGGCAACTCTGATCCAGCCATGCCGCGTGCAGGAAGACTGCCCTATGGGTTGTAAACTGCTTTTATACAGGAAGAAACACCTCTACGTGTAGAGGCTTGACGGTACTGTAAGAATAAGGATCGGCTAACTCCGTGCCAGCAGCCGCGGTAATACGGAGGATCCAAGCGTTATCCGGAATCATTGGGTTTAAAGGGTCCGTAGGTGGATAATTAA
OTU 163	52	78	26	13	14	19	80	76	0	47	18	10	15	103	119	7	57	23	14	324	16	70	Bacteria	Proteobacteria	Alphaproteobacteria	Rhodospirillales	Magnetospiraceae	OTU 163	OTU 163	TGGGGAATATTGGACAATGGGGGAAACCCTGATCCAGCAATGCCGCGTGAGTGAAGAAGGCCTTAGGGTTGTAAAACTCTTTCACTGATGAAGATGATGACGGTAATCAGAGAAGAAGCCCCGGCTAACTCCGTGCCAGCAGCCGCGGTAATACGGAGGGGGCTAGCGTTGTTCGGATTTACTGGGCGTAAAGCGCACGTAGGCGGCGTATCAAGTCAGAGGTGAAAGGCCT
OTU 164	0	18	35	39	12	137	0	36	238	53	12	19	221	19	0	0	137	36	62	0	0	105	Bacteria	Proteobacteria	Alphaproteobacteria	Kordiimonadales	OTU 164	OTU 164	OTU 164	TGGGGAATATTGTACAATGGGGGCAACCCTGATACAGCAATGCCGCGTGAGTGAAGAAGGCCTTAGGGTTGTAAAACTCTTTCGCTAGGGAAGATAATGACGGTACCTAGTAAAGAAGTCCCGGCTAACTCCGTGCCAGCAGCCGCGGTAATACGGAGGGGACTAGCGTTGTTCGGAATTACTGGGCGTAAAGAGTTCGTAGGCGGATAAGCAAGTAAGAGGTGAAAGCCCAG
OTU 165	39	0	148	28	45	0	0	0	0	86	14	30	0	0	0	0	194	46	0	236	255	56	Bacteria	Proteobacteria	Gammaproteobacteria	Pseudomonadales	Halomonadaceae	Cobetia	OTU 165	TGGGGAATATTGGACAATGGGCGAAAGCCTGATCCAGCCATGCCGCGTGTGTGAAGAAGGCCTTCGGGTTGTAAAGCACTTTCAGCGAGGAAGAACGCCTTGGGATTAATACTCCCGAGGAAAGACATCACTCGCAGAAGAAGCACCGGCTAACTCCGTGCCAGCAGCCGCGGTAATACGGAGGGTGCAAGCGTTAATCGGAATTACTGGGCGTAAAGCGCGCGTAGGTGGCT
OTU 166	0	0	0	0	0	0	0	0	0	0	0	0	0	0	0	0	1024	132	0	0	0	0	Bacteria	Proteobacteria	Gammaproteobacteria	Gammaproteobacteria Incertae Sedis	Unknown Family	Marinicella	OTU 166	TGGGGAATATTGGACAATGGGCGCAAGCCTGATCCAGCAATACCGCGTGTGTGAAGAAGGCCTTAGGGTTGTAAAGCACTTTTATGTAGGAAGAAGAATTGTTTGTTAATAGCAGATGATTTTGACGGTACTACAAGAATAAGCACCGGCTAACTCCGTGCCAGCAGCCGCGGTAATACGGAGGGTGCGAGCGTTAATCGGAATTACTGGGCGTAAAGGGTACGTAGGCGGCTT
OTU 167	0	0	17	29	10	0	0	0	0	12	0	26	0	0	0	0	894	124	0	0	27	0	Bacteria	Bacteroidota	Bacteroidia	Flavobacteriales	Flavobacteriaceae	Gaetbulibacter	lutimaris	TGAGGAATATTGGACAATGGAGGCAACTCTGATCCAGCCATGCCGCGTGCAGGAAGACTGCCCTATGGGTTGTAAACTGCTTTTATACAGGAAGAAACACTCCCTCGAGAAGGGAGCTTGACGGTACTGTAAGAATAAGGATCGGCTAACTCCGTGCCAGCAGCCGCGGTAATACGGAGGATCCAAGCGTTATCCGGAATCATTGGGTTTAAAGGGTCCGTAGGTGGATAATTA
OTU 168	0	0	0	0	0	0	0	0	0	0	0	0	0	0	0	0	0	0	0	0	0	1131	Bacteria	Proteobacteria	Alphaproteobacteria	Caulobacterales	Parvularculaceae	Parvularcula	OTU 168	TGGGGAATATTGGACAATGGGCGAAAGCCTGATCCAGCCATGCCGCGTGAGTGATGAAGGCCTTAGGGTTGTAAAACTCTTTCGCTGGGGAAGATAATGACGGTACCCAGTAAAGAAGCCCCGGCTAATTTCGTGCCAGCAGCCGCGGTAATACGAAAGGGGCTAGCGTTGTTCGGAATTACTGGGCGTAAAGCGCGCGTAGGCGGCATACCAAGTTGGGGGTGAAATCCCTG
OTU 169	0	12	276	163	68	0	0	0	0	255	38	35	0	0	0	0	223	55	0	0	0	0	Bacteria	Bacteroidota	Bacteroidia	Flavobacteriales	Flavobacteriaceae	OTU 169	OTU 169	TGAGGAATATTGGACAATGGAGGCAACTCTGATCCAGCCATGCCGCGTGCAGGAAGACTGCCCTATGGGTTGTAAACTGCTTTTATATAGGAAGAAACCTTTCCATGCGTGGGAAATTGACGGTACTATATGAATAAGCACCGGCTAACTCCGTGCCAGCAGCCGCGGTAATACGGAGGGTGCAAGCGTTATCCGGAATCATTGGGTTTAAAGGGTCCGTAGGCGGGTTAATAA
OTU 170	37	44	81	69	20	0	34	46	0	140	36	0	0	30	0	0	36	17	0	266	72	191	Bacteria	Proteobacteria	Gammaproteobacteria	Pseudomonadales	SAR86 clade	OTU 170	OTU 170	TGGGGAATATTGGACAATGGGCGAAAGCCTGATCCAGCCATACCGCGTGTGTGAAGAAGGCCCTAGGGTTGTAAAGCACTTTAAGTTGGGAAGAAAAGTTATTGGTTAATACCCAATGACCGTGACATTACCATCAGAATAAGGACCGGCTAATTCCGTGCCAGCAGCCGCGGTAATACGGAAGGTCCAAGCGTTAATCGGAATTACTGGGCGTAAAGCGCGCGTAGGTGGTT
OTU 171	0	0	0	0	0	20	0	0	221	0	690	0	186	0	0	0	0	0	0	0	0	0	Bacteria	Proteobacteria	Gammaproteobacteria	UBA10353 marine group	OTU 171	OTU 171	OTU 171	TGGGGAATATTGGACAATGGGCGCAAGCCTGATCCAGCAATGCCGCGTGTGTGAAGAAGACTTTAGGGTTGTAAAGCACTTTCAATTGGGAAGAAAAGCTTTGGGCTAATATCTCAAGGTCTTGACGGTACCAATACAAGAAGCACCGGCTAACTCCGTGCCAGCAGCCGCGGTAATACGGAGGGTGCAAGCGTTAATCGGAATTACTGGGCGTAAAGCGCACGCAGGCGGTT
OTU 172	0	0	5	0	0	0	0	12	42	589	23	294	151	0	0	0	0	0	0	0	0	0	Bacteria	Proteobacteria	Alphaproteobacteria	Caulobacterales	Hyphomonadaceae	Robiginitomaculum	OTU 172	TGGGGAATTTTGGACAATGGGCGCAAGCCTGATCCAGCCATGCCGCGTGAATGATGAAGGCCTTAGGGTTGTAAAATTCTTTCGATGGTGAAGATAATGACGGTAACCATTAAAGAAGCTCCGGCTAACTCCGTGCCAGCAGCCGCGGTAATACGGAGGGAGCTAGCGTTGTTCGGAATTACTGGGCGTAAAGCGTACGTAGGCGGATTGTTAAGTTAGAGGTGAAATCCCAG
OTU 173	0	0	48	0	0	0	0	0	0	24	13	0	155	0	0	0	711	146	0	0	18	0	Bacteria	Bacteroidota	Bacteroidia	Flavobacteriales	Flavobacteriaceae	Aurantivirga	OTU 173	TGAGGAATATTGGGCAATGGAGGCAACTCTGACCCAGCCATGCCGCGTGCAGGAAGACGGCCCTATGGGTTGTAAACTGCTTTTATACAGGAAGAAACCGTCCCTCGTGAGGGACCTTGACGGTACTGTAAGAATAAGCACCGGCTAACTCCGTGCCAGCAGCCGCGGTAATACGGAGGGTGCAAGCGTTATCCGGAATCATTGGGTTTAAAGGGTCCGCAGGCGGTCAATTA
OTU 174	0	25	21	15	0	29	0	38	103	69	12	19	67	0	0	0	27	18	16	528	32	94	Bacteria	Proteobacteria	Gammaproteobacteria	Pseudomonadales	Porticoccaceae	SAR92 clade	OTU 174	TGGGGAATATTGGACAATGGGCGAAAGCCTGATCCAGCCATGCCGCGTGTGTGAAGAAGGCTCTAGGGTTGTAAAGCACTTTCAGTAGGGAGGAACGGTTGTTGACTAATACTTAACAATTTTGACGTTACCTACAGAAGAAGCACCGGCAAACTCCGTGCCAGCAGCCGCGGTAATACGGAGGGTGCGAGCGTTAATCGGAATTACTGGGCGTAAAGCGCGCGTAGGTGGTT
OTU 175	35	0	55	31	0	50	54	54	0	65	16	21	99	0	0	0	0	0	40	236	86	262	Bacteria	Proteobacteria	Alphaproteobacteria	Rhodobacterales	Rhodobacteraceae	OTU 175	OTU 175	TGGGGAATCTTAGACAATGGGCGCAAGCCTGATCTAGCCATGCCGCGTGAGTGAAGAAGGCCTTAGGGTCGTAAAGCTCTTTCGCCAGGGATGATAATGACAGTACCTGGTAAAGAAACCCCGGCTAACTCCGTGCCAGCAGCCGCGGTAATACGGAGGGGGTTAGCGTTGTTCGGAATTACTGGGCGTAAAGCGTACGTAGGCGGATCAGAAAGTTAGGGGTGAAATCCCGA
OTU 176	61	0	0	0	0	12	0	19	0	0	12	0	0	0	0	0	92	28	0	0	0	860	Bacteria	Proteobacteria	Alphaproteobacteria	Sphingomonadales	Sphingomonadaceae	OTU 176	OTU 176	TGGGGAATATTGGACAATGGGCGAAAGCCTGATCCAGCAATGCCGCGTGAGTGATGAAGGCCTTAGGGTTGTAAAGCTCTTTTACTAGGGATGATAATGACAGTACCTAGAGAATAAGCTCCGGCTAACTCCGTGCCAGCAGCCGCGGTAATACGGAGGGAGCTAGCGTTGTTCGGAATTACTGGGCGTAAAGCGCGCGTAGGCGGCTTTTTAAGTCAGAGGTGAAATCCCAG
OTU 177	0	0	0	0	0	0	0	0	0	0	0	0	0	0	0	0	0	0	0	0	0	1046	Bacteria	Proteobacteria	Alphaproteobacteria	Rhodobacterales	Rhodobacteraceae	Limimaricola	OTU 177	TGGGGAATCTTAGACAATGGGCGCAAGCCTGATCTAGCCATGCCGCGTGAGTGATGAAGGCCTTAGGGTCGTAAAGCTCTTTCGCTGGGGAAGATAATGACGGTACCCAGTAAAGAAACCCCGGCTAACTCCGTGCCAGCAGCCGCGGTAATACGGAGGGGGTTAGCGTTGTTCGGAATTACTGGGCGTAAAGCGCGCGTAGGCGGATTGGAAAGTTGGGGGTGAAATCCCGG
OTU 178	100	30	82	80	0	28	0	0	149	60	71	0	0	0	0	26	39	282	0	0	79	0	Bacteria	Proteobacteria	Gammaproteobacteria	Pseudomonadales	Pseudomonadaceae	Pseudomonas	OTU 178	TGGGGAATATTGGACAATGGGCGAAAGCCTGATCCAGCCATGCCGCGTGTGTGAAGAAGGTCTTCGGATTGTAAAGCACTTTAAGTTGGGAGGAAGGGCAGTAAGCTAATACCTTGCTGTTTTGACGTTACCGACAGAATAAGCACCGGCTAACTCTGTGCCAGCAGCCGCGGTAATACAGAGGGTGCAAGCGTTAATCGGAATTACTGGGCGTAAAGCGCGCGTAGGTGGTT
OTU 179	0	0	0	0	0	217	0	0	603	0	0	0	201	0	0	0	0	0	0	0	0	0	Bacteria	OTU 179	OTU 179	OTU 179	OTU 179	OTU 179	OTU 179	AGACACTGTACGAGCAGCTCAGTTCCGACTATTACCGACACGTGTTTATTCGTGAGATGAACATGGCGGCTCGTGTACGACACCCACACCTGGTCCAGTTCATAGGAGCCACACTGGAGGGGGAGATGATCATCCTGACAGAGCTCATGGCCACCAGTCTGAGGAGGGTGCTGGAGGGAGGTCGTATCTCACGTGAACACATCCTCGCCCTCAACTATCTCCACCTCATGCAG
OTU 180	102	55	40	14	49	60	49	42	79	52	33	33	65	72	70	0	34	12	77	49	18	7	Bacteria	Desulfobacterota	OTU 180	OTU 180	OTU 180	OTU 180	OTU 180	TGGGGAATATTGCGCAATGGGGGAAACCCTGACGCAGCGACGCCGCGTGGGTGATGAAGGCTTTCGGGTCGTAAAGCCCTGTCAAGAGGGAAGAACTGTCTGGGTGCTAATAGTGCCTAGGCTTGACGGTACCTCTAAAGGAAGATCCGGCTAACTCCGTGCCAGCAGCCGCGGTAATACGGAGGGATCGAGCGTTGCTCGGAATTACTGGGCGTAAAGGGCGCGTAGGCGG
OTU 181	0	0	0	0	0	0	0	0	0	0	0	0	0	0	0	0	43	0	0	0	0	967	Bacteria	Bacteroidota	Bacteroidia	Flavobacteriales	Flavobacteriaceae	Nonlabens	OTU 181	TGAGGAATATTGGACAATGGGCGAGAGCCTGATCCAGCCATGCCGCGTGCAGGAAGACGGCCCTATGGGTTGTAAACTGCTTTTGTACAGGAAGAAACCTCTCCACGTGTGGAGAGTTGACGGTACTGTAAGAATAAGCACCGGCTAACTCCGTGCCAGCAGCCGCGGTAATACGGAGGGTGCAAGCGTTATCCGGAATCATTGGGTTTAAAGGGTCCGTAGGCGGGGCGGCC
OTU 182	0	0	25	0	48	0	0	0	0	9	0	42	0	0	0	0	12	0	0	43	214	615	Bacteria	Bacteroidota	Bacteroidia	Flavobacteriales	Flavobacteriaceae	Leeuwenhoekiella	OTU 182	TGAGGAATATTGGACAATGGGCGAAAGCCTGATCCAGCCATGCCGCGTGCAGGAAGACGGCCCTATGGGTTGTAAACTGCTTTTATATGGGAAGAATAAGGTCTACGTGTAGACTGATGACGGTACCATAAGAATAAGCACCGGCTAACTCCGTGCCAGCAGCCGCGGTAATACGGAGGGTGCAAGCGTTATCCGGAATCATTGGGTTTAAAGGGTCCGTAGGTGGACTAATA
OTU 183	0	0	0	81	126	0	0	0	166	0	87	0	31	0	0	0	0	265	0	0	183	66	Bacteria	Proteobacteria	Gammaproteobacteria	Enterobacterales	Colwelliaceae	Thalassotalea	OTU 183	TGGGGAATATTGCAAAATGGGCGAAAGCCTGATGCAGCCATGCCGCGTGTGTGAAGAAGGCCTTCGGGTTGTAAAGCACTTTCAGTTGTGAGGAAAGGGATGTAGTTAATAACTGCATTCTGTGACGTTAGCAACAGAAGAAGCACCGGCTAACTCCGTGCCAGCAGCCGCGGTAATACGGAGGGTGCGAGCGTTAATCGGAATTACTGGGCGTAAAGCGTGCGTAGGCGGTT
OTU 184	26	0	145	33	654	0	0	22	0	17	35	49	0	0	0	0	0	17	0	0	0	0	Bacteria	Desulfobacterota	Desulfobacteria	Desulfobacterales	Desulfolunaceae	Desulfofrigus	OTU 184	TGAGGAATTTTGCGCAATGGGCGAAAGCCTGACGCAGCAACGCCGCGTGAGTGATGAAGGCTCTTGGGTCGTAAAGCTCTGTCAAGTGGGAAGAAACCTCGTGGGGTTAATACCTCCACGAATTGACGGTACCACTGAAGGAAGCACCGGCTAACTCCGTGCCAGCAGCCGCGGTAATACGGGGGGTGCAAGCGTTATTCGGATTTATTGGGCGTAAAGGGCGCGTAGGCGGC
OTU 185	10	0	113	25	7	271	0	9	283	68	14	4	42	8	0	2	43	47	12	0	33	0	Bacteria	Proteobacteria	Alphaproteobacteria	Rickettsiales	Rickettsiaceae	Candidatus Megaira	OTU 185	TGGGGAATATTGGACAATGGGCGAAAGCCTGATCCAGCAATACCGCGTGAATGATGAAGGCCTTAGGGTTGTAAAATTCTTTTAATAGGGAAGATAATGACGGTACCTATAGAAAAAGCCCCGGCTAACTCCGTGCCAGCAGCCGCGGTAAGACGGAGGGGGCTAGCGTTGTTCGGAATTACTGGGCGTAAAGGGCGCGTAGGCGGATTAGTAAGTTGGGAGTGAAAGCCCGG
OTU 186	0	0	0	0	0	0	0	0	0	0	3	0	0	0	0	0	691	290	0	0	0	3	Bacteria	OTU 186	OTU 186	OTU 186	OTU 186	OTU 186	OTU 186	TGAGGAATATTGCGCAATGGACGAAAGTCTGACGCAGCAATGCCGCGTGAATGAAGAAGGCCTATGGGTTGTAAAATTCTGTCAGAAGGGAAGAACATATCGGTTTGCAGCTGATATTGACGGTACCTTCAGAGGAAGCTCCGGCTAACTCCGTGCCAGCAGCCGCGGTAATACGGGGGGAGCAAGCGTTGTCCGGAATTATTGGGCGTAAAGGGTGCGTAGGCGGACTAGTAA
OTU 187	0	0	84	234	212	0	0	0	0	41	137	141	0	0	0	0	0	108	0	0	23	0	Bacteria	Proteobacteria	Gammaproteobacteria	Enterobacterales	OTU 187	OTU 187	OTU 187	TGGGGAATATTGCACAATGGGCGCAAGCCTGATGCAGCCATGCCGCGTGTGTGAAGAAGGCCTTCGGGTTGTAAAGCACTTTCAGTCAGGAGGAAAGGTTAGTAGTTAATACCTGCTAGCTGTGACGTTACTGACAGAAGAAGCACCGGCTAATTCCGTGCCAGCAGCCGCGGTAATACGGGAGTGGCAAGCGTTATCCGGAATTATTGGGCGTAAAGCGTCCGCAGGCGGTTT
OTU 188	0	0	0	431	24	0	0	0	0	0	99	57	0	7	150	0	0	48	0	35	29	82	Bacteria	Proteobacteria	Alphaproteobacteria	Rhodobacterales	Rhodobacteraceae	Epibacterium	scottomollicae	TGGGGAATCTTGGACAATGGGCGCAAGCCTGATCCAGCCATGCCGCGTGAGTGATGAAGGCCTTAGGGTCGTAAAGCTCTTTCGCCTGTGAAGATAATGACTGTAGCAGGTAAAGAAACCCCGGCTAACTCCGTGCCAGCAGCCGCGGTAATACGGAGGGGGTTAGCGTTGTTCGGAATTACTGGGCGTAAAGCGCGCGTAGGCGGACTGGAAAGTTGGGGGTGAAATCCCAG
OTU 189	0	0	0	0	0	0	0	0	0	0	0	0	0	0	0	0	0	0	0	0	0	961	Bacteria	Proteobacteria	Alphaproteobacteria	Sphingomonadales	Sphingomonadaceae	Erythrobacter	OTU 189	TGGGGAATATTGGACAATGGGCGAAAGCCTGATCCAGCAATGCCGCGTGAGTGATGAAGGCCTTAGGGTTGTAAAGCTCTTTTACCAGGGATGATAATGACAGTACCTGGAGAATAAGCTCCGGCTAACTCCGTGCCAGCAGCCGCGGTAATACGGAGGGAGCTAGCGTTGTTCGGAAATACTGGGCGTAAAGAGAACGTAGGCGGTCTATTAAGTCAGGGGTGAAATCCCGG
OTU 190	0	0	57	116	35	0	0	0	0	13	212	23	0	0	0	0	7	252	0	0	245	0	Bacteria	Proteobacteria	Gammaproteobacteria	Pseudomonadales	Moraxellaceae	Acinetobacter	OTU 190	TGGGGAATATTGGACAATGGGGGGAACCCTGATCCAGCCATGCCGCGTGTGTGAAGAAGGCCTTATGGTTGTAAAGCACTTTAAGCGAGGAGGAGGGTACTGGTATTAATACTACCAGCTACTGGACGTTACTCGCAGAATAAGCACCGGCTAACTCTGTGCCAGCAGCCGCGGTAATACAGAGGGTGCGAGCGTTAATCGGATTTACTGGGCGTAAAGCGTGCGTAGGCGGCT
OTU 191	0	0	0	0	190	0	0	0	189	0	14	0	33	0	0	0	41	35	0	0	454	0	Bacteria	Proteobacteria	Gammaproteobacteria	Enterobacterales	Vibrionaceae	Photobacterium	profundum	TGGGGAATATTGCACAATGGGGGAAACCCTGATGCAGCCATGCCGCGTGTATGAAGAAGGCCTTCGGGTTGTAAAGTACTTTCAGTCGTGAGGAAGGGTATGTAGTTAATAGCTGCATGCCTTGACGTTAGCGACAGAAGAAGCACCGGCTAACTCCGTGCCAGCAGCCGCGGTAATACGGAGGGTGCGAGCGTTAATCGGAATTACTGGGCGTAAAGCGCATGCAGGCGGTC
OTU 192	0	0	0	0	291	0	0	0	0	0	0	0	0	0	0	0	0	0	0	0	656	0	Bacteria	Proteobacteria	Gammaproteobacteria	Enterobacterales	Moritellaceae	Moritella	OTU 192	TGGGGAATATTGCACAATGGGCGAAAGCCTGATGCAGCCATACCGCGTGTATGAAGAAGGCCTTCGGGTTGTAAAGTACTTTCAGCGAGGAGGAAAGGTGATAAATTAATACTTTATCACTGTGACGTTACTCGCAGAAGAAGCACCGGCTAACTCCGTGCCAGCAGCCGCGGTAATACGGAGGGTGCAAGCGTTAATCGGAATTACTGGGCGTAAAGCGCATGCAGGCGGTTT
OTU 193	15	0	9	15	0	7	13	6	0	17	26	0	19	7	13	0	270	510	0	0	0	19	Bacteria	Proteobacteria	Alphaproteobacteria	Rhodobacterales	Rhodobacteraceae	OTU 193	OTU 193	TGGGGAATCTTAGACAATGGGCGCAAGCCTGATCTAGCCATACCGCGTGAGTGATGAAGGCCTTAGGGTCGTAAAGCTCTTTCGCCAGGGAAGATAATGACTGTACCTGGTAAAGAAGTCCCGGCTAACTCCGTGCCAGCAGCCGCGGTAATACGGAGGGGACTAGCGTTGTTCGGAATTACTGGGCGTAAAGCGCACGTAGGCGGACCAGAAAGTATGGGGTGAAATCCCAG
OTU 194	80	35	666	136	8	17	0	0	0	3	0	0	0	0	0	0	0	0	0	0	0	0	Bacteria	OTU 194	OTU 194	OTU 194	OTU 194	OTU 194	OTU 194	TTAAGAATCTTGCGCAATGGGGGAAACCCTGACGCAGCCATGCCGCGTGAGTGATGAAGGCCTTCGGGTTGTAAAACTCAATAAGATAGGAAGAATAAATATAATTTAATAGATTGTATGATGACTGTACTATCCTAAAACCCCGGCTAATTACGTGCCAGCAGCCGCGGTAATACGTAAGGGGTAAGTGTTGTTCGGAATTATTGGGCGTAAAGCGCGTGTAGGCGTGCTAA
OTU 195	9	0	179	76	61	0	0	10	145	105	187	113	23	0	0	0	20	16	0	0	0	0	Bacteria	Bacteroidota	Bacteroidia	Bacteroidales	OTU 195	OTU 195	OTU 195	TGAGGAATATTGGGCAATGGACGCAAGTCTGACCCAGCCATGCCGCGTGTAGGAAGACTGCCTTATGGGTTGTAAACTACTTTTACGAAGGGATAAAGTTAGTCACGTGTGACTATTTGCAGGTACTTCGTGAATAAGCATCGGCTAACTCCGTGCCAGCAGCCGCGGTAATACGGAGGATGCGAGCGTTATCCGGAATTATTGGGTTTAAAGGGTGCGCAGGCTGCGTACTA
OTU 196	0	0	0	150	208	0	0	0	0	0	100	49	10	0	0	0	0	205	0	0	63	150	Bacteria	Proteobacteria	Gammaproteobacteria	Enterobacterales	Pseudoalteromonadaceae	Pseudoalteromonas	OTU 196	TGGGGAATATTGCACAATGGGCGCAAGCCTGATGCAGCCATGCCGCGTGTGTGAAGAAGGCCTTCGGGTTGTAAAGCACTTTCAGTAAGGAGGAAAGGGTAGTCTTTAATAGAGGCTATCTGTGACGTTACTTACAGAAGAAGCACCGGCTAACTCCGTGCCAGCAGCCGCGGTAATACGGAGGGTGCGAGCGTTAATCGGAATTACTGGGCGTAAAGCGTACGCAGGCGGTT
OTU 197	34	32	140	44	157	61	0	23	0	113	46	139	23	0	26	0	34	23	23	0	13	0	Bacteria	Planctomycetota	Planctomycetes	Planctomycetales	Gimesiaceae	Gimesia	OTU 197	TCGAGAATCTTCGGCAATGGACGCAAGTCTGACCGAGCGACGCCGCGTGCGGGATGAAGGCCCTTGGGTTGTAAACCGCTGTCAGAGGGGATGAAATGCGAGAGGGCTATCCCTCTCGTTTGACAGAGCCTCAGAGGAAGCACGGGCTAAGTACGTGCCAGCAGCCGCGGTAACACGTACTGTGCGAACGTTATTCGGAATCACTGGGCTTAAAGGGTGCGTAGGCGGTTTAA
OTU 198	0	0	9	31	47	0	0	0	0	22	21	19	81	0	25	0	52	66	0	0	440	92	Bacteria	Proteobacteria	Gammaproteobacteria	Enterobacterales	Colwelliaceae	Colwellia	OTU 198	TGGGGAATATTGCACAATGGGCGAAAGCCTGATGCAGCCATGCCGCGTGTGTGAAGAAGGCCTTCGGGTTGTAAAGCACTTTCAGTTGTGAGGAAAGGGTTGTAGTTAATAGCTGCAATCTGTGACGTTAGCAACAGAAGAAGCACCGGCTAACTTCGTGCCAGCAGCCGCGGTAATACGAGGGGTGCAAGCGTTAATCGGAATTACTGGGCGTAAAGCGTTCGTAGGCGGTTT
OTU 199	0	0	0	0	0	0	0	0	0	0	0	0	0	168	115	0	365	133	122	0	0	0	Bacteria	Proteobacteria	Alphaproteobacteria	OTU 199	OTU 199	OTU 199	OTU 199	TGGGGAATATTGGACAATGGGGGCAACCCTGATCCAGCGATGCCGCGTGAGTGAAGAAGGCCTTCGGGTTGTAAAGCTCTTTCGCAGGGGAAGAAACAGTCGGGAATAATACGCCCGGCGAATGACGGTACCCTGAGAAGAAGCACCGGCTAACTTCGTGCCAGCAGCCGCGGTAATACGGAGGGAGCTAGCGTTGTTCGGAATTACTGGGCGTAAAGCGCGCGTAGGCGGTG
OTU 200	0	0	0	0	49	0	0	0	0	0	0	0	0	0	0	11	0	40	0	0	797	0	Bacteria	Proteobacteria	Gammaproteobacteria	Enterobacterales	Shewanellaceae	Shewanella	OTU 200	TGGGGAATATTGCACAATGGGCGAAAGCCTGATGCAGCCATGCCGCGTGTGTGAAGAAGGCCTTCGGGTTGTAAAGCACTTTCAGCGAGGAGGAAAGGTTAAGTCTTAATACGGCTTAGCTGTGACGTTACTCGCAGAAGAAGCACCGGCTAACTTCGTGCCAGCAGCCGCGGTAATACGAGGGGTGCAAGTGTTAATCGGAATTACTGGGCGTAAAGCGTACGCAGGCGGTT
OTU 201	0	34	65	37	15	0	24	55	0	57	21	29	41	30	0	0	0	0	31	290	17	134	Bacteria	Proteobacteria	Gammaproteobacteria	Pseudomonadales	Halieaceae	OM60(NOR5) clade	OTU 201	TGGGGAATATTGCGCAATGGGCGAAAGCCTGACGCAGCCATGCCGCGTGTGTGAAGAAGGCCTTAGGGTTGTAAAGCACTTTCAATTGGGAGGAAAAGCTAGTGTTTAATATGCACTAGCCCTGACGTTACCTTTAGAAGAAGCACCGGCTAACTCCGTGCCAGCAGCCGCGGTAATACGGAGGGTGCAAGCGTTAATCGGAATTACTGGGCGTAAAGCGCGCGTAGGCGGCT
OTU 202	0	0	0	0	0	0	0	0	0	0	0	0	0	247	190	30	214	78	119	0	0	0	Bacteria	Proteobacteria	Gammaproteobacteria	OTU 202	OTU 202	OTU 202	OTU 202	TGGGGAATATTGGACAATGGGGGCAACCCTGATCCAGCGATGCCGCGTGAGTGAAGAAGGCCTTCGGGTTGTAAAGCTCTTTCGCAGGGGAAGAAACAGTCGGGAATAATACGCCCGGCGAATGACGGTACCCTGAGAAGAAGCACCGGCTAACTTCGTGCCAGCAGCCGCGGTAATACGGGAGTGGCAAGCGTTATCCGGAATTATTGGGCGTAAAGCGTCCGCAGGCGGCC
OTU 203	0	18	27	33	16	9	34	39	128	51	31	35	0	36	38	0	66	46	9	218	29	9	Bacteria	Verrucomicrobiota	Verrucomicrobiae	Opitutales	Opitutaceae	Diplosphaera	OTU 203	TTTCGAATCATTCACAATGGGCGAAAGCCTGATGGTGCAACGCCGCGTGGGGGATGAAGGCCTTAGGGTTGTAAACCTCTGTCACCAGGGAAGAAACGTAGTTCGTTAATAGCGGGCTGCCTGACTTAACCTGGAGAGGAAGCAGTGGCTAACTCCGTGCCAGCAGCCGCGGTAATACGGAGACTGCAAGCGTTATTCGGATTCACTGGGCGTAAAGGGTGCGCAGGCGG
OTU 204	0	0	63	169	249	0	0	0	0	34	95	193	0	0	0	0	20	34	0	0	14	0	Bacteria	Proteobacteria	Gammaproteobacteria	Coxiellales	Coxiellaceae	Coxiella	OTU 204	TGGGGAATATTGGACAATGGGGGCAACCCTGATCCAGCAATGCCGCGTGTGTGAAGAAGGCCTTCGGGTTGTAAAGCACTTTCAGTAGGGAAGAATGGCCAAAGGTTAATAGCCTTTGGAAGTGACGTTACCTACAGAAGAAGCACTGGCTAACTCTGTGCCAGCAGCCGCGGTAATACAGAGAGTGCAAGCGTTAATCGGAATTACTGGGCGTAAAGCGCGCGTAGGCGGG
OTU 205	0	0	0	0	17	169	0	19	0	0	0	20	109	0	0	0	397	74	35	0	0	29	Bacteria	Proteobacteria	Gammaproteobacteria	Pseudomonadales	Pseudohongiellaceae	Pseudohongiella	OTU 205	TGGGGAATATTGGACAATGGGGGCAACCCTGATCCAGCCATGCCGCGTGTGTGAAGAAGGCCTTCGGGTTGTAAAGCACTTTCAGTAGGGAGAAAGGGGGAAGCATTAATAGTGCTTCTCATTGATGTTACCTACAGAAGCAGCACCGGCTAACTCCGTGCCAGCAGCCGCGGTAATACGGAGGGTGCAAGCGTTAATCGGAATTACTGGGCGTAAAGCGCGCGTAGGCGGTT
OTU 206	148	166	0	0	5	0	32	45	0	67	0	0	0	99	142	3	99	34	0	25	0	0	Bacteria	Proteobacteria	Gammaproteobacteria	Enterobacterales	Enterobacteriaceae	Escherichia-Shigella	OTU 206	TGGGGAATATTGCACAATGGGCGCAAGCCTGATGCAGCCATGCCGCGTGTATGAAGAAGGCCTTCGGGTTGTAAAGTACTTTCAGCGGGGAGGAAGGGAGTAAAGTTAATACCTTTGCTCATTGACGTTACCCGCAGAAGAAGCACCGGCTAACTCCGTGCCAGCAGCCGCGGTAATACGGAGGGTGCAAGCGTTAATCGGAATTACTGGGCGTAAAGCGCACGCAGGCGGTT
OTU 207	0	0	14	10	0	13	76	69	130	15	9	24	91	22	11	0	20	22	48	239	0	49	Bacteria	Verrucomicrobiota	Verrucomicrobiae	Opitutales	Puniceicoccaceae	Lentimonas	OTU 207	TTTCGAATCATTCACAATGGGGGCAACCCTGATGGTGCAACGCCGCGTGAGGGATGAAGGCCTTCGGGTCGTAAACCTCTGTCACCAAGGAGCAACAAGCCGGTTCATAGCCGGCCCTGAGTTAACTTGGAGAGGAAGCAGTGGCTAACTCCGTGCCAGCAGCCGCGGTAATACGGAGACTGCAAGCGTTACTCGGATTCACTGGGCGTAAAGGGTGCGTAGGCCGATAGGTG
OTU 208	0	0	13	154	0	0	0	0	0	0	200	0	0	0	0	0	0	374	0	0	109	0	Bacteria	Proteobacteria	Gammaproteobacteria	Pseudomonadales	Moraxellaceae	Acinetobacter	guillouiae	TGGGGAATATTGGACAATGGGGGGAACCCTGATCCAGCCATGCCGCGTGTGTGAAGAAGGCCTTATGGTTGTAAAGCACTTTAAGCGAGGAGGAGGCTCTTCTAGTTAATACCTAGGATGAGTGGACGTTACTCGCAGAATAAGCACCGGCTAACTCTGTGCCAGCAGCCGCGGTAATACAGAGGGTGCGAGCGTTAATCGGATTTACTGGGCGTAAAGCGTGCGTAGGCGGCT
OTU 209	0	0	0	0	0	0	0	0	0	0	0	0	0	0	0	0	0	0	0	0	0	843	Bacteria	Bacteroidota	Bacteroidia	Flavobacteriales	Flavobacteriaceae	Kordia	OTU 209	TGAGGAATATTGGACAATGGTGGAGACACTGATCCAGCCATGCCGCGTGTAGGAAGACTGCCCTATGGGTTGTAAACTACTTTTATAGAGGAAGAAACGCAGATACGTGTATTTGTTTGACGGTACTCTACGAATAAGGATCGGCTAACTCCGTGCCAGCAGCCGCGGTAATACGGAGGATCCAAGCGTTATCCGGAATCATTGGGTTTAAAGGGTCCGCAGGCGGTTGTTTA
OTU 210	0	0	0	0	0	0	0	0	0	0	0	0	0	0	0	0	0	0	0	0	792	48	Bacteria	Proteobacteria	Gammaproteobacteria	Pseudomonadales	Moraxellaceae	Psychrobacter	OTU 210	TGGGGAATATTGGACAATGGGGGCAACCCTGATCCAGCCATGCCGCGTGTGTGAAGAAGGCCTTTTGGTTGTAAAGCACTTTAAGCAGTGAAGAAGACTCCGTGGTTAATACCCACGGACGATGACATTAGCTGCAGAATAAGCACCGGCTAACTCTGTGCCAGCAGCCGCGGTAATACAGAGGGTGCAAGCGTTAATCGGAATTACTGGGCGTAAAGCGAGCGTAGGTGGCT
OTU 211	24	0	0	0	0	0	0	0	0	0	5	0	602	0	0	0	141	0	0	0	13	53	Bacteria	Proteobacteria	Gammaproteobacteria	Pseudomonadales	Saccharospirillaceae	Oleispira	OTU 211	TGGGGAATATTGCACAATGGGCGAAAGCCTGATGCAGCCATGCCGCGTGTGTGAAGAAGGCCTTCGGGTTGTAAAGCACTTTCAGCGAGGAGGAAAGGTCAGTAAGTAATATTTGCTGGCTGTGACGTTACTCGCAGAAGAAGCACCGGCTAATTTAGTGCCAGCAGCCGCGGTAATACTAAAGGTGCAAGCGTTAATCGGAATTACTGGGCGTAAAGCGCGCGTAGGTGGTT
OTU 212	0	0	0	0	0	0	154	126	0	290	108	152	0	0	0	0	0	0	0	0	0	0	Bacteria	Proteobacteria	Gammaproteobacteria	OTU 212	OTU 212	OTU 212	OTU 212	TGGGGAATATTGGACAATGGGCGCAAGCCTGATCCAGCAATGCCGCGTGTGTGAAGAAGGCCTTAGGGTTGTAAAGCACTTTCGATTGGGAAGAAAAGCCTATGGATAATACTCATGGGTCTTGACGGTACCTTTATAAGAAGCACCGGCTAACTCCGTGCCAGCAGCCGCGGTAATACGGGAGTGGCAAGCGTTATCCGGAATTATTGGGCGTAAAGCGTCCGCAGGCGGCCC
OTU 213	0	0	0	0	103	0	0	0	0	0	0	0	8	0	0	0	0	40	0	0	662	11	Bacteria	Proteobacteria	Gammaproteobacteria	Enterobacterales	Vibrionaceae	OTU 213	OTU 213	TGGGGAATATTGCACAATGGGGGAAACCCTGATGCAGCCATGCCGCGTGTATGAAGAAGGCCTTCGGGTTGTAAAGTACTTTCAGTCGTGAGGAAGGCATCGTAGTTAATAGCTGCGGTGCTTGACGTTAGCGACAGAAGAAGCACCGGCTAACTCCGTGCCAGCAGCCGCGGTAATACGGAGGGTGCGAGCGTTAATCGGAATTACTGGGCGTAAAGCGCATGCAGGCGGTC
OTU 214	20	44	80	40	8	0	12	23	242	43	19	4	0	20	18	20	51	14	0	119	8	30	Bacteria	Bacteroidota	Bacteroidia	Flavobacteriales	Flavobacteriaceae	NS4 marine group	OTU 214	TGAGGAATATTGGACAATGGAGGCAACTCTGATCCAGCCATGCCGCGTGCAGGATGACTGCCCTATGGGTTGTAAACTGCTTTTATATAGGAAGAAACACTCCCACGTGTGGGGGCTTGACGGTACTATATGAATAAGGATCGGCTAACTCCGTGCCAGCAGCCGCGGTAATACGGAGGATCCAAGCGTTATCCGGAATCATTGGGTTTAAAGGGTCCGCAGGCGGCCTATTA
OTU 215	0	0	0	0	0	0	0	0	0	0	0	0	0	0	0	0	0	0	0	0	0	805	Bacteria	Bacteroidota	Rhodothermia	Rhodothermales	Rhodothermaceae	OTU 215	OTU 215	TGAGGAATATTGCGCAATGGACGAAAGTCTGACGCAGCCACGCCGCGTGGAGGATGACACCCCTATGGGGCGTAAACTCCTTTTATACGGGAAGAACACCCTGTTTTGCAGGGTCTGACGGTACCGTATGAATAAGCACCGGCTAACTCCGTGCCAGCAGCCGCGGTAATACGGAGGGTGCAAGCGTTGTCCGGAATCACTGGGTGTAAAGGGTGTGTAGGTGGATCTGTAAG
OTU 216	0	0	87	104	47	11	17	15	0	170	41	65	26	12	16	0	86	49	13	18	28	0	Bacteria	Verrucomicrobiota	Verrucomicrobiae	Opitutales	Opitutaceae	Cephaloticoccus	OTU 216	TTTCGAATCATTCACAATGGGCGAAAGCCTGATGGTGCGACGCCGCGTGAGGGATGACGGTCTTCGGATTGTAAACCTCTGTCACCAGGGAAGAAACGTAGTCCGTTAATAGCGGACTGCCTGACTTAACCTGGAGAGGAAGCAGTGGCTAACTCTGTGCCAGCAGCCGCGGTAATACAGAGACTGCAAGCGTTATTCGGATTCACTGGGCGTAAAGGGTGCGCAGGCGGTCG
OTU 217	0	0	0	0	0	0	0	0	0	0	0	0	0	0	0	0	0	0	0	0	0	803	Bacteria	Proteobacteria	Alphaproteobacteria	OTU 217	OTU 217	OTU 217	OTU 217	TGGGGAATATTGGACAATGGGGGAAACCCTGATCCAGCAATGCCGCGTGAGTGAAGAAGGCCTTAGGGTTGTAAAGCTCTTTCAGATGTGAAGATGATGACGGTAACATCAGAAGAAGCCCCGGCTAACTTCGTGCCAGCAGCCGCGGTAATACGAAGGGGGCTAGCGTTGTTCGGAATCACTGGGCGTAAAGCGGATGCAGGCGGATTGTTAAGTTAGAAGTGAAAGCCCAG
OTU 218	0	0	0	29	401	0	0	0	0	0	30	204	0	0	0	0	52	66	0	0	20	0	Bacteria	Proteobacteria	Gammaproteobacteria	Enterobacterales	OTU 218	OTU 218	OTU 218	TGGGGAATATTGCACAATGGGCGCAAGCCTGATGCAGCCATGCCGCGTGTGTGAAGAAGGCCTTCGGGTTGTAAAGCACTTTCAGCGAGGAGGAAAGGTTAGTCGCTAATATCGGCTAGCTGTGACGTTACTCGCAGAAGAAGCACCGGCTAACTCCGTGCCAGCAGCCGCGGTAATACGGAGGGTGCGAGCGTTAATCGGAATTACTGGGCGTAAAGCGTGCGTAGGCGGTTT
OTU 219	0	0	0	0	0	0	0	0	0	0	0	0	0	0	0	0	518	282	0	0	0	0	Bacteria	Bacteroidota	Bacteroidia	Cytophagales	Cyclobacteriaceae	Fabibacter	OTU 219	TAGGGAATATTGGTCAATGGGCGAGAGCCTGAACCAGCCATGCCGCGTGTAGGAAGACGGCTTTCTGAGTTGTAAACTACTTTTATATGGGAAGAAAAAAGCCTTGCGAGGCAAATTGACGGTACCATACGAATAAGCACCGGCTAACTCCGTGCCAGCAGCCGCGGTAATACGGAGGGTGCAAGCGTTGTCCGGATTTATTGGGTTTAAAGGGTGCGTAGGCGGGTCTTTAAG
OTU 220	31	59	18	24	0	0	119	27	154	116	10	0	0	39	18	0	37	42	0	0	62	27	Bacteria	Proteobacteria	Gammaproteobacteria	Enterobacterales	Vibrionaceae	Vibrio	OTU 220	TGGGGAATATTGCACAATGGGCGCAAGCCTGATGCAGCCATGCCGCGTGTATGAAGAAGGCCTTCGGGTTGTAAAGTACTTTCAGCAGTGAGGAAGGTGGATGTGTTAATAGCGCATTCATTTGACGTTAGCTGCAGAAGAAGCACCGGCTAACTCCGTGCCAGCAGCCGCGGTAATACGGAGGGTGCGAGCGTTAATCGGAATTACTGGGCGTAAAGCGCATGCAGGTGGAT
OTU 221	0	0	147	0	0	75	0	0	179	44	0	20	162	0	0	13	61	20	19	0	38	0	Bacteria	Proteobacteria	Alphaproteobacteria	Sphingomonadales	Sphingomonadaceae	Sphingomonas	OTU 221	TGGGGAATATTGGACAATGGGCGAAAGCCTGATCCAGCAATGCCGCGTGAGTGATGAAGGCCTTAGGGTTGTAAAGCTCTTTTACCCGGGATGATAATGACAGTACCGGGAGAATAAGCTCCGGCTAACTCCGTGCCAGCAGCCGCGGTAATACGGAGGGAGCTAGCGTTATTCGGAATTACTGGGCGTAAAGCGCACGTAGGCGGCTTTGTAAGTTAGAGGTGAAAGCCTGG
OTU 222	0	0	220	48	113	0	0	0	0	0	0	0	0	0	0	0	0	0	0	0	392	0	Bacteria	Proteobacteria	Gammaproteobacteria	Enterobacterales	OTU 222	OTU 222	OTU 222	TGGGGAATCTTGGACAATGGGGGAAACCCTGATCCAGCCATGCCGCGTGAGTGAAGAAGGCCCTAGGGTCGTAAAACTCTTTCAACTGTGAAGATAATGACGTTAGCAACAGAAGAAGCACCGGCTAACTCCGTGCCAGCAGCCGCGGTAATACGGAGGGTGCGAGCGTTAATCGGAATTACTGGGCGTAAAGCGCATGCAGGTGGTTCATTAAGTCAGATGTGAAAGCCCGGG
OTU 223	67	129	22	5	13	43	45	31	91	10	5	0	75	105	52	18	14	5	14	19	0	0	Bacteria	Planctomycetota	Phycisphaerae	Phycisphaerales	Phycisphaeraceae	CL500-3	OTU 223	TAACGAATCTTCCGCAATGCACGAAAGTGTGACGGGGCAATACCGCGTGTGGGATGAAGCTCCTCGGAGTGTAAACCACTGTCAGGGTTCAGGAAACAAATGACCAGACCCAAAGGAAGGGCCGGCTAACTCTGTGCCAGCAGCCGCGGTAATACAGAGGGCCCGAGCGTTAATCGGAATCACTGGGCTTAAAGCGTACGTAGGCGGACTTGAAGGCATCTTGTGAAATCCCT
OTU 224	0	0	0	0	0	0	0	200	0	131	0	392	36	0	0	0	0	0	0	0	0	0	Bacteria	Proteobacteria	Gammaproteobacteria	Burkholderiales	OTU 224	OTU 224	OTU 224	TAGGGAATATTGGACAATGGGGGCAACCCTGATCCAGCAATACCGCGTGAGTGAAGAAGGCCTTCGGGTTGTAAAGCTCTTTCGTCGGGGACGAAACCTGAGGCGCTAATATCGTCTTAGCTGACTGTACCCGAATAAGAAGCACCGGCTAACTACGTGCCAGCAGCCGCGGTAATACGTAGGGTGCAAGCGTTAATCGGAATTACTGGGCGTAAAGGGTGCGTAGGCGGTCC
OTU 225	0	0	0	68	0	0	0	0	0	0	29	0	0	0	0	0	18	517	0	0	110	0	Bacteria	Proteobacteria	Gammaproteobacteria	Pseudomonadales	Nitrincolaceae	Amphritea	OTU 225	TGGGGAATATTGCACAATGGGCGCAAGCCTGATGCAGCCATGCCGCGTGTGTGAAGAAGGCCTTAGGGTTGTAAAGCACTTTCAGCAGTGAGGAAAGGTTAGTAGTTAATAACTGCTAACTGTGACGTTAACTGCAGAAGAAGGACCGGCTAACTCCGTGCCAGCAGCCGCGGTAATACGGAGGGTCCGAGCGTTAATCGGAATTACTGGGCGTAAAGCGCGCGTAGGCGGTT
OTU 226	0	0	138	106	357	0	0	0	0	32	61	12	7	0	0	0	15	10	0	0	0	0	Bacteria	Bacteroidota	Bacteroidia	Bacteroidales	OTU 226	OTU 226	OTU 226	TGAGGAATATTGGGCAATGGACGCAAGTCTGACCCAGCCATGCCGCGTGAAGGATGACTGCCTTATGGGTTGTAAACTTCTTTTACGAGTGGATAAACTGTTCTACGTGTAGAACATTGAAGGTAACTTGTGAATAAGCATCGGCTAACTCCGTGCCAGCAGCCGCGGTAATACGGAGGATGCAAGCGTTATCCGGATTTATTGGGTTTAAAGGGTGCGCAGGCTGTTTGTTA
OTU 227	0	0	245	9	12	0	0	0	0	128	28	7	0	0	0	0	157	71	0	0	41	40	Bacteria	Patescibacteria	Gracilibacteria	JGI 0000069-P22	OTU 227	OTU 227	OTU 227	TGAGGAATCTTCCACAATGGACGAAAGTCTGATGGAGCGACACCGCGTGAAGGATGAAGGCCTAACGGTTGTAAACTTCTTTTCTGAAGGAGCATAATGAGAGTACTTCAGGAATAAGGGACGGCTAAATACGTGCCAGCAGCCGCGGTAATACGTATGTCTCGAGCGTTACCCGGAATCACTGGGTGTAAAGGGTTCGTAGGCGGTTTGAAAAGTTGGACATGAAAGACCGG
OTU 228	0	0	61	22	13	0	0	0	0	78	28	39	13	0	0	0	258	152	6	6	35	20	Bacteria	Verrucomicrobiota	Verrucomicrobiae	Verrucomicrobiales	DEV007	OTU 228	OTU 228	TCGAGAATCATTCGCAATGGGGGAAACCCTGACGGTGCGACGCCGCGTGGAGGATGACGGTCTTCGGATTGTAAACTCCTGTCATCGAAGAGTAAGGCTGTTATATTAATAGTATAACGGATTGATAGTATTCGAAGAGGAAGGGACGGCTAACTTCGTGCCAGCAGCCGCGGTAATACGAAGGTCCCAAGCGTTGTTCGGAATCACTGGGCGTAAAGGGAGCGTAGGCGGCG
OTU 229	61	37	0	0	0	0	94	81	281	0	0	0	26	56	45	27	0	0	0	23	0	0	Bacteria	Planctomycetota	Phycisphaerae	Phycisphaerales	Phycisphaeraceae	FS140-16B-02 marine group	OTU 229	TAACGAATATTCCGCAATGCGCGAAAGCGTGACGGAGCAATGCCGCGTGTGGGATGAAGCTTTTCGGAGTGTAAACCACTGTCAGGGTTTAGGAACACAATGACCAGATCCAAAGGAAGGGCCGGCTAACTTCGTGCCAGCAGCCGCGGTAATACGAAGGGCCCGAGCGTTAATCAGAATCACTGGGCTTAAAGCGTGTGTAGGCGGACATGAAGGCGTCTTGTGAAATCCCT
OTU 230	10	30	0	0	0	0	34	34	0	13	7	0	0	21	16	0	33	23	0	445	16	49	Bacteria	Actinobacteriota	Acidimicrobiia	Microtrichales	Microtrichaceae	Sva0996 marine group	OTU 230	TGGGGAATATTGCGCAATGGGCGAAAGCCTGACGCAGCAACGCCGCGTGTGGGATGACAGCTTTCGGGTTGTAAACCACTTTCAGTGACGACGAAAATGACGGTAGTCACAGAAGAAGGTCCGGCCAACTACGTGCCAGCAGCCGCGGTAACACGTAGGGACCAAGCGTTGTCCGGATTTATTGGGCGTAAAGAGCTCGTAGGCGGTTCCGTAAGTCGGATGTGAAAACTCAG
OTU 231	0	0	0	0	0	0	0	0	0	0	0	0	724	0	0	0	0	0	0	0	0	0	Bacteria	Bacteroidota	Bacteroidia	Cytophagales	Microscillaceae	Microscilla	OTU 231	TAAGGAATATTGGTCAATGGACGAGAGTCTGAACCAGCCATGCCGCGTGTAGGAAGAAGGCGTTCTGCGTCGTAAACTACTTTTATATAGGAAGAAAAAGTTTCTGCGGAAATAATTGACGGTACTATATGAATAAGCACCGGCTAACTACGTGCCAGCAGCCGCGGTAATACGTAGGGTGCAAGCGTTGTCCGGATTTATTGGGTTTAAAGGGTGCGTAGGCGGAAGCTTAA
OTU 232	0	0	21	0	0	0	89	115	0	263	102	131	0	0	0	0	0	0	0	0	0	0	Bacteria	Cyanobacteria	Cyanobacteriia	Synechococcales	Cyanobiaceae	OTU 232	OTU 232	TGGGGAATTTTCCGCAATGGGCGAAAGCCTGACGGAGCAACGCCGCGTGAGGGATGAAGGCCTCTGGGCTGTAAACCTCTTTTATCAAGGAAGAAGATCTGACGGTACTTGATGAATAAGCCACGGCTAATTCCGTGCCAGCAGCCGCGGTAATACGGGAGTGGCAAGCGTTATCCGGAATTATTGGGCGTAAAGAGCGCGTAGGCGGTTTTTTAAGTCAGGTGTGAAATTCCG
OTU 233	0	0	45	17	14	0	0	0	0	20	0	14	0	148	98	37	166	44	116	0	0	0	Bacteria	Cyanobacteria	Cyanobacteriia	Synechococcales	Cyanobiaceae	OTU 233	OTU 233	TGGGGAATTTTCCGCAATGGGCGAAAGCCTGACGGAGCAACGCCGCGTGAGGGATGAAGGCCTCTGGGCTGTAAACCTCTTTTATCAAGGAAGAAGATCTGACGGTACTTGATGAATAAGCCACGGCTAATTCCGTGCCAGCAGCCGCGGTAATACGGGGGGTGCAAGCGTTAATCGGAGTTATTGGGCGTAAAGGGTTCGTAGGTTGTTCGTTAAGTTATGTGGGAAATACCT
OTU 234	0	15	22	45	0	20	0	0	242	14	13	3	48	0	0	8	80	135	8	0	65	0	Bacteria	Proteobacteria	Gammaproteobacteria	Francisellales	Francisellaceae	Francisella	OTU 234	TGGGGAATATTGGACAATGGGCGAAAGCCTGATCCAGCAATACCATGTGTGTGAAGAAGGCTCTAGGGTCGTAAAGCACTTTAGTCAGGGAGGAAGGCCTTGTCGTTAATAGCGGCAGGGATTGACGTTACCTGAAGAATAAGCACCGGCTAACTCCGTGCCAGCAGCCGCGGTAATACGGGGGGTGCAAGCGTTAATCGGAATTACTGGGCGTAAAGGGTTCGTAGGTGG
OTU 235	27	6	0	0	0	0	54	32	361	10	0	201	0	18	5	0	0	0	0	0	0	0	Bacteria	Proteobacteria	Alphaproteobacteria	Rhodospirillales	OTU 235	OTU 235	OTU 235	TAGGGAATATTGCGCAATGGGGGAAACCCTGACGCAGCCATGCCGCGTGAGTGAAGAAGGCCCTAGGGTTGTAAAGCTCTTTTATCGGTGACGATGATGACGGTAGCCGATGAATAAGCCCCGGCAAACTTCGTGCCAGCAGCCGCGGTAATACGAAGGGGGCTAGCGTTGTTCGGAATTACTGGGCGTAAAGCGCGCGTAGGCGGATTTTTCAGTCGAGGGTGAAATCCCGG
OTU 236	0	0	0	0	0	0	24	0	0	169	66	169	0	0	0	0	0	0	0	271	0	0	Bacteria	Cyanobacteria	Cyanobacteriia	Synechococcales	Cyanobiaceae	OTU 236	OTU 236	TGGGGAATTTTCCGCAATGGGCGAAAGCCTGACGGAGCAACGCCGCGTGAGGGATGAAGGCCTCTGGGCTGTAAACCTCTTTTATCAAGGAAGAAGATCTGACGGTACTTGATGAATAAGCCACGGCTAATTCCGTGCCAGCAGCCGCGGTAATACGGAGGGTGCAAGCGTTAATCGGAATTACTGGGCGTAAAGCGCGCGTAGGCGGTTTGTTAAGTGTGATGTGAAAGCCC
OTU 237	0	0	0	0	0	0	0	0	0	0	0	0	0	0	0	0	0	0	19	0	0	668	Bacteria	Proteobacteria	Alphaproteobacteria	Rhizobiales	Rhizobiaceae	Pseudahrensia	OTU 237	TGGGGAATATTGGACAATGGGCGCAAGCCTGATCCAGCCATGCCGCGTGAGTGATGACGGCCCTAGGGTTGTAAAGCTCTTTCAACGGTGAAGATAATGACGGTAACCGTAGAAGAAGCCCCGGCTAACTTCGTGCCAGCAGCCGCGGTAATACGAAGGGGGCTAGCGTTGTTCGGAATAACTGGGCGTAAAGCGCACGTAGGCGGATTGGAAAGTAAGGGGTGAAATCCCAA
OTU 238	0	19	47	36	0	0	16	19	0	61	22	15	0	0	0	0	169	78	0	168	7	26	Bacteria	Proteobacteria	Alphaproteobacteria	Rhodobacterales	Rhodobacteraceae	OTU 238	OTU 238	TGGGGAATCTTAGACAATGGGCGCAAGCCTGATCTAGCGATGCCGCGTGAGTGACGAAGGCCCTAGGGTCGTAAAGCTCTTTCGCCAGGGAAGATAATGACGGTACCTGGTAAAGAAGTCCCGGCTAACTCCGTGCCAGCAGCCGCGGTAATACGGAGGGGACTAGCGTTGTTCGGAATTACTGGGCGTAAAGCGCACGTAGGCGGATTAGTCAGTCAGAGGTGAAATCCCAG
OTU 239	39	55	43	72	23	10	23	99	0	43	18	11	7	33	23	4	12	10	0	129	0	26	Bacteria	Proteobacteria	Alphaproteobacteria	Puniceispirillales	SAR116 clade	OTU 239	OTU 239	TGGGGAATATTGGACAATGGGGGCAACCCTGATCCAGCAATGCCGCGTGTGTGATGAAGGCCTTAGGGTTGTAAAACACTTTCAACGGTGAAGATGATGACGGTAGCCGTAGAAGAAGCCCCGGCTAACTTCGTGCCAGCAGCCGCGGTAATACGAAGGGGGCGAGCGTTGTTCGGAATTACTGGGCGTAAAGGGCGCGCAGGCGGCCTATCCAGTCAGGTGTGAAAGCCCCG
OTU 240	0	0	0	0	0	0	22	0	0	13	433	117	92	0	0	0	0	0	0	0	0	0	Bacteria	Bdellovibrionota	Bdellovibrionia	Bdellovibrionales	Bdellovibrionaceae	Bdellovibrio	OTU 240	TAGGGAATCTTGCGCAATGGGGGAAACCCTGACGCAGCAATGCCACGTGAGTGAAGAAGGCTTTCGGGTCGTAAAACTCTGTCCTAGGGGAATAAAAAAATGAAGGTACTCTAGAAGAAAGGACCGGCTAACTTCGTGCCAGCAGCCGCGGTAAGACGAAGGGTCCAAGCGTTGCTCGGAATTATTGGGCGTAAAGTGGGTGTAGGTGGCTATTCAAGTCAGAAGTGAAAGCC
OTU 241	0	0	0	0	50	0	0	0	0	0	14	0	75	0	0	0	30	161	0	0	291	52	Bacteria	Proteobacteria	Gammaproteobacteria	Enterobacterales	Psychromonadaceae	Psychromonas	OTU 241	TGGGGAATATTGCACAATGGAGGAAACTCTGATGCAGCCATGCCGCGTGTGTGAAGAAGGCTTTCGGGTTGTAAAGCACTTTCAGTGGGGAGGAAAGGGTGTACGTTAATAGCGTGCATCTGTGACGTTACCCACAGAAGAAGCACCGGCTAACTCCGTGCCAGCAGCCGCGGTAATACGGAGGGTGCGAGCGTTAATCGGAATTACTGGGCGTAAAGCGCGCGTAGGTGGTTA
OTU 242	32	0	16	0	32	0	0	0	0	0	10	0	0	0	0	0	65	10	0	0	411	93	Bacteria	Proteobacteria	Gammaproteobacteria	Enterobacterales	Colwelliaceae	Colwellia	polaris	TGGGGAATATTGCACAATGGGCGAAAGCCTGATGCAGCCATGCCGCGTGTGTGAAGAAGGCCTTCGGGTTGTAAAGCACTTTCAGCGAGGAGGAAAGGGTGTTGTTTAATACGCAACATCTGTGACGTTACTCGCAGAAGAAGCACCGGCTAACTTCGTGCCAGCAGCCGCGGTAATACGAGGGGTGCAAGCGTTAATCGGAATTACTGGGCGTAAAGCGTGCGTAGGTGGTT
OTU 243	0	0	100	67	36	0	0	0	0	117	26	39	0	0	0	0	81	0	0	195	0	0	Bacteria	Cyanobacteria	Cyanobacteriia	Synechococcales	Cyanobiaceae	OTU 243	OTU 243	TGGGGAATTTTCCGCAATGGGCGAAAGCCTGACGGAGCAACGCCGCGTGAGGGATGAAGGCCTCTGGGCTGTAAACCTCTTTTATCAAGGAAGAAGATCTGACGGTACTTGATGAATAAGCCACGGCTAATTCCGTGCCAGCAGCCGCGGTAATACGGAGGGTCCGAGCGTTATCCGGAATCATTGGGTTTAAAGGGTCCGCAGGCGGTCTTTTAAGTCAGAGGTGAAATCCTA
OTU 244	0	3	0	0	0	0	0	5	0	0	0	0	0	0	0	0	370	283	0	0	0	0	Bacteria	Bacteroidota	Bacteroidia	Cytophagales	Cyclobacteriaceae	Fabibacter	misakiensis	TAGGGAATATTGGTCAATGGGCGAGAGCCTGAACCAGCCATGCCGCGTGCAGGAAGACAGCTTTCTGAGTTGTAAACTGCTTTTATATGGGAAGAAAAAGGCCTTGCGAGGCAAATTGCCGGTACCATATGAATAAGCACCGGCTAACTCCGTGCCAGCAGCCGCGGTAATACGGAGGGTGCAAGCGTTGTCCGGATTTATTGGGTTTAAAGGGTGCGTAGGCGGATCTTTAAG
OTU 245	39	31	57	6	66	73	15	17	0	40	11	83	63	17	24	34	10	5	55	0	8	0	Bacteria	Planctomycetota	Planctomycetes	Pirellulales	Pirellulaceae	OTU 245	OTU 245	TCGAGAATCTTCCGCAATGGGCGAAAGCCTGACGGAGCGACGCCGCGTGCGGGATGAAGGCCTTCGGGTTGTAAACCGCTGTCAGTAGGGAGGAAATCTATGGGGGTTATCCCTCATAGTTGACCTATCTTCAGAGGAAGGACGGGCTAAGTTCGTGCCAGCAGCCGCGGTAAGACGAACCGTCCAAACGTTATTCGGAATTACTGGGCTTAAAGGGTGCGTAGGCGGCTTGG
OTU 246	58	40	217	185	67	0	0	0	0	0	0	0	0	0	0	0	0	30	0	0	57	0	Bacteria	Bacteroidota	Bacteroidia	Flavobacteriales	Flavobacteriaceae	OTU 246	OTU 246	TGGGGAATCTTGGACAATGGGGGAAACCCTGATCCAGCCATGCCGCGTGAGTGAAGAAGGCCCTAGGGTCGTAAAACTCTTTCAACTGTGAAGATAATGACGGTAGCAGTAGAAGAAGTCCCGGCTAACTCCGTGCCAGCAGCCGCGGTAATACGGAGGGTCCAAGCGTTATCCGGAATCATTGGGTTTAAAGGGTCCGTAGGCGGATAATTAAGTCAGAGGTGAAAGTTTGCA
OTU 247	0	0	0	0	0	0	0	0	0	0	0	0	0	0	0	0	0	0	0	0	36	609	Bacteria	Bacteroidota	Bacteroidia	Flavobacteriales	Flavobacteriaceae	Gramella	OTU 247	TGAGGAATATTGGACAATGGAGGCAACTCTGATCCAGCCATGCCGCGTGCAGGAAGACGGCCCTATGGGTTGTAAACTGCTTTTATACGGGAAGAACCACATCTACGTGTAGATGCTTGACGGTACCGTATGAATAAGGACCGGCTAACTCCGTGCCAGCAGCCGCGGTAATACGGAGGGTCCAAGCGTTATCCGGAATCATTGGGTTTAAAGGGTCCGTAGGCGGGATAATA
OTU 248	87	0	16	30	0	56	0	0	0	32	19	0	0	0	0	0	101	51	0	0	0	250	Bacteria	Proteobacteria	Alphaproteobacteria	Rhizobiales	Rhizobiaceae	Pseudahrensia	OTU 248	TGGGGAATATTGGACAATGGGCGCAAGCCTGATCCAGCCATGCCGCGTGTGTGATGAAGGCCCTAGGGTTGTAAAGCACTTTCAACGGTGAAGATAATGACGGTAACCGTAGAAGAAGCCCCGGCTAACTTCGTGCCAGCAGCCGCGGTAATACGAAGGGGGCTAGCGTTGTTCGGAATAACTGGGCGTAAAGCGCACGTAGGCGGATTGGAAAGTTAGAGGTGAAATCCCTG
OTU 249	14	26	122	56	13	29	0	9	63	141	12	0	45	0	0	4	41	15	0	3	11	38	Bacteria	Proteobacteria	Gammaproteobacteria	Ectothiorhodospirales	Ectothiorhodospiraceae	OTU 249	OTU 249	TGGGGAATATTGGACAATGGGGGCAACCCTGATCCAGCAATTCCGCGTGTGTGAAGAAGGCCTTCGGGTTGTAAAGCACTTTCAGTAGGGAAAATGGGATTTTATATTAATAGTATAAAGTCTTGATGTTATCTACAGAAGAAGCACCGGCTAACTCCGTGCCAGCAGCCGCGGTAATACGGAGGGTGCAAGCGTTAATCGGAATTATTGGGCGTAAAGAGTACGTAGGCGGC
OTU 250	0	0	0	0	26	16	0	0	0	0	0	0	0	0	0	0	14	19	0	0	555	0	Bacteria	Proteobacteria	Gammaproteobacteria	Enterobacterales	Shewanellaceae	Shewanella	OTU 250	TGGGGAATATTGCACAATGGGGGAAACCCTGATGCAGCCATGCCGCGTGTGTGAAGAAGGCCTTCGGGTTGTAAAGCACTTTCAGTAGGGAGGAAAGGTAGTGGTTTAATACGCCATTACTGTGACGTTACCTACAGAAGAAGGACCGGCTAACTTCGTGCCAGCAGCCGCGGTAATACGAGGGGTCCAAGCGTTAATCGGAATTACTGGGCGTAAAGCGTACGCAGGCGGTT
OTU 251	18	77	25	17	7	19	0	23	296	26	9	6	0	27	11	15	14	0	0	31	7	0	Bacteria	Bacteroidota	Bacteroidia	Flavobacteriales	Flavobacteriaceae	Wenyingzhuangia	OTU 251	TGAGGAATATTGGACAATGGAGGCAACTCTGATCCAGCCATGCCGCGTGAAGGATGACTGCCCTATGGGTTGTAAACTTCTTTTATAGAGGAAGAAATATAGTTACGTGTAATTATTTGACGGTACTCTACGAATAAGGACCGGCTAACTCCGTGCCAGCAGCCGCGGTAATACGGAGGGTCCAAGCGTTATCCGGAATCATTGGGTTTAAAGGGTTCGTAGGCGGGCTAATC
OTU 252	14	8	86	5	0	403	0	0	0	0	0	18	89	0	0	0	0	0	0	0	0	0	Bacteria	Margulisbacteria	OTU 252	OTU 252	OTU 252	OTU 252	OTU 252	TGAGGAATATTGCGCAATGAGCGAAAGCTTGACGCAGCAACACCATGTGAATGACGAAGTCTCTCGGGATGTAAAGTTCTGTCAAGAGGAATGATAATGACAGTACCTCTAAAGGAAGCTCCGGCTAAATACGTGCCAGCAGCCGCGGTAATACGTATGGAGCGAGCGTTATCCGGATTTACTGGGCATAAAGGGCGTGTAGGCGGTTTTATAAGTTGGTTGTTAAAGGCATT
OTU 253	0	0	0	0	0	0	0	0	0	0	0	0	0	0	0	0	0	0	0	0	0	619	Bacteria	Proteobacteria	Alphaproteobacteria	Caulobacterales	Hyphomonadaceae	Henriciella	OTU 253	TGGGGAATCTTGCACAATGGGCGAAAGCCTGATGCAGCCATGCCGCGTGAATGATGAAGGCCTTAGGGTTGTAAAATTCTTTCGCCAGGGATGATAATGACAGTACCTGGTAAAGAAGCCCCGGCTAACTTCGTGCCAGCAGCCGCGGTAATACGAAGGGGGCTAGCGTTGTTCGGAATTACTGGGCGTAAAGCGCGCGTAGGCGGGCTATTAAGCCAGATGTGAAAGCCCGG
OTU 254	24	13	105	21	120	115	0	0	0	17	40	72	7	0	7	0	27	40	5	0	0	0	Bacteria	Proteobacteria	Alphaproteobacteria	Rickettsiales	Mitochondria	OTU 254	OTU 254	TGGGGAATATTGGACAATGGGCGCAAGCCTGATCCAGTGATATCGCTTTGGGGATGACGGCGACATACGTTGTAAACCCAATGAAGTACGTTTAGATTATGACCGTACGTATTTTAGAAGTCCCGGCTAATCTCGTGCCAGCAGCCGCGGTAATACGAGAGGGGCAAGCGTTATTCAAAATGATTGGGCGTAAAGCGCACGTAGGTGGTGATATGTATCCATAATTATTCAG
OTU 255	16	30	19	15	31	66	0	7	327	15	9	0	0	0	14	10	18	11	0	10	0	0	Bacteria	Proteobacteria	Gammaproteobacteria	Francisellales	Francisellaceae	[Caedibacter] taeniospiralis group	OTU 255	TGGGGAATATTGGACAATGGGGGCAACCCTGATCCAGCAATACCACGTGTGTGAAGAAGGCCTTAGGGTTGTAAAGCACTTTAGTTAGGGAGGAAGGTTATCGGGTTAAGAGCTAGATAATTTGACGTTACCTAAAGAATAAGCACCGGCTAACTCCGTGCCAGCAGCCGCGGTAATACGGAGGGTGCGAGCGTTAATCGGAATTACTGGGCGTAAAGGGTTCGTAGGTGGTT
OTU 256	0	0	0	0	0	21	0	0	0	0	0	8	58	0	0	0	210	59	0	0	0	242	Bacteria	Proteobacteria	Alphaproteobacteria	Rhodobacterales	Rhodobacteraceae	OTU 256	OTU 256	TGGGGAATCTTAGACAATGGGCGCAAGCCTGATCTAGCCATGCCGCGTGAGTGATGAAGGCCCTAGGGTCGTAAAGCTCTTTCGCCAGGGATGATAATGACAGTACCTGGTAAAGAAACCCCGGCTAACTCCGTGCCAGCAGCCGCGGTAATACGGAGGGGGTTAGCGTTGTTCGGAATTACTGGGCGTAAAGCGTACGTAGGCGGATTAGTAAGTTAGAGGTGAAATCCCGG
OTU 257	0	22	0	0	29	0	0	0	13	7	0	0	0	8	0	0	0	5	0	0	480	10	Bacteria	Campylobacterota	Campylobacteria	Campylobacterales	Arcobacteraceae	OTU 257	OTU 257	TGGGGAATATTGCACAATGGACGAAAGTCTGATGCAGCAACGCCGCGTGGAGGATGACACATTTCGGTGCGTAAACTCCTTTTATATAGGAAGATAATGACGGTACTATATGAATAAGCACCGGCTAACTCCGTGCCAGCAGCCGCGGTAATACGGAGGGTGCAAGCGTTACTCGGAATCACTGGGCGTAAAGAGAATGTAGGCGGATAGAAAAGTCAGAAGTGAAATCCAAT
OTU 258	97	124	124	172	56	0	0	0	0	0	0	0	0	0	0	0	0	0	0	0	0	0	Bacteria	OTU 258	OTU 258	OTU 258	OTU 258	OTU 258	OTU 258	TGGGGAATCTTGGACAATGGGGGAAACCCTGATCCAGCCATGCCGCGTGAGTGAAGAAGGCCCTAGGGTCGTAAAACTCTTTCAACTGTGAAGATAATGACGGTAGCAGTAGAAGAAGTCCCGGCTAACTCCGTGCCAGCAGCCGCGGTAATACGGAGGATCCAAGCGTTATCCGGAATCATTGGGTTTAAAGGGTCCGTAGGTGGTTTATTCAGTCAGAGGTGAAATCCCATA
OTU 259	33	0	10	0	0	0	0	0	186	0	17	0	0	7	0	0	193	126	0	0	0	0	Bacteria	Proteobacteria	Gammaproteobacteria	Enterobacterales	Kangiellaceae	OTU 259	OTU 259	TGGGGAATATTGGACAATGGGCGCAAGCCTGATCCAGCAATACCGCGTGTGTGAAGAAGGCCTGAGGGTTGTAAAGCACTTTCAATAGAGACGAAAAGCTCAGAGTTAATAGCTCTGGGTCTTGACTTAACCTATAGAAGAAGCACCGGCTAACTCCGTGCCAGCAGCCGCGGTAATACGGAGGGTGCAAGCGTTAATCGGAATTACTGGGCGTAAAGCGCTCGTAGGCGGTT
OTU 260	12	9	22	30	14	46	0	37	61	63	10	11	65	20	0	0	59	23	16	34	0	29	Bacteria	Proteobacteria	Gammaproteobacteria	Pseudomonadales	Pseudohongiellaceae	Pseudohongiella	OTU 260	TGGGGAATATTGGACAATGGGGGCAACCCTGATCCAGCTATGCCGCGTGTGTGAAGAAGGCCTTCGGGTTGTAAAGCACTTTAAGCAAGGAGGAAGGCCATAAGGTTAATAACCTTGTGGATTGACGTTACTTGCAGAATAAGCACCGGCTAACTCCGTGCCAGCAGCCGCGGTAATACGGAGGGTGCAAGCGTTAATCGGAATTACTGGGCGTAAAGCGCGCGTAGGCGGTT
OTU 261	0	0	18	69	185	0	0	0	0	9	26	42	0	0	0	0	17	193	0	0	0	0	Bacteria	Proteobacteria	Gammaproteobacteria	Enterobacterales	Pseudoalteromonadaceae	Pseudoalteromonas	OTU 261	TTCGAACTGGCAAACTAGAGTGTGATAGAGGGTGGTAGAATTTCAGGTGTAGCGGTGAAATGCGTAGAGATCTGAAGGAATACCGATGGCGAAGGCAGCCACCTGGGTCAACACTGACGCTCATGTACGAAAGCGTGGGGAGCAAACAGGATTAGATAC
OTU 262	0	0	0	0	0	0	0	0	0	0	0	0	0	0	0	0	0	0	0	0	0	558	Bacteria	Proteobacteria	Alphaproteobacteria	Sphingomonadales	Sphingomonadaceae	OTU 262	OTU 262	TGGGGAATATTGGACAATGCACGAAAGTGTGATCCAGCAATGCCGCGTGAGTGATGAAGGCCTTAGGGTTGTAAAGCTCTTTTACTAGGGATGATAATGACAGTACCTAGAGAATAAGCTCCGGCTAACTCCGTGCCAGCAGCCGCGGTAATACGGAGGGAGCTAGCGTTGTTCGGAATTACTGGGCGTAAAGCGCGCGTAGGCGGCTATTCAAGTCAGAGGTGAAATCCCAG
OTU 263	13	0	163	49	39	0	0	0	30	110	58	30	0	0	0	0	39	24	0	0	0	0	Bacteria	Verrucomicrobiota	Chlamydiae	Chlamydiales	OTU 263	OTU 263	OTU 263	TCGAGAATCATTCGCAATGGGCGAAAGCCTGACGATGCGACGCCGTGTGAACGAAGAAGGCCTTCGGGTCGTAAAGTTCTTTCGCTTGGGAATAAGAGATAGAGAGTAATATTCTCTAGATTTGAAGGTACCAGGTAAAGAAGCACCGGCTAACTCCGTGCCAGCAGCTGCGGTAATACGGAGGGTGCAAGCATTAATCGGATTTATTGGGCGTAAAGAGCGCGTAGGCGGTT
OTU 264	34	0	0	0	0	0	0	0	324	0	20	0	0	0	0	0	84	78	0	0	14	0	Bacteria	Proteobacteria	Alphaproteobacteria	Rhodobacterales	Rhodobacteraceae	OTU 264	OTU 264	TGGGGAATCTTGGACAATGGGGGCAACCCTGATCCAGCCATGCCGCGTGAGTGATGAAGGCCCTAGGGTCGTAAAACTCTTTCGCCAGAGATGATAATGACAGTATCTGGTAAAGAAACCCCGGCTAACTCCGTGCCAGCAGCCGCGGTAATACGGAGGGGGTTAGCGTTGTTCGGAATTACTGGGCGTAAAGCGCACGTAGGCGGACTAGAAAGTATGGGGTGAAATCCCAG
OTU 265	87	0	54	72	0	0	0	68	0	81	0	31	13	0	0	0	0	0	0	147	0	0	Bacteria	Cyanobacteria	Cyanobacteriia	Synechococcales	Cyanobiaceae	Cyanobium PCC-6307	OTU 265	TGGGGAATTTTCCGCAATGGGCGAAAGCCTGACGGAGCAACGCCGCGTGAGGGATGAAGGCCTCTGGGCTGTAAACCTCTTTTATCAAGGAAGAAGATCTGACGGTACTTGATGAATAAGCCACGGCTAATTCCGTGCCAGCAGCCGCGGTAATACGGGAGTGGCAAGCGTTATCCGGAATCATTGGGTTTAAAGGGTCCGCAGGCGGTCTTTTAAGTCAGAGGTGAAATCCTA
OTU 266	0	20	0	0	0	0	40	21	0	12	10	0	0	18	45	4	8	7	8	322	5	28	Bacteria	Proteobacteria	Alphaproteobacteria	Rhodospirillales	Magnetospiraceae	OTU 266	OTU 266	TGGGGAATATTGGACAATGGGCGCAAGCCTGATCCAGCCATGCCGCGTGTGTGAAGAAGGCCTTAGGGTTGTAAAGCACTTTCAGCAGGGAAGATGATGACGGTACCTGCAGAAGAAGCCCCGGCCAACTCCGTGCCAGCAGCCGCGGTAATACGGAGGGGGCAAGCGTTGTTCGGAATTACTGGGCGTAAAGCGCGCGTAGGCGGTTAGTCTAGTCAGGCGTGAAATCCCGG
OTU 267	102	0	0	0	58	0	0	0	0	0	0	46	0	0	0	0	125	0	0	0	0	217	Bacteria	Bacteroidota	Bacteroidia	Flavobacteriales	Flavobacteriaceae	Psychroserpens	OTU 267	TGAGGAATATTGGACAATGGAGGCAACTCTGATCCAGCCATGCCGCGTGCAGGAAGACTGCCCTATGGGTTGTAAACTGCTTTTATACAGGAAGAAACCGCCCTACGTGTAGGGCTCTGACGGTACTGTAAGAATAAGGATCGGCTAACTCCGTGCCAGCAGCCGCGGTAATACGGAGGATCCAAGCGTTATCCGGAATCATTGGGTTTAAAGGGTCCGTAGGTGGATAATTA
OTU 268	0	48	0	0	42	0	0	0	263	0	0	41	0	51	81	0	0	21	0	0	0	0	Bacteria	Proteobacteria	Gammaproteobacteria	Pseudomonadales	Marinomonadaceae	Marinomonas	pontica	TGGGGAATATTGGACAATGGGCGGAAGCCTGATCCAGCCATGCCGCGTGTGTGAAGAAGGCCTTAGGGTTGTAAAGCACTTTCAGGGGTGAGGAAGGGTGATTGGTTAATACCCAATTATCTTGACGTTAGCCCCAGAAGAAGCACCGGCTAACTCTGTGCCAGCAGCCGCGGTAATACAGAGGGTGCAAGCGTTAATCGGAATTACTGGGCGTAAAGCGCGCGTAGGTGGTT
OTU 269	0	0	0	0	0	185	0	0	0	0	0	0	139	0	0	0	0	0	154	0	0	54	Bacteria	Verrucomicrobiota	Verrucomicrobiae	Verrucomicrobiales	Rubritaleaceae	Luteolibacter	OTU 269	TCGAGAATAATTCACAATGGACGAAAGTCTGATGGTGCAACGCCGCGTGGAGGATGACGGTCTTAGGATTGTAAACTCCTGTCATCCGGGAGAAAGACCTGGGAGTTAATAGCTCACAGGGTTGATAGTACCGGAAGAGGAAGGGACGGCTAACTTCGTGCCAGCAGCCGCGGTAATACGAAGGTCCCAAGCGTTGTTCGGAATCACTGGGCGTAAAGGGAGCGTAGGCGGCG
OTU 270	0	0	0	0	0	0	0	0	0	0	0	0	0	0	0	0	0	0	0	0	0	531	Bacteria	Bacteroidota	Rhodothermia	Rhodothermales	Rhodothermaceae	OTU 270	OTU 270	TGAGGAATATTGCGCAATGGGCGAAAGCCTGACGCAGCCACGCCGCGTGGAGGATGACACCCCTATGGGGCGTAAACTCCTTTTATACGAGAAGAACACCCTGTTCTGCAGGGTCTGACGGTATCGTATGAATAAGCACCGGCTAACTCCGTGCCAGCAGCCGCGGTAATACGGAGGGTGCAAGCGTTGTCCGGAATCACTGGGTGTAAAGGGTGTGTAGGTGGATCTGTAAG
OTU 271	0	24	19	21	12	86	0	0	0	18	0	7	122	0	0	5	12	0	59	19	0	124	Bacteria	Proteobacteria	Gammaproteobacteria	Pseudomonadales	Thioglobaceae	SUP05 cluster	OTU 271	TGGGGAATATTGGACAATGGGGGCAACCCTGATCCAGCAATACCGCGTGTGTGAAGAAGGCCTGAGGGTTGTAAAGCACTTTCAATTGTGAAGAAAAGCTAGCGGTTAATAGCCGTTAGCCTTGACGTTAACTTTAGAAGAAGCACCGGCTAACTCCGTGCCAGCAGCCGCGGTAATACGGAGGGTGCAAGCGTTAATCGGAATTACTGGGCGTAAAGCGTGCGTAGGCGGTT
OTU 272	0	0	0	0	0	0	0	0	0	0	0	0	0	507	0	0	12	0	0	0	0	0	Bacteria	Cyanobacteria	Cyanobacteriia	Chloroplast	OTU 272	OTU 272	OTU 272	TGGGGAATTTTCCGCAATGGGCGAAAGCCTGACGGAGCAATGCCGCGTGAAGGCAGAAGGCCCACGGGTCATGAACTTCTTTTCTCGGAGAAGAAAAAATGACGGTATCTGAGGAATAAGCATCGGCTAACTCTGTGCCAGCAGCCGCGGTAAGACAGAGGATGCAAGCGTTATCCGGAATGATTGGGCGTAAAGCGTCTGTAGGTGGCTTTTCAAGTCCGCCGTCAAATCCCA
OTU 273	0	0	23	26	0	23	0	13	258	24	0	31	0	0	0	0	20	0	0	65	9	26	Bacteria	Verrucomicrobiota	Verrucomicrobiae	Opitutales	Puniceicoccaceae	Lentimonas	OTU 273	TTTCGAATCATTCACAATGGGGGAAACCCTGATGGTGCAACGCCGCGTGAGGGATGAAGGCCTTCGGGTCGTAAACCTCTGTCATCAAGGAGCAACAAGGAGGTTCATAGCCTCCCCTGAGTTAACTTGAAGAGGAAGCAGTGGCTAACTCCGTGCCAGCAGCCGCGGTAATACGGAGACTGCAAGCGTTACTCGGATTCACTGGGCGTAAAGGGTGCGTAGGCCGATAGATG
OTU 274	71	71	0	0	30	19	0	0	225	0	0	0	101	0	0	0	0	0	0	0	0	0	Bacteria	Proteobacteria	Gammaproteobacteria	Pseudomonadales	Saccharospirillaceae	Oceaniserpentilla	OTU 274	TGGGGAATATTGCACAATGGGCGCAAGCCTGATGCAGCCATGCCGCGTGTGTGAAGAAGGCTTTCGGGTTGTAAAGCACTTTCAGTCGGGAGGAAAGGGTGTAGATTAATACTCTGCATCTGTGACGTTACCGACAGAAGAAGCACCGGCTAACTCCGTGCCAGCAGCCGCGGTAATACGGAGGGTGCAAGCGTTAATCGGAATTACTGGGCGTAAAGCGCGCGTAGGCGGTT
OTU 275	0	0	0	0	0	234	0	0	0	0	0	0	245	0	0	0	0	0	37	0	0	0	Bacteria	Proteobacteria	Gammaproteobacteria	Salinisphaerales	Solimonadaceae	Nevskia	OTU 275	TGGGGAATATTGGACAATGGGCGAAAGCCTGATCCAGCAATGCCGCGTGTGTGAAGAAGGCCTTCGGGTTGTAAAGCACTTTAAGTTGGGAAGAAAAAGCTCTGGCTAATATCTAGAGCCTTGACGGTACCAACAGAATAAGCACCGGCTAACTCTGTGCCAGCAGCCGCGGTAATACAGAGGGTGCTAGCGTTAATCGGATTTACTGGGCGTAAAGCGTGCGTAGGCGGTTT
OTU 276	0	0	0	0	0	0	0	0	0	0	0	0	0	0	0	0	14	0	0	0	0	502	Bacteria	Bacteroidota	Bacteroidia	Flavobacteriales	Flavobacteriaceae	OTU 276	OTU 276	TGAGGAATATTGGACAATGGGCGAGAGCCTGATCCAGCCATGCCGCGTGCAGGAAGACGGCCCTATGGGTTGTAAACTGCTTTTATACGGGAAGAAACACCCCCTCGTGAGGGGGCTTGACGGTACCGTAAGAATAAGGACCGGCTAACTCCGTGCCAGCAGCCGCGGTAATACGGAGGGTCCGAGCGTTATCCGGAATCATTGGGTTTAAAGGGTCCGTAGGCGGGCAGCTA
OTU 277	0	0	0	0	0	0	85	11	133	5	0	0	274	0	0	0	0	0	0	0	0	0	Bacteria	Bdellovibrionota	Bdellovibrionia	Bdellovibrionales	Bdellovibrionaceae	Bdellovibrio	OTU 277	TAGGGAATATTGCGCAATGGGGGAAACCCTGACGCAGCGACGCCGCGTGTGTGATGAAGGCTTTAGGGTCGTAAAGCACTGTCGTAAGGGAATAACAAAATGAAGGTACCTTACAAGAAAGGACCGGCTAACTTCGTGCCAGCAGCCGCGGTAATACGAGGGGTCCTAGCGTTGTTCGGAATCATTGGGCGTAAAGCGGATGTAGGCGGAAATATAGGTCAGAAGTGAAAGTC
OTU 278	12	22	7	7	10	22	23	18	0	20	10	0	20	15	11	0	21	4	27	226	0	25	Bacteria	Proteobacteria	Alphaproteobacteria	Puniceispirillales	OTU 278	OTU 278	OTU 278	TGGGGAATATTGGACAATGGGGGCAACCCTGATCCAGCAATGCCGCGTGCGTGAAGAAGGCCTTAGGGTTGTAAAGCGCTTTCACCCGTGACGATGATGACGGTAGCGGGAGAAGAAGCCCCGGCTAACTCCGTGCCAGCAGCCGCGGTAATACGGAGGGGGCGAGCGTTGTTCGGAATTACTGGGCGTAAAGGGCGCGTAGGCGGCTCTATCAGTCAGACGTGAAAGCCCCG
OTU 279	0	0	0	0	0	0	0	117	99	83	0	9	189	0	0	0	0	0	0	0	0	0	Bacteria	Bdellovibrionota	Bdellovibrionia	Bdellovibrionales	Bdellovibrionaceae	Bdellovibrio	OTU 279	TAGGGAATCTTGCGCAATGGAGGGAACTCTGACGCAGCGACACCACGTGAGTGATGAAGGCCTTCGGGTTGTAAAGCTCTGTTCTTGATGAACAATAAAATGAGTGTAATCAAGGAGAAAAGACCGGCTAACTTCGTGCCAGCAGCCGCGGTAAGACGAGGGGTCTAAGCGTTGTCCGGAATCATTGGGCGTAAAGCGAATGTAGATGGCTTTGTAAGTCAGAAGTGAAAGCC
OTU 280	63	62	9	0	0	0	30	32	0	0	0	10	0	50	24	0	52	43	0	121	0	0	Bacteria	Proteobacteria	Alphaproteobacteria	Puniceispirillales	OTU 280	OTU 280	OTU 280	TGGGGAATATTGGACAATGGGGGAAACCCTGATCCAGCAATGCCGCGTGCGTGAAGAAGGCCTTAGGGTTGTAAAGCGCTTTCACCTGTGATGATGATGACAGTAACAGGAGAAGAAGCCCCGGCTAACTCCGTGCCAGCAGCCGCGGTAATACGGAGGGGGCTAGCGTTGTTCGGAATTACTGGGCGTAAAGGGCGTGTAGGCGGCGGATTTAGTTAGGCGTGAAAGCCCCGG
OTU 281	0	0	0	0	0	0	0	5	0	0	0	0	0	0	0	0	0	0	0	0	0	488	Bacteria	Proteobacteria	Alphaproteobacteria	Rhizobiales	Rhizobiaceae	Aureimonas	OTU 281	TGGGGAATATTGGACAATGGGCGCAAGCCTGATCCAGCCATGCCGCGTGAGTGATGACGGTCTTAGGATTGTAAAGCTCTTTCAGTGGGGACGATAATGACGGTACCCACAGAAGAAGCCCCGGCTAACTTCGTGCCAGCAGCCGCGGTAATACGAAGGGGGCTAGCGTTGTTCGGAATTACTGGGCGTAAAGCGCACGTAGGCGGACATTTAAGTCAGGGGTGAAATCCCGGG
OTU 282	0	0	0	0	37	0	59	0	0	182	0	0	87	0	0	0	0	0	0	0	128	0	Bacteria	Proteobacteria	Gammaproteobacteria	Enterobacterales	Shewanellaceae	Shewanella	OTU 282	TGGGGAATATTGCACAATGGGCGAAAGCCTGATGCAGCCATGCCGCGTGTGTGAAGAAGGCCCTAGGGTTGTAAAGCACTTTCAGCGAGGAGGAAAGGTTATAGTTTAATAGACTATAGCTGTGACGTTACTCGCAGAAGAAGCACCGGCTAACTTCGTGCCAGCAGCCGCGGTAATACGAGGGGTGCAAGCGTTAATCGGAATTACTGGGCGTAAAGCGTACGCAGGCGGTTT
OTU 283	20	45	23	26	0	38	68	59	0	46	0	0	0	39	28	0	27	0	24	40	8	0	Bacteria	Proteobacteria	Alphaproteobacteria	Thalassobaculales	Oceanibaculaceae	Oceanibaculum	OTU 283	TGGGGAATATTGGACAATGGGGGAAACCCTGATCCAGCCATGCCGCGTGAGTGATGAAGGCCTTAGGGTTGTAAAGCTCTTTCAGCGGGGAAGATGATGACGGTACCCGCAGAAGAAGCCCCGGCTAACTCCGTGCCAGCAGCCGCGGTAATACGGAGGGGGCTAGCGTTGTTCGGAATTACTGGGCGTAAAGCGCGCGTAGGCGGTCGGCATAGTTAGGTGTGAAAGCCCTG
OTU 284	0	148	0	0	0	0	0	0	0	0	0	0	0	335	0	0	0	0	0	0	7	0	Bacteria	Proteobacteria	Gammaproteobacteria	Burkholderiales	Oxalobacteraceae	Herminiimonas	OTU 284	TGGGGAATTTTGGACAATGGGGGCAACCCTGATCCAGCAATGCCGCGTGAGTGAAGAAGGCCTTCGGGTTGTAAAGCTCTTTTGTCAGGGAAGAAACGGTGAAGGCTAATATCCTTTGCTAATGACGGTACCTGAAGAATAAGCACCGGCTAACTACGTGCCAGCAGCCGCGGTAATACGTAGGGTGCAAGCGTTAATCGGAATTACTGGGCGTAAAGCGTGCGCAGGCGGTTT
OTU 285	0	0	0	0	0	0	0	0	0	0	0	0	0	0	0	0	0	0	0	0	0	488	Bacteria	Proteobacteria	Alphaproteobacteria	Rhodobacterales	Rhodobacteraceae	Aestuariibius	OTU 285	TGGGGAATCTTAGACAATGGGCGCAAGCCTGATCTAGCGATGCCGCGTGAGTGATGAAGGTCTTAGGATCGTAAAGCTCTTTCGCCAGGGATGATAATGACAGTACCTGGTAAAGAAACCCCGGCTAACTCCGTGCCAGCAGCCGCGGTAATACGGAGGGTGCAAGCGTTATCCGGAATCATTGGGTTTAAAGGGTCCGTAGGCGGGTGTTTAAGTCAGTGGTGAAATGCAG
OTU 286	0	0	0	0	0	0	0	0	0	0	0	0	0	0	0	0	0	0	0	0	0	485	Bacteria	Bacteroidota	Bacteroidia	OTU 286	OTU 286	OTU 286	OTU 286	TGAGGAATATTGGACAATGGGCGAGAGCCTGATCCAGCCATGCCGCGTGCAGGAAGACGGCCCTATGGGTTGTAAACTGCTTTTGTACGGGAAGAAACCCCTCTACGTGTAGAGGGCTGACGGTACCGTAAGAATAAGCACCGGCTAACTCCGTGCCAGCAGCCGCGGTAATACGGAGGGGGCTAGCGTTGTTCGGAATTACTGGGCGTAAAGCGTGCGTAGGCGGATTAGCA
OTU 287	0	0	0	0	0	0	0	0	0	0	0	0	0	0	0	0	329	149	0	0	2	0	Bacteria	Bacteroidota	Rhodothermia	Balneolales	Balneolaceae	Balneola	OTU 287	TGAGGAATCTTGCGCAATGGGCGAAAGCCTGACGCAGCCACGCCGCGTGCCGGAAGACGGCCCTATGGGTTGTAAACGGCTTTTACCAGGGAAGAAAACCTGGGGTTCGCCCTAGATTGACGGTACCTGGTGAATAAGCACCGGCTAACTCCGTGCCAGCAGCCGCGGTAATACGGAGGGTGCAAGCGTTGTCCGGAATCATTGGGTGTAAAGGGTGCGTAGGCGGACTACTAA
OTU 288	30	30	6	0	0	0	20	24	189	6	7	0	0	17	9	8	51	36	0	45	0	0	Bacteria	Proteobacteria	Alphaproteobacteria	Rickettsiales	AB1	OTU 288	OTU 288	TGGGGAATCTTAGACAATGGGGGCAACCCTGATCTAGCCATGCCGCGTGAGTGAAGAAGGCCTTAGGGTTGTAAAGCTCTTTCACCTGTGAGGATGATGACAGTAGCAGGATAAGAAGGACCGGCTAACTCCGTGCCAGCAGCCGCGGTAAGACGGAGGGTCCTAGCGTTGTTCGGAATAACTGGGCGTAAAGGGTACGTAGGCGGTTTTGTAAGTTAGATGTGAAATCCCAG
OTU 289	0	0	0	102	99	0	0	0	0	0	100	50	0	0	0	0	0	125	0	0	0	0	Bacteria	Proteobacteria	Gammaproteobacteria	Enterobacterales	Alteromonadaceae	OTU 289	OTU 289	TGGGGAATATTGCACAATGGGGGAAACCCTGATGCAGCCATGCCGCGTGTGTGAAGAAGGCCTTCGGGTTGTAAAGCACTTTCAGTTGTGAGGAAAAGTTAGTAGTTAATACCTGCTAGCCGTGACGTTAACAACAGAAGAAGCACCGGCTAACTCCGTGCCAGCAGCCGCGGTAATACGGGAGTGGCAAGCGTTATCCGGAATTATTGGGCGTAAAGCGTCCGCAGGCGGCCC
OTU 290	386	0	0	0	0	0	0	0	0	0	0	0	0	63	15	0	0	0	0	0	12	0	Bacteria	Proteobacteria	Alphaproteobacteria	Parvibaculales	PS1 clade	OTU 290	OTU 290	TGGGGAATATTGCGCAATGGGGGAAACCCTGACGCAGCCATGCCGCGTGAATGACGAAGGCCTTAGGGTTGTAAAGTTCTTTCGATGGGGAAGATAATGACGGTACCCATTAAAGAAGCTCCGGCTAACTCCGTGCCAGCAGCCGCGGTAATACGGAGGGAGCAAGCGTTGTTCGGAATTACTGGGCGTAAAGCGCGCGTAGGCGGGCTGATCAGTCAGGGGTGAAAGCCCGG
OTU 291	13	7	36	8	0	26	0	5	181	5	7	0	29	0	0	0	12	21	0	0	125	0	Bacteria	Proteobacteria	Alphaproteobacteria	Rickettsiales	Fokiniaceae	MD3-55	OTU 291	TGGGGAATATTGGACAATGGGCGAAAGCCTGATCCAGCGACGTCACGTGAATGATGAAGACCTTAGGGTTGTAAAATTCTTTTAGTGGAGAAGATAATGACGGTATCCACAGAAAAAGTCCCGGCTAACTTCGTGCCAGCAGCCGCGGTAATACGAAGGGGGCAAGCGTTACTCGGAATTATTGGGCGTAAAGCGTGCGTAGGCGGCTTTATAAGTTGGAAGTGAAAGCCTTT
OTU 292	0	0	0	0	0	0	0	0	0	0	0	0	0	0	0	0	0	0	0	0	0	474	Bacteria	Proteobacteria	Alphaproteobacteria	Rhodobacterales	Rhodobacteraceae	OTU 292	OTU 292	TGGGGAATCTTAGACAATGGGCGCAAGCCTGATCTAGCCATGCCGCGTGAGTGACGAAGGCCCTAGGGTCGTAAAGCTCTTTCGCTGGGGAAGATAATGACTGTACCCAGTAAAGAAGTCCCGGCTAACTCCGTGCCAGCAGCCGCGGTAATACGGAGGGGACTAGCGTTGTTCGGAATTACTGGGCGTAAAGCGCACGTAGGCGGACTGAAAAGTCAGAGGTGAAATCCCAG
OTU 293	20	44	0	0	0	41	31	23	0	0	11	19	22	36	46	0	46	23	0	46	0	61	Bacteria	Proteobacteria	Alphaproteobacteria	Rhodobacterales	Rhodobacteraceae	OTU 293	OTU 293	TGGGGAATCTTAGACAATGGGGGAAACCCTGATCTAGCCATGCCGCGTGAGTGATGAAGGCCTTAGGGTCGTAAAGCTCTTTCGCCAGGGATGATAATGACAGTACCTGGTAAAGAAACCCCGGCTAACTCCGTGCCAGCAGCCGCGGTAATACGGAGGGGGTTAGCGTTGTTCGGAATTACTGGGCGTAAAGCGCACGTAGGCGGATCAGAAAGTTGGGGGTGAAATCCCAG
OTU 294	0	0	0	0	0	0	134	85	0	101	40	108	0	0	0	0	0	0	0	0	0	0	Bacteria	Proteobacteria	Gammaproteobacteria	OTU 294	OTU 294	OTU 294	OTU 294	TGGGGAATATTGGACAATGGGCGCAAGCCTGATCCAGCAATGCCGCGTGTGTGAAGAAGGCCTTAGGGTTGTAAAGCACTTTCGATTGGGAAGAAAAGCCTATGGATAATACTCATGGGTCTTGACGGTACCTTTATAAGAAGCACCGGCTAACTCCGTGCCAGCAGCCGCGGTAATACGTAGGGTGCAAGCGTTGTCCGGATTTATTGGGCGTAAAGAGCTCGTAGGCGGTT
OTU 295	0	0	0	0	0	0	0	0	0	467	0	0	0	0	0	0	0	0	0	0	0	0	Bacteria	Acidobacteriota	Thermoanaerobaculia	Thermoanaerobaculales	Thermoanaerobaculaceae	Subgroup 10	OTU 295	TGGGGAATATTGGACAATGGGGGCAACCCTGATCCAGCAACGCCGCGTGGAGGATGAAGGCCTTCGGGTTGTAAACTCCTGTCAGGTGGAACGAAAAGCTTTGTTTAATAAATGAAGTCTATGACGGTACCACCAGAGGAAGCCCCGGCTAACTCCGTGCCAGCAGCCGCGGTAATACGGAGGGGGCAAGCGTTATTCGGAATTATTGGGCGTAAAGGGCGCGTAGGCGGTCTT
OTU 296	0	0	0	0	0	0	0	10	0	0	0	0	0	167	163	32	0	0	93	0	0	0	Bacteria	Proteobacteria	Gammaproteobacteria	OTU 296	OTU 296	OTU 296	OTU 296	TGGGGAATATTGGACAATGGGCGAAAGCCTGATCCAGCCATACCGCGTGTCCGAGAAGGCCTTCGGGTTGTAAAGGACTTTTTTCAGGGAGGATATGCTTTGAGGTAATATCTTAAAGCTAGGACTGTACCTGACGAATAAGCACCGGCTAACTCCGTGCCAGCAGCCGCGGTAATACGGAGGGTGCAAGCGTTAATCGGAATTACTGGGCGTAAAGCGCACGCAGGCGGTCA
OTU 297	0	0	23	22	10	0	0	0	95	46	11	0	13	0	0	0	157	43	9	33	0	0	Bacteria	Bacteroidota	Bacteroidia	Flavobacteriales	Flavobacteriaceae	Ulvibacter	OTU 297	TGAGGAATATTGGACAATGGGCGAGAGCCTGATCCAGCCATGCCGCGTGCAGGAAGACGGCCCTATGGGTTGTAAACTGCTTTTATACAGGAAGAAACACTCCCTCGTGAGGGAGCTTGACGGTACTGTAAGAATAAGGACCGGCTAACTCCGTGCCAGCAGCCGCGGTAATACGGAGGGTCCGAGCGTTATCCGGAATTATTGGGTTTAAAGGGTCCGTAGGCGGGCAGCTAA
OTU 298	0	0	121	33	62	0	0	0	0	0	0	0	0	0	0	0	0	0	0	0	240	0	Bacteria	Proteobacteria	Alphaproteobacteria	Rhodobacterales	Rhodobacteraceae	OTU 298	OTU 298	TGGGGAATCTTGGACAATGGGGGAAACCCTGATCCAGCCATGCCGCGTGAGTGAAGAAGGCCCTAGGGTCGTAAAACTCTTTCAACTGTGAAGATAATGACGGTAGCAGTAGAAGAAGTCCCGGCTAACTCCGTGCCAGCAGCCGCGGTAATACGGAGGGGACTAGCGTTGTTCGGAATTACTGGGCGTAAAGCGCATGCAGGTGGTTCATTAAGTCAGATGTGAAAGCCCGGG
OTU 299	0	0	195	0	0	0	0	0	0	146	0	0	0	0	0	0	115	0	0	0	0	0	Bacteria	Proteobacteria	Gammaproteobacteria	Enterobacterales	Vibrionaceae	Vibrio	OTU 299	TGGGGAATATTGCACAATGGGCGCAAGCCTGATGCAGCCATGCCGCGTGTATGAAGAAGGCCTTCGGGTTGTAAAGTACTTTCAGTCGTGAGGAAGGGGGTATCGTTAATAGCGGTATTCTTTGACGTTAGCGACAGAAGAAGCACCGGCTAACTCCGTGCCAGCAGCCGCGGTAATACGGAGGGTGCGAGCGTTAATCGGAATTACTGGGCGTAAAGCGCATGCAGGTGGTTC
OTU 300	0	0	32	0	0	0	0	0	0	0	0	0	0	0	0	0	0	42	0	0	379	0	Bacteria	Proteobacteria	Gammaproteobacteria	Enterobacterales	Vibrionaceae	OTU 300	OTU 300	TGGGGAATATTGCACAATGGGCGAAAGCCTGATGCAGCCATGCCGCGTGTATGAAGAAGGCCTTCGGGTTGTAAAGTACTTTCAGTTGTGAGGAAGGGTGTGTAGTTAATAGCTGCGCATCTTGACGTTAGCAACAGAAGAAGCACCGGCTAACTCCGTGCCAGCAGCCGCGGTAATACGGAGGGAGCTAGCGTTGTTCGGAATTACTGGGCGTAAAGCGCGCGTAGGCGGTG
OTU 301	0	0	39	32	25	38	0	30	0	37	10	24	29	0	0	0	17	15	13	86	6	49	Bacteria	Proteobacteria	Alphaproteobacteria	Puniceispirillales	SAR116 clade	OTU 301	OTU 301	TGGGGAATATTGGACAATGGGGGCAACCCTGATCCAGCAATGCCGCGTGTGTGATGAAGGCCTTAGGGTTGTAAAGCACTTTCACTGGTGAAGATGATGACGGTAACCAGAGAAGAAGCCCCGGCTAACTTCGTGCCAGCAGCCGCGGTAATACGAAGGGGGCGAGCGTTGTTCGGAATTACTGGGCGTAAAGGGAGCGCAGGCGGTTCATTTAGTTAGGCGTGAAAGCCCCG
OTU 302	0	0	0	7	0	0	0	0	325	11	0	10	0	0	0	0	24	0	0	42	0	27	Bacteria	Proteobacteria	Gammaproteobacteria	Pseudomonadales	Cellvibrionaceae	Umboniibacter	OTU 302	TGGGGAATATTGCACAATGGGCGAAAGCCTGATGCAGCCATGCCGCGTGTGTGAAGAAGGCTCTAGGGTTGTAAAGCACTTTCAGCAAGGAGGAAAGGTTGTAGATTAATACTCTGCAACTGTGACGTTACTTGCAGAAGAAGCACCGGCTAACTCCGTGCCAGCAGCCGCGGTAATACGGAGGGTGCAAGCGTTAATCGGAATTACTGGGCGTAAAGCGCGCGTAGGCGGTC
OTU 303	0	28	16	62	9	12	5	6	0	52	6	4	0	0	0	0	17	15	8	48	43	113	Bacteria	Actinobacteriota	Acidimicrobiia	Actinomarinales	Actinomarinaceae	Candidatus Actinomarina	OTU 303	CAGGGAATATTGTGCAATGAGCGAAAGCTTGACACAGCGACACCGCGTGTGGGATGACGGTTCTAGGATTGTAAACCACTTTCAGGAGGGAAGAAAATGACGGTACCTCCACAAGAAGACCCGGCCAACTATGTGCCAGCAGCCGCGGTAATACATAGGGGTCAAGCGTTGTCCGGATTTATTGGGCGTAAAGAGCTCGTAGGCGGTTCAACAAGTCGGTCGTAAAAGTTTAG
OTU 304	47	0	17	15	0	112	0	0	0	0	0	0	19	0	0	0	138	96	0	0	0	0	Bacteria	Proteobacteria	Gammaproteobacteria	Steroidobacterales	Woeseiaceae	Woeseia	OTU 304	TGGGGAATATTGGACAATGGGGGCAACCCTGATCCAGCAATGCCGCGTGTGTGAAGAAGGCCTGCGGGTTGTAAAGCACTTTCAGTAGAGAAGAAAAGCCTACGGTTAATAACCGTGAGTCTTGACGTTACCTACAGAAGAAGCTCCGGCTAACTCCGTGCCAGCAGCCGCGGTAATACGGAGGGAGCGAGCGTTAATCGGAATTACTGGGCGTAAAGCGCGCGTAGGCGGCTT
OTU 305	26	28	55	50	42	43	0	8	0	46	49	26	0	4	0	0	41	20	0	0	0	0	Bacteria	Verrucomicrobiota	Chlamydiae	Chlamydiales	Simkaniaceae	Candidatus Fritschea	OTU 305	TCGAGAATCATTCGCAATGGGCGAAAGCCTGACGATGCGACGCCGTGTGGACGATGAAGGCCTTCGGGTTGTAAAGTCCTTTCGCCAGGGAACAAGAGAGAGTAACTAATAATTGCTTGATTTGAGCGTACCTGGTAAAGAAGCACCGGCTAACTCCGTGCCAGCAGCTGCGGTAATACGGAGGGTGCAAGCATTAATCGGATTCATTGGGTGTAAAGAGCATGTAGGCGGGT
OTU 306	0	13	31	47	14	20	0	13	0	60	19	13	17	0	0	0	19	0	15	133	0	21	Bacteria	Proteobacteria	Gammaproteobacteria	Pseudomonadales	Halieaceae	Luminiphilus	OTU 306	TGGGGAATATTGCGCAATGGGCGAAAGCCTGACGCAGCCATGCCGCGTGTGTGAAGAAGGCCTTAGGGTTGTAAAGCACTTTCAATTGGGAGGAAAAGTTAACGACTAATACTCGTTAGCCTTGACGTTACCTTTAGAAGAAGCACCGGCTAACTCCGTGCCAGCAGCCGCGGTAATACGGAGGGTGCAAGCGTTAATCGGAATTACTGGGCGTAAAGCGCGCGTAGGCGGCT
OTU 307	0	0	0	0	0	0	0	0	0	0	0	0	0	0	199	0	95	54	85	0	0	0	Bacteria	Cyanobacteria	Cyanobacteriia	Synechococcales	Cyanobiaceae	OTU 307	OTU 307	TGGGGAATTTTCCGCAATGGGCGAAAGCCTGACGGAGCAACGCCGCGTGAGGGATGAAGGCCTCTGGGCTGTAAACCTCTTTTATCAAGGAAGAAGATCTGACGGTACTTGATGAATAAGCCACGGCTAATTCCGTGCCAGCAGCCGCGGTAATACGGGAGTGGCAAGCGTTATCCGGAATTATTGGGCGTAAAGCGTGCGTAGGCGGTTGTACAAGTCAGATGTGAAAGCCC
OTU 308	0	0	17	14	14	0	0	0	344	8	16	0	0	0	0	14	0	0	0	0	0	0	Bacteria	Proteobacteria	Gammaproteobacteria	Francisellales	Francisellaceae	Francisella	OTU 308	TGGGGAATATTGGACAATGGGGGAAACCCTGATCCAGCAATGCCATGTGTGTGAAGAAGGCTCTAGGGTTGTAAAGCACTTTAGTTGGGGAGGAAAGCTTATAAGTTAATAGCTTGTAGGAAGGACGTTACCCAAAGAATAAGGACCGGCTAACTCCGTGCCAGCAGCCGCGGTAATACGGGGGGTCCGAGCGTTAATCGGAATTACTGGGCGTAAAGGGTCTGTAGGTGGTT
OTU 309	0	0	0	0	0	0	0	0	0	0	0	0	0	0	0	0	0	0	0	0	0	426	Bacteria	Bacteroidota	Bacteroidia	Flavobacteriales	Flavobacteriaceae	OTU 309	OTU 309	TGAGGAATATTGGACAATGGGCGGAAGCCTGATCCAGCCATGCCGCGTGCAGGAAGACTGCCCTATGGGTTGTAAACTGCTTTTATATGGGAAGAATAAGGATCTCGTGAGGTCTGATGACGGTACCATAAGAATAAGCACCGGCTAACTCCGTGCCAGCAGCCGCGGTAATACGGAGGGAGCTAGCGTTGTTCGGAATTACTGGGCGTAAAGCGCGCGTAGGCGGCTATTCA
OTU 310	0	0	0	0	0	0	0	0	0	0	0	0	0	0	0	0	0	0	0	0	0	426	Bacteria	Patescibacteria	Saccharimonadia	Saccharimonadales	LWQ8	OTU 310	OTU 310	TAGGGAATTTTCCACAATGGGCGAAAGCCTGATGGAGCAACGCCGCGTGCAGGATGAAGGCCCTTGGGTCGTAAACTGCTTTTATATGTGAAGATTTAGACGGTAACATATGAATAAGGATCGGCTAACTCCGTGCCAGCAGCCGCGGTCATACGGAGGATCCAAGCGTTATCCGGAATTACTGGGCGTAAAGAGTTGCGTAGGTGGCATAGTAAGCAGGTAGTGAAATCGTG
OTU 311	0	0	0	0	0	20	0	0	0	0	0	43	0	0	0	0	177	185	0	0	0	0	Bacteria	Verrucomicrobiota	Verrucomicrobiae	Verrucomicrobiales	Rubritaleaceae	Roseibacillus	OTU 311	TCGAGAATCATTCACAATGGACGCAAGTCTGATGGTGCAACGCCGCGTGGAGGATGACGGTCCTAGGATTGTAAACTCCTGTCATTGGGGAGTAAGACTTATGCGTTAAGAGCGTGTAAGTTTGATAGTACCCAAAGAGGAAGGGACGGCTAACTTCGTGCCAGCAGCCGCGGTAATACGAAGGTCCCAAGCGTTGTTCGGAATAACTGGGCGTAAAGCGTGTGTAGGCTGCG
OTU 312	66	18	0	0	0	341	0	0	0	0	0	0	0	0	0	0	0	0	0	0	0	0	Bacteria	Proteobacteria	Alphaproteobacteria	Rickettsiales	Rickettsiaceae	Candidatus Megaira	OTU 312	TGGGGAATATTGGACAATGGAGGAAACTCTGATCCAGCAATACCGCGTGAATGATGAAGGCCCTAGGGTTGTAAAGTTCTTTTAGCGGGGAAGATAATGACTGTACCCGCAGAAAAAGCCCCGGCTAACTCCGTGCCAGCAGCCGCGGTAAGACGGAGGGGGCTAGCGTTGTTCGGATTTACTGGGCGTAAAGGGCGCGTAGGCGGATTAGTAAGTTGGGAGTGAAAGCCCGG
OTU 313	0	74	13	23	11	9	0	43	0	27	3	11	55	24	0	0	4	0	13	23	0	88	Bacteria	Bacteroidota	Bacteroidia	Flavobacteriales	Flavobacteriaceae	NS2b marine group	OTU 313	TGAGGAATATTGGACAATGGGCGAAAGCCTGATCCAGCCATGCCGCGTGCAGGATGACGGCCCTATGGGTTGTAAACTGCTTTTATACAGGAAGAAAAAACTCTACGTGTAGAGTCTTGACGGTACTGTAAGAATAAGGATCGGCTAACTCCGTGCCAGCAGCCGCGGTAATACGGAGGATCCAAGCGTTATCCGGAATTATTGGGTTTAAAGGGTCCGTAGGTGGACAATTA
OTU 314	0	0	0	0	0	0	0	0	0	0	0	0	0	0	0	0	344	76	0	0	0	0	Bacteria	Proteobacteria	Gammaproteobacteria	Pseudomonadales	Halieaceae	Halioglobus	OTU 314	TGGGGAATATTGCGCAATGGGCGAAAGCCTGACGCAGCCATGCCGCGTGTGTGAAGAAGGCCTTAGGGTTGTAAAGCACTTTCAATTGGGAAGAAAGGTTAGTCGTTAATAGCGGCTAGCTGTGACATTACCTTTAGAAGAAGCACCGGCTAACTCCGTGCCAGCAGCCGCGGTAATACGGAGGGTGCGAGCGTTAATCGGAATTACTGGGCGTAAAGCGCGCGTAGGCGGTTT
OTU 315	0	0	0	0	0	0	0	0	0	0	0	0	0	0	0	0	0	0	0	0	0	412	Bacteria	Proteobacteria	Alphaproteobacteria	Sphingomonadales	Sphingomonadaceae	Erythrobacter	OTU 315	TAGGGAATATTGGACAATGGGCGAAAGCCTGATCCAGCAATGCCGCGTGAGTGATGAAGGCCTTAGGGTTGTAAAGCTCTTTTACTGGGGATGATAATGACAGTACCCAGAGAATAAGCTCCGGCTAACTCCGTGCCAGCAGCCGCGGTAATACGGAGGGAGCTAGCGTTGTTCGGAATTACTGGGCGTAAAGCGCGCGTAGGCGGCTTTTCAAGTCAGGGGTGAAATCCCGG
OTU 316	16	15	0	14	5	10	0	41	0	38	11	14	56	0	18	0	0	11	11	106	0	45	Bacteria	Bacteroidota	Bacteroidia	Flavobacteriales	NS9 marine group	OTU 316	OTU 316	TGAGGAATATTGCGCAATGGACGAAAGTCTGACGCAGCCATGCCGCGTGCAGGAAGACGGCGCTATGCGTTGTAAACTGCTTTTATTTACAAAGAAACCCCAGGACGTGTCCTGGGCTGACGGTAGTATTTGAATAAGCACCGGCTAACTCCGTGCCAGCAGCCGCGGTAATACGGAGGGTGCAAGCGTTATCCGGATTTATTGGGTTTAAAGGGTCCGTAGGTGGACAATTA
OTU 317	0	0	7	48	9	113	0	0	153	0	13	0	42	0	0	0	13	0	10	0	0	0	Bacteria	Bacteroidota	Bacteroidia	Flavobacteriales	Flavobacteriaceae	Aureivirga	OTU 317	TGAGGAATATTGGGCAATGGAGGCAACTCTGACCCAGCCATGCCGCGTGCAGGATGACTGCCCTATGGGTTGTAAACTGCTTTTATACAGGAAGAAACACTCCCTCGTGAGGGAACTTGACGGTACTGTATGAATAAGCACCGGCTAACTCCGTGCCAGCAGCCGCGGTAATACGGAGGGTGCAAGCGTTATCCGGAATCATTGGGTTTAAAGGGTCCGTAGGCGGATAATTA
OTU 318	0	0	0	0	0	0	0	0	0	0	0	0	0	0	0	0	0	0	0	0	0	404	Bacteria	Proteobacteria	Alphaproteobacteria	Rhizobiales	Rhizobiaceae	Pseudahrensia	OTU 318	TGGGGAATATTGGACAATGGGCGCAAGCCTGATCCAGCCATGCCGCGTGTGTGATGAAGGCCCTAGGGTTGTAAAGCACTTTCGCAGGTGAAGATAATGACGGTAACCTGTAAAGAAGCCCCGGCTAACTTCGTGCCAGCAGCCGCGGTAATACGAAGGGGGCTAGCGTTGTTCGGAATAACTGGGCGTAAAGCGCACGTAGGCGGATTGGAAAGTTAGGGGTGAAATCCCAA
OTU 319	0	0	0	0	0	33	0	0	0	0	225	13	30	0	0	0	63	39	0	0	0	0	Bacteria	Bacteroidota	Bacteroidia	Flavobacteriales	Flavobacteriaceae	OTU 319	OTU 319	TGAGGAATATTGGACAATGGAGGCAACTCTGATCCAGCCATGCCGCGTGCAGGATGACTGCCCTATGGGTTGTAAACTGCTTTTATACAGGAAGAAACACTGCTACGTGTAGCAGCTTGACGGTACTGTAAGAATAAGGATCGGCTAACTCCGTGCCAGCAGCCGCGGTAATACGGAGGATCCAAGCGTTATCCGGAATCATTGGGTTTAAAGGGTCCGTAGGTGGATAATTA
OTU 320	18	0	0	380	0	0	0	0	0	0	0	0	0	0	0	0	0	0	0	0	0	0	Bacteria	Bacteroidota	Bacteroidia	Cytophagales	Cyclobacteriaceae	Ekhidna	OTU 320	TAGGGAATATTGGTCAATGGGCGAAAGCCTGAACCAGCCATGCCGCGTGCAGGATGACAGCCTTCTGGGTTGTAAACTGCTTTTATATGGGAAGAAAAAGACCTTGCGAGGTAAATTGCCTGTACCATATGAATAAGCACCGGCTAACTCCGTGCCAGCAGCCGCGGTAATACGGAGGGTGCAAGCGTTGTCCGGATTTATTGGGTTTAAAGGGTACGTAGGCGGATTTTTAAG
OTU 321	0	0	0	0	3	0	0	0	0	7	0	0	0	0	0	0	277	85	0	0	0	26	Bacteria	Proteobacteria	Gammaproteobacteria	SS1-B-07-19	OTU 321	OTU 321	OTU 321	TGGGGAATATTGCACAATGGGCGCAAGCCTGATGCAGCAATGCCGCGTGTGTGAAGAAGGCCCGAGGGTTGTAAAGCACTTTCAGTAGGGAGGAAAAGTTAATAGTTAATAACTGTTAACCGTGACGTTACCTACAGAAGAAGCACCGGCTAACTCCGTGCCAGCAGCCGCGGTAATACGGAGGGTGCGAGCGTTAATCGGAATTACTGGGCGTAAAGGGTGCGTAGGCGGCA
OTU 322	0	0	0	0	0	0	0	0	0	0	0	0	0	0	0	0	17	0	0	0	0	381	Bacteria	Proteobacteria	Alphaproteobacteria	Micavibrionales	Micavibrionaceae	OTU 322	OTU 322	TGAGGAATATTGCGCAATGGAGGAAACTCTGACGCAGCCATGCCGCGTGAGTGAAGAAGGCCTTAGGGTTGTAAAGCTCTTTCAGATGCGAAGATAATGACGGTAACATCAGAAGAAGCCCCGGCTAAATTCGTGCCAGCAGCCGCGGTAATACGAATGGGGCGAGCGTTGTTCGGAATCACTGGGCGTAAAGCGTATGTAGGCGGATATGAAAGTCAGAAGTGAAATCCCAA
OTU 323	0	0	0	0	0	0	0	0	0	0	0	0	0	0	34	28	335	0	0	0	0	0	Bacteria	Proteobacteria	Gammaproteobacteria	OTU 323	OTU 323	OTU 323	OTU 323	TGGGGAATATTGGACAATGGGCGCAAGCCTGATCCAGCAATGCCGCGTGTGTGAAGAAGGCCTGCGGGTTGTAAAGCACTTTCAGCAGAGAAGAAAATGCGGTGTTAATAGCACCGAGCTATGACGTTATCTGCAGAAGAAGCACCGGCCAATTCCGTGCCAGCAGCCGCGGTAATACGGAAGGTGCAAGCGTTAATCGGAATTACTGGGCGTAAAGCGTGCGTAGGTGGTTT
OTU 324	0	24	0	0	0	0	0	15	328	0	0	0	0	18	0	8	0	0	0	0	0	0	Bacteria	Bacteroidota	Bacteroidia	Flavobacteriales	Cryomorphaceae	Luteibaculum	OTU 324	TGAGGAATATTGGTCAATGGAGGCAACTCTGAACCAGCCATGCCGCGTGCAGGAAGACGGCCCTATGGGTTGTAAACTGCTTTTATATAGGAAGAAAACATGGTACGTGTACTATGCTGACGGTACTATATGAATAAGCACCGGCTAACTCCGTGCCAGCAGCCGCGGTAATACGGAGGGTGCAAGCGTTATCCGGAATCATTGGGTTTAAAGGGTCCGTAGGCGGATTAATA
OTU 325	0	0	0	19	0	0	0	0	0	0	0	0	0	0	0	0	17	351	0	0	0	0	Bacteria	Proteobacteria	Alphaproteobacteria	Rhodobacterales	Rhodobacteraceae	Sedimentitalea	OTU 325	TGGGGAATCTTGGACAATGGGCGCAAGCCTGATCCAGCCATGCCGCGTGTGTGATGAAGGCCCTAGGGTCGTAAAGCACTTTCGCCAGAGATGATAATGACAGTATCTGGTAAAGAAACCCCGGCTAACTCCGTGCCAGCAGCCGCGGTAATACGGAGGGGGTTAGCGTTGTTCGGAATTACTGGGCGTAAAGCGTACGTAGGCGGATCAGAAAGTAAGGGGTGAAATCCCAGG
OTU 326	0	0	19	10	14	0	0	0	0	24	12	0	57	0	0	0	9	7	0	29	30	174	Bacteria	Proteobacteria	Gammaproteobacteria	Pseudomonadales	SAR86 clade	OTU 326	OTU 326	TGGGGAATATTGGACAATGGGCGCAAGCCTGATCCAGCCATACCGCGTGTGTGAAGAAGGCCTTCGGGTTGTAAAGCACTTTAAGCAGGGAGAAAAAAATATAGGCTAATACCCTATGTTCTTGATGTTACCTGCAGAATAAGCACCGGCTAATTCCGTGCCAGCAGCCGCGGTAATACGGAAGGTGCAAGCGTTAATCGGAATTACTGGGCGTAAAGCGCGCGTAGGTGGTT
OTU 327	0	0	6	0	68	0	0	0	0	3	9	125	0	0	148	0	0	0	0	0	26	0	Bacteria	Proteobacteria	Alphaproteobacteria	Rhodospirillales	Terasakiellaceae	Terasakiella	pusilla	TGGGGAATATTGCGCAATGGAGGAAACTCTGACGCAGCCATGCCGCGTGAGTGAAGAAGGCCTTAGGGTTGTAAAGCTCTTTCAGACGTGATGATGATGACAGTAGCGTCAAAAGAAGTTCCGGCTAACTTCGTGCCAGCAGCCGCGGTAATACGAAGGGAACTAGCGTTGTTCGGATTTACTGGGCGTAAAGAGCATGTAGGCGGATTGGACAGTTGAGGGTGAAATCCCAG
OTU 328	0	0	0	0	0	19	0	0	0	0	0	0	8	0	0	0	305	52	0	0	0	0	Bacteria	Proteobacteria	Gammaproteobacteria	Pseudomonadales	Pseudohongiellaceae	Pseudohongiella	OTU 328	TGGGGAATATTGGACAATGGGCGCAAGCCTGATCCAGCCATGCCGCGTGTGTGAAGAAGGCCTTCGGGTTGTAAAGCACTTTCAGTAGGGAGAAAGGGGAAATTGTTAATAGCAATTTTCATTGATGTTACCTACAGAAGCAGCACCGGCTAACTCCGTGCCAGCAGCCGCGGTAATACGGAGGGTGCAAGCGTTAATCGGAATTACTGGGCGTAAAGCGCGCGTAGGCGGTT
OTU 329	25	16	56	55	17	0	0	0	127	20	0	0	0	0	24	0	17	11	2	0	12	0	Bacteria	Proteobacteria	Gammaproteobacteria	Francisellales	Francisellaceae	Francisella	OTU 329	TGGGGAATATTGGACAATGGGCGAAAGCCTGATCCAGCAATGCCATGTGTGTGAAGAAGGCTCTAGGGTTGTAAAGCACTTTAGTTGGGGAGGAAAGCTTATGAGTTAATAGCTCATGAGAAGGACGTTACCCAAAGAATAAGGACCGGCTAACTCCGTGCCAGCAGCCGCGGTAATACGGGGGGTCCGAGCGTTAATCGGAATTACTGGGCGTAAAGGGTCTGTAGGTGGTTT
OTU 330	21	60	24	11	0	0	13	42	0	42	10	9	29	0	14	0	11	0	0	86	10	0	Bacteria	Bacteroidota	Bacteroidia	Flavobacteriales	Crocinitomicaceae	Fluviicola	OTU 330	TGAGGAATATTGGGCAATGGAGGCAACTCTGACCCAGCCATGCCGCGTGCAGGAAGAATGCCCTATGGGTTGTAAACTGCTTTTATTTAGGAATAAACCCTTCTACGTGTAGAAGGCTGAATGTACTAAACGAATAAGCACCGGCTAACTCCGTGCCAGCAGCCGCGGTAATACGGAGGGTGCAAGCGTTATCCGGAATCATTGGGTTTAAAGGGTCCGCAGGCGGACGTATA
OTU 331	0	0	4	0	16	0	0	0	0	0	8	0	0	0	0	0	59	0	0	0	294	0	Bacteria	Proteobacteria	Gammaproteobacteria	Enterobacterales	Shewanellaceae	Psychrobium	OTU 331	TGGGGAATATTGCACAATGGAGGAAACTCTGATGCAGCCATGCCGCGTGTATGAAGAAGGCCTTCGGGTTGTAAAGTACTTTCAGCGAGGAGGAAAGGTTAGTAGTTAATAACTGCTAGCTGTGACGTTACTCGCAGAAGAAGGACCGGCTAACTCCGTGCCAGCAGCCGCGGTAATACGGAGGGTCCGAGCGTTAATCGGAATTACTGGGCGTAAAGCGTACGCAGGCGGTTT
OTU 332	0	0	0	101	102	0	0	0	0	0	50	58	0	0	0	0	0	69	0	0	0	0	Bacteria	Proteobacteria	Gammaproteobacteria	OTU 332	OTU 332	OTU 332	OTU 332	TGGGGAATATTGCACAATGGGCGCAAGCCTGATGCAGCCATGCCGCGTGTGTGAAGAAGGCCTTCGGGTTGTAAAGCACTTTCAGTCAGGAGGAAAGGTTAGTAGTTAATACCTGCTAGCTGTGACGTTACTGACAGAAGAAGCACCGGCTAACTACGTGCCAGCAGCCGCGGTAATACGTAGGGTGCAAGCGTTGTCCGGATTTATTGGGCGTAAAGAGCTCGTAGGCGGTT
OTU 333	0	0	149	0	4	0	0	0	0	58	4	32	0	0	0	0	50	11	0	0	69	0	Bacteria	Proteobacteria	Gammaproteobacteria	Xanthomonadales	Xanthomonadaceae	Stenotrophomonas	maltophilia	TGGGGAATATTGGACAATGGGCGCAAGCCTGATCCAGCCATACCGCGTGGGTGAAGAAGGCCTTCGGGTTGTAAAGCCCTTTTGTTGGGAAAGAAATCCAGCTGGTTAATACCCGGTTGGGATGACGGTACCCAAAGAATAAGCACCGGCTAACTTCGTGCCAGCAGCCGCGGTAATACGAAGGGTGCAAGCGTTACTCGGAATTACTGGGCGTAAAGCGTGCGTAGGTGGTT
OTU 334	17	0	10	0	346	0	0	0	0	0	0	0	0	0	0	0	0	0	0	0	0	0	Bacteria	Proteobacteria	Gammaproteobacteria	Pseudomonadales	Cellvibrionaceae	OTU 334	OTU 334	TGGGGAATATTGGACAATGGGCGCAAGCCTGATCCAGCCATGCCGCGTGTGTGAAGAAGGCTCTAGGGTTGTAAAGCACTTTCAGCAAGGAGGAAAGGGATCAAATTAATACTTTGGTTCTGTGACGTTACTTGCAGAAGAAGCACCGGCTAACTCCGTGCCAGCAGCCGCGGTAATACGGAGGGTGCAAGCGTTAATCGGAATTACTGGGCGTAAAGCGTGCGTAGGTGGCT
OTU 335	0	0	219	0	0	0	0	0	0	76	12	0	0	0	0	0	16	8	0	0	42	0	Bacteria	Proteobacteria	Gammaproteobacteria	Pseudomonadales	Moraxellaceae	Acinetobacter	lwoffii	TGGGGAATATTGGACAATGGGGGGAACCCTGATCCAGCCATGCCGCGTGTGTGAAGAAGGCCTTTTGGTTGTAAAGCACTTTAAGCGAGGAGGAGGCTACCGAGATTAATACTCTTGGATAGTGGACGTTACTCGCAGAATAAGCACCGGCTAACTCTGTGCCAGCAGCCGCGGTAATACAGAGGGTGCAAGCGTTAATCGGATTTACTGGGCGTAAAGCGCGCGTAGGTGGCC
OTU 336	0	0	83	36	0	0	0	0	0	92	26	41	0	0	3	0	64	14	0	0	0	12	Bacteria	Proteobacteria	Alphaproteobacteria	Kiloniellales	Kiloniellaceae	OTU 336	OTU 336	TGGGGAATATTGGACAATGGGGGCAACCCTGATCCAGCCATGCCGCGTGCGTGAAGAAGGCCCTAGGGTTGTAAAGCGCTTTCAACGGTGAAGATGATGACGGTAACCGTAGAAGAAGCACCGGCTAACTTCGTGCCAGCAGCCGCGGTAATACGAAGGGTGCAAGCGTTGTTCGGAATTACTGGGCGTAAAGGGCGTGTAGGCGGCTTGTTAAGTTAGATGTGAAATCCCGG
OTU 337	0	29	12	7	4	29	0	28	0	21	5	8	33	10	13	0	12	0	0	115	8	34	Bacteria	Proteobacteria	Alphaproteobacteria	Rhodospirillales	Magnetospiraceae	OTU 337	OTU 337	TGGGGAATATTGGACAATGGGGGAAACCCTGATCCAGCAATGCCGCGTGAGTGAAGAAGGCCTTAGGGTTGTAAAACTCTTTCGCCGGTGAAGATGATGACTGTAGCCGGTAAAGAAGCCCCGGCTAACTCCGTGCCAGCAGCCGCGGTAATACGGAGGGGGCTAGCGTTGTTCGGATTTACTGGGCGTAAAGCGCACGTAGGCGGCATATTAAGTTAGAGGTGAAAGGCCTG
OTU 338	0	0	0	63	0	0	0	0	89	0	41	0	8	0	0	0	0	92	0	0	21	53	Bacteria	Proteobacteria	Gammaproteobacteria	Pseudomonadales	Marinomonadaceae	Marinomonas	gallaica	TGGGGAATATTGGACAATGGGCGCAAGCCTGATCCAGCCATGCCGCGTGTGTGAAGAAGGCCTTCGGGTTGTAAAGCACTTTCAGAAGTGAGGAAGGGTGATTGGCTAATATCCAATTATCTTGACGTTAGCTTCAGAAGAAGCACCGGCTAACTCTGTGCCAGCAGCCGCGGTAATACAGAGGGTGCGAGCGTTAATCGGAATTACTGGGCGTAAAGCGCGCGTAGGTGGTT
OTU 339	13	19	5	16	0	0	0	6	136	22	5	5	0	0	0	0	14	2	0	32	0	92	Bacteria	Bacteroidota	Bacteroidia	Flavobacteriales	OTU 339	OTU 339	OTU 339	TGAGGAATATTGGACAATGGGCGCAAGCCTGATCCAGCCATGCCGCGTGAAGGATGAATGCCCTATGGGTTGTAAACTTCTTTTATACAGGAAGAAACCTCTTTATTCATAAAGAGCTGACATTACTGTACGAATAAGCATCGGCTAACTCCGTGCCAGCAGCCGCGGTAATACGGAGGATGCAAGCGTTATCCGGATTTATTGGGTTTAAAGGGTCCGTAGGCGGATTTTTA
OTU 340	0	0	17	0	0	12	0	0	0	0	0	0	0	0	0	0	288	48	0	0	0	0	Bacteria	Proteobacteria	Gammaproteobacteria	Gammaproteobacteria Incertae Sedis	Unknown Family	Marinicella	OTU 340	TGGGGAATATTGGACAATGGGCGCAAGCCTGATCCAGCAATACCGCGTGTGTGAAGAAGGCCTTAGGGTTGTAAAGCACTTTTATGTAGGAAGAAGGTATGTATGTTAATAGCATATGTAATTGACGGTACTACAAGAATAAGCACCGGCTAACTCCGTGCCAGCAGCCGCGGTAATACGGAGGGTGCGAGCGTTAATCGGAATTACTGGGCGTAAAGGGTACGTAGGCGGTC
OTU 341	0	0	26	215	58	0	0	0	0	15	28	0	0	0	0	0	0	21	0	0	0	0	Bacteria	Proteobacteria	Gammaproteobacteria	Enterobacterales	OTU 341	OTU 341	OTU 341	TGGGGAATATTGCACAATGGGCGCAAGCCTGATGCAGCCATGCCGCGTGTGTGAAGAAGGCCTTCGGGTTGTAAAGCACTTTCAGTCAGGAGGAAAGGTTAGTAGTTAATACCTGCTAGCTGTGACGTTACTGACAGAAGAAGCACCGGCTAACTCCGTGCCAGCAGCCGCGGTAATACGAAGGGACCTAGCGTAGTTCGGAATTACTGGGCGTAAAGAGTATGTAGGCGGCTA
OTU 342	0	0	0	0	0	0	47	55	20	150	23	68	0	0	0	0	0	0	0	0	0	0	Bacteria	Cyanobacteria	Cyanobacteriia	Synechococcales	Cyanobiaceae	OTU 342	OTU 342	TGGGGAATTTTCCGCAATGGGCGAAAGCCTGACGGAGCAACGCCGCGTGAGGGATGAAGGCCTCTGGGCTGTAAACCTCTTTTATCAAGGAAGAAGATCTGACGGTACTTGATGAATAAGCCACGGCTAATTCCGTGCCAGCAGCCGCGGTAATACGGGGGGTGCAAGCGTTAATCGGAATTACTGGGCGTAAAGCGCGCGTAGGCGGCTCGCTAAGTTGGATGTGAAAGCCC
OTU 343	0	0	0	49	74	0	0	0	0	0	37	159	0	0	0	0	0	0	0	0	44	0	Bacteria	Proteobacteria	Gammaproteobacteria	Pseudomonadales	Marinobacteraceae	Marinobacter	OTU 343	TGGGGAATATTGGACAATGGGGGAAACCCTGATCCAGCCATGCCGCGTGTGTGAAGAAGGCTTTCGGGTTGTAAAGCACTTTCAGTGAGGAGGAAAAGTTAGTCCTTAATACGGGCTAGCCTTGACGTTACTCACAGAAGAAGCACCGGCTAACTCCGTGCCAGCAGCCGCGGTAATACGGAGGGTGCAAGCGTTAATCGGAATTACTGGGCGTAAAGCGCGCGTAGGTGGTTT
OTU 344	0	14	67	66	44	0	0	0	0	67	19	8	0	0	0	0	30	22	0	0	6	19	Bacteria	Proteobacteria	Gammaproteobacteria	Piscirickettsiales	Piscirickettsiaceae	Candidatus Endoecteinascidia	OTU 344	TGGGGAATATTGGACAATGGGGGAAACCCTGATCCAGCAATGCCACGTGTGTGAAGAAGGCCTGAGGGTTGTAAAGCACTTTTATCAGTGAGGAAGGTAGTTAGGTTAAGAGCTAAATTACTTGACGTTAACTGAAGAAAAAGCACCGGCTAACTCTGTGCCAGCAGCCGCGGTAATACAGAGGGTGCAAGCGTTAATCGGAATTACTGGGCGTAAAGCGCACGTAGGTGGAT
OTU 345	16	49	27	21	12	0	0	33	0	35	0	8	0	36	0	13	9	8	0	62	30	0	Bacteria	Proteobacteria	Gammaproteobacteria	Pseudomonadales	Nitrincolaceae	Marinobacterium	OTU 345	TGGGGAATATTGGACAATGGGGGCAACCCTGATCCAGCCATGCCGCGTGTGTGAAGAAGGCCTTCGGGTTGTAAAGCACTTTCAGATGTGAGGAAAGGTGTGTACTTAATACGTACATACTGTGACGTTAGCATCAGAAGAAGGACCGGCTAACTCCGTGCCAGCAGCCGCGGTAATACGGAGGGTCCGAGCGTTAATCGGAATTACTGGGCGTAAAGCGCGCGTAGGTGGCT
OTU 346	0	0	28	27	0	13	0	29	0	30	11	14	24	25	0	0	23	0	18	0	10	104	Bacteria	Proteobacteria	Gammaproteobacteria	Pseudomonadales	Porticoccaceae	Porticoccus	OTU 346	TGGGGAATATTGGACAATGGGCGAAAGCCTGATCCAGCCATGCCGCGTGTGTGAAGAAGGCTCTAGGGTTGTAAAGCACTTTCAGTAGGGAGGAAAAGTTAGTAGTTAATACCTGCTAACCCTGACGTTACCTACAGAAGAAGCACCGGCAAACTCCGTGCCAGCAGCCGCGGTAATACGGAGGGTGCGAGCGTTAATCGGAATTACTGGGCGTAAAGCGCGCGTAGGTGGCT
OTU 347	0	0	41	27	10	7	0	19	18	31	19	0	20	0	0	0	42	20	0	69	0	31	Bacteria	Proteobacteria	Gammaproteobacteria	Pseudomonadales	Spongiibacteraceae	OTU 347	OTU 347	TGGGGAATATTGCGCAATGGGCGAAAGCCTGACGCAGCCATGCCGCGTGTGTGAAGAAGGCTCTAGGGTTGTAAAGCACTTTCAATAGGGAGGAAAAGTTAGTCGTTAATAGCGGCTAGCCGTGACGTTACCTATAGAAGAAGCACCGGCTAACTCCGTGCCAGCAGCCGCGGTAATACGGAGGGTGCAAGCGTTAATCGGAATTACTGGGCGTAAAGCGCGCGTAGGCGGTT
OTU 348	0	0	0	0	0	0	0	0	0	0	0	0	16	0	0	0	173	163	0	0	0	0	Bacteria	Proteobacteria	Gammaproteobacteria	Pseudomonadales	Halieaceae	OM60(NOR5) clade	OTU 348	TGGGGAATATTGCGCAATGGGCGAAAGCCTGACGCAGCCATGCCGCGTGTGTGAAGAAGGCCTTAGGGTTGTAAAGCACTTTCAATTGGGAAGAAAGGTTGTAGGTTAATAGCCTGCAGCTGTGACATTACCTTTAGAAGAAGCACCGGCTAACTCCGTGCCAGCAGCCGCGGTAATACGGAGGGTGCAAGCGTTAATCGGAATTACTGGGCGTAAAGCGCGCGTAGGCGGTT
OTU 349	29	36	22	5	11	38	12	10	0	10	9	14	36	15	27	0	20	7	8	36	0	6	Bacteria	Actinobacteriota	Actinobacteria	Corynebacteriales	Mycobacteriaceae	Mycobacterium	OTU 349	TGGGGAATATTGCACAATGGGCGCAAGCCTGATGCAGCGACGCCGCGTGAGGGATGACGGCCTTCGGGTTGTAAACCTCTTTCAGTACAGACGAAGCGCAAGTGACGGTATGTACAGAAGAAGCACCGGCCAACTACGTGCCAGCAGCCGCGGTAATACGTAGGGTGCGAGCGTTGTCCGGAATTACTGGGCGTAAAGAGCTCGTAGGTGGTTTGTCGCGTTGTTCGTGAAAA
OTU 350	0	0	0	0	0	0	0	55	0	79	76	139	0	0	0	0	0	0	0	0	0	0	Bacteria	Cyanobacteria	Cyanobacteriia	Synechococcales	Cyanobiaceae	OTU 350	OTU 350	TGGGGAATTTTCCGCAATGGGCGAAAGCCTGACGGAGCAACGCCGCGTGAGGGATGAAGGCCTCTGGGCTGTAAACCTCTTTTATCAAGGAAGAAGATCTGACGGTACTTGATGAATAAGCCACGGCTAATTCCGTGCCAGCAGCCGCGGTAATACGGGAGGTGCGAGCGTTAATCGGAATTACTGGGCGTAAAGCGCGCGTAGGCGGTTTTGTTAGTTGGATGTGAAAGCCC
OTU 351	0	0	0	0	0	0	0	0	0	0	0	0	0	0	0	0	0	0	0	0	0	347	Bacteria	Bacteroidota	Bacteroidia	Flavobacteriales	Flavobacteriaceae	Dokdonia	OTU 351	TGAGGAATATTGGACAATGGGCGCAAGCCTGATCCAGCCATGCCGCGTGTAGGAAGACTGCCCTATGGGTTGTAAACTACTTTTATATGGGAAGAATAAGGTATATGTATATACTGATGACGGTACCATAAGAATAAGCACCGGCTAACTCCGTGCCAGCAGCCGCGGTAATACGGAGGGTGCAAGCGTTATCCGGAATCATTGGGTTTAAAGGGTCCGTAGGCGGGCTTGTA
OTU 352	0	0	0	0	0	33	0	0	0	0	0	0	70	0	0	0	74	21	28	0	0	119	Bacteria	Bacteroidota	Bacteroidia	Flavobacteriales	Flavobacteriaceae	Ulvibacter	OTU 352	TGAGGAATATTGGACAATGGAGGCAACTCTGATCCAGCCATGCCGCGTGCAGGAAGACGGCCCTATGGGTTGTAAACTGCTTTTATACAGGAAGAAACACTCCCTCGTGAGGGAGCTTGACGGTACTGTAAGAATAAGGATCGGCTAACTCCGTGCCAGCAGCCGCGGTAATACGGAGGATCCAAGCGTTATCCGGAATCATTGGGTTTAAAGGGTCCGTAGGCGGGCTATTAA
OTU 353	25	63	17	0	0	28	22	38	19	18	0	0	36	25	0	0	0	0	0	54	0	0	Bacteria	Bacteroidota	Bacteroidia	Flavobacteriales	NS9 marine group	OTU 353	OTU 353	TGAGGAATATTGCGCAATGGACGAAAGTCTGACGCAGCCATGCCGCGTGAAGGATGACGGCGCTACGCGTTGTAAACTTCTTTTATATACCAAGAAACCTTCGGACGTGTCCGAAGCTGACGGTAGTATATGAATAAGCACCGGCTAACTCCGTGCCAGCAGCCGCGGTAATACGGAGGGTGCAAGCGTTATCCGGATTTATTGGGTTTAAAGGGTCCGTAGGCGGATCATTA
OTU 354	0	0	6	0	0	11	0	0	77	0	42	10	37	0	0	0	84	33	0	0	0	45	Bacteria	Proteobacteria	Gammaproteobacteria	Nitrosococcales	Nitrosococcaceae	Cm1-21	OTU 354	TGGGGAATATTGGACAATGGGCGCAAGCCTGATCCAGCAATGCCGCGTGTGTGAAGAAGGCCTTCGGGTTGTAAAGCACTTTCAGTAGGGAAGAAAAGCATGGCTTTAATACAGCTCTGTGCTGACGTTACCTACAGAAGAAGCACCGGCTAACTCCGTGCCAGCAGCCGCGGTAATACGGAGGGTGCGAGCGTTAATCGGAATTACTGGGCGTAAAGGGCGCGTAGGCGGTT
OTU 355	0	0	0	0	0	0	0	0	0	0	0	0	0	0	0	0	227	118	0	0	0	0	Bacteria	Proteobacteria	Gammaproteobacteria	Pseudomonadales	OM182 clade	OTU 355	OTU 355	TAGGGAATATTGCACAATGGGCGAAAGCCTGATGCAGCCATGCCGCGTGTGTGAAGAAGGCCTTAGGGTTGTAAAGCACTTTCAGTAAGGAAGAAAAAGCCGGGTTAATACCTTGGTTTATTGACATTACTTACAGAAGAAGTACCGGCTAACTCCGTGCCAGCAGCCGCGGTAATACGGAGGGTACAAACGTTAATCGGAATTACTGGGCGTAAAGCGCGCGTAGGTGGTTTA
OTU 356	0	0	32	52	0	0	0	0	0	12	89	0	0	0	0	0	0	125	0	0	34	0	Bacteria	Proteobacteria	Gammaproteobacteria	Burkholderiales	Comamonadaceae	Delftia	OTU 356	TGGGGAATTTTGGACAATGGGCGAAAGCCTGATCCAGCAATGCCGCGTGCAGGATGAAGGCCTTCGGGTTGTAAACTGCTTTTGTACGGAACGAAAAAGCTCCTTCTAATACAGGGGGCCCATGACGGTACCGTAAGAATAAGCACCGGCTAACTACGTGCCAGCAGCCGCGGTAATACGTAGGGTGCGAGCGTTAATCGGAATTACTGGGCGTAAAGCGTGCGCAGGCGGTT
OTU 357	0	0	105	29	20	33	0	0	0	60	32	37	0	0	0	0	19	6	0	0	0	0	Bacteria	Verrucomicrobiota	Chlamydiae	Chlamydiales	OTU 357	OTU 357	OTU 357	TCGAGAATCATTCGCAATGGGCGAAAGCCTGACGATGCGACGCCGTGTGAACGAAGAAGGCTTTCGGGTCGTAAAGTTCTTTCGCTTGGGAACAAGAGATAAGGAATAATACTCCTTAAATTTGAGGGTACCAGGTAAAGAAGCACCGGCTAACTCCGTGCCAGCAGCTGCGGTAATACGGAGGGTGCAAGCATTAATCGGATTTATTGGGCGTAAAGAGCGCGTAGGCGGCT
OTU 358	0	27	161	86	18	26	0	0	0	19	0	0	0	0	0	0	0	0	0	0	0	2	Bacteria	Proteobacteria	Alphaproteobacteria	Rhodospirillales	Terasakiellaceae	OTU 358	OTU 358	TGGGGAATATTGCGCAATGGGCGAAAGCCTGACGCAGCCATGCCGCGTGCGTGAAGAAGGCCTTCGGGTTGTAAAACGCTTTTGTTAGTGAAGATGATGACTGTAGCTAAAGAATAAGGACCGGCTAACTTCGTGCCAGCAGCCGCGGTAATACGAAGGGTCCTAGCGTTGTTCGGAATTACTGGGCGTAAAGAGCGTGTAGGCGGTTAGTTAAGTTAGAGGTGAAATCCCAG
OTU 359	0	0	36	21	17	109	0	0	0	12	0	32	21	0	0	0	23	22	35	0	0	10	Bacteria	Planctomycetota	Planctomycetes	Planctomycetales	Rubinisphaeraceae	Fuerstia	OTU 359	TCGAGAATCTTCCGCAATGGGCGAAAGCCTGACGGAGCGACGCCGCGTGCGGGATGAAGGCCCTTGGGTTGTAAACCGCTGTCAGAGGGGATGAAATCATGGTTGGCAATCCTTCCATGTTGACAGAGCCTCAGAGGAAGCACGGGCTAAGTACGTGCCAGCAGCCGCGGTAACACGTACTGTGCGAACGTTATTCGGAATCACTGGGCTTAAAGGGTATGTAGGCGGTTTGGG
OTU 360	0	0	0	0	0	0	0	0	0	13	0	0	0	0	0	0	98	31	0	0	0	195	Bacteria	Proteobacteria	Gammaproteobacteria	Thiotrichales	Thiotrichaceae	Leucothrix	OTU 360	TGGGGAATATTGGACAATGGACGAAAGTCTGATCCAGCAATGCCGCGTGTGTGAAGAAGGCCTGAGGGTTGTAAAGCACTTTCAATTGTGAAGAAGCGTTTGTATCTAATAGGTATAAGCGTTGACGTTAACTTTAGAAGAAGCACCGGCTAACTCCGTGCCAGCAGCCGCGGTAATACGGAGGGTGCAAGCGTTAATCGGAATTACTGGGCGTAAAGCGCGCGTAGGCGGTT
OTU 361	0	0	24	22	0	156	0	0	0	16	13	0	23	0	0	0	0	11	13	21	38	0	Bacteria	Verrucomicrobiota	Verrucomicrobiae	Verrucomicrobiales	Rubritaleaceae	Rubritalea	OTU 361	TCGAGAATCATTCACAATGGACGAAAGTCTGATGGTGCAACGCCGCGTGGAGGATGAAGGCCCTAGGGTCGTAAACTCCTGTCATAGCAGAGTAAGGCATATTAGTTAAAAGCTAGTATGTTTGATAGTATGCTAAGAGGAAGGGACGGCTAACTTCGTGCCAGCAGCCGCGGTAATACGAAGGTCCCGAGCGTTATTCGGAATCACTGGGCGTAAAGGGAGCGTAGGCGGCGC
OTU 362	0	0	20	19	12	0	0	0	24	26	0	0	0	0	0	0	144	32	0	0	0	58	Bacteria	Bacteroidota	Bacteroidia	Flavobacteriales	Flavobacteriaceae	Polaribacter	dokdonensis	TGAGGAATATTGGGCAATGGAGGTAACTCTGACCCAGCCATGCCGCGTGCAGGAAGACTGCCCTATGGGTTGTAAACTGCTTTTATACAGGAAGAAACACTGCTACGTGTAGCAGCTTGACGGTACTGTAAGAATAAGGACCGGCTAACTCCGTGCCAGCAGCCGCGGTAATACGGAGGGTCCGAGCGTTATCCGGAATCATTGGGTTTAAAGGGTCCGCAGGCGGTCAATTA
OTU 363	0	0	0	0	0	0	0	0	0	0	0	0	0	0	0	0	0	0	0	0	0	334	Bacteria	Proteobacteria	Alphaproteobacteria	Rhodobacterales	Rhodobacteraceae	Sulfitobacter	OTU 363	TGGGGAATCTTAGACAATGGGCGCAAGCCTGATCTAGCCATGCCGCGTGTGTGATGAAGGTCTTAGGATCGTAAAGCACTTTCGCTAGGGATGATAATGACAGTACCTAGTAAAGAAACCCCGGCTAACTCCGTGCCAGCAGCCGCGGTAATACGGAGGGGGTTAGCGTTGTTCGGAATTACTGGGCGTAAAGCGTACGTAGGCGGATTAGCAAGTATGGGGTGAAATCCCAG
OTU 364	0	0	0	0	0	0	0	0	0	0	0	0	0	0	0	0	0	227	0	0	0	106	Bacteria	Proteobacteria	Alphaproteobacteria	Rhodobacterales	Rhodobacteraceae	OTU 364	OTU 364	TGGGGAATCTTAGACAATGGGCGCAAGCCTGATCTAGCGATGCCGCGTGAGTGATGAAGGTCTTAGGATCGTAAAGCTCTTTCGCCAGGGATGATAATGACAGTACCTGGTAAAGAAACCCCGGCTAACTCCGTGCCAGCAGCCGCGGTAATACGGAGGGTGCGAGCGTTAATCGGAATTACTGGGCGTAAAGCGTACGCAGGCGGTTTGTTAAGCGAGATGTGAAAGCCCCG
OTU 365	0	0	2	0	0	0	0	0	0	0	0	0	0	0	0	0	226	103	0	0	0	0	Bacteria	Proteobacteria	Gammaproteobacteria	Pseudomonadales	BD2-7	OTU 365	OTU 365	TGGGGAATATTGCGCAATGGGCGAAAGCCTGACGCAGCCATGCCGCGTGTGTGAAGAAGGCTCTAGGGTTGTAAAGCACTTTCAGTGGGGAGAAAACGCTCATGTTTAATAGACATGAGAATTGATGTTACCCACAGAAGAAGCACCGGCTAACTCCGTGCCAGCAGCCGCGGTAATACGGAGGGTGCAAGCGTTAATCGGAATTACTGGGCGTAAAGCGCGCGTAGGCGGTTT
OTU 366	0	0	0	27	33	0	0	0	0	19	41	0	0	0	0	0	0	13	0	0	197	0	Bacteria	Proteobacteria	Gammaproteobacteria	Enterobacterales	Vibrionaceae	Vibrio	OTU 366	TGGGGAATATTGCACAATGGGCGCAAGCCTGATGCAGCCATGCCGCGTGTATGAAGAAGGCCTTCGGGTTGTAAAGTACTTTCAGTCGTGAGGAAGGTGGTGTTGTTAATAGCAGCATCATTTGACGTTAGCGACAGAAGAAGCACCGGCTAACTCCGTGCCAGCAGCCGCGGTAATACGGAGGGTGCGAGCGTTAATCGGAATTACTGGGCGTAAAGCGCATGCAGGTGGTTC
OTU 367	0	0	0	0	0	0	0	0	0	0	0	0	0	0	0	0	0	0	0	0	0	328	Bacteria	Proteobacteria	Alphaproteobacteria	Caulobacterales	Hyphomonadaceae	Fretibacter	OTU 367	TAGGGAATATTGGACAATGGGCGCAAGCCTGATCCAGCCATGCCGCGTGAATGATGAAGGCCTTAGGGTTGTAAAATTCTTTCGCTAGGGAAGATAATGACTGTACCTAGTAAAGAAGCCCCGGCTAACTCCGTGCCAGCAGCCGCGGTAATACGGAGGGTGCAAGCGTTATCCGGAATCATTGGGTTTAAAGGGTCCGTAGGCGGGTGTTTAAGTCAGTGGTGAAATGCAGG
OTU 368	0	18	11	10	42	20	9	10	0	25	0	31	40	8	0	0	41	0	52	0	3	4	Bacteria	Proteobacteria	Gammaproteobacteria	OTU 368	OTU 368	OTU 368	OTU 368	TCGGGAATATTGGACAATGGGCGAAAGCCTGATCCAGCAATGCCGCGTGTGTGAAGAAGGCCTGAGGGTTGTAAAGCACTTTCAGTAGGGAGGAAAAGCCTAAGGTTAATAACCTTGAGCCTTGACGTTACCTACATAAGAAGTACCGGCTAACTCCGTGCCAGCAGCCGCGGTAATACGGAGGGTACGAGCGTTAATCGGAATGACTGGGCGTAAAGCGAGCGCAGGCGGT
OTU 369	0	0	0	0	66	0	0	0	0	0	0	0	0	0	0	0	36	66	0	0	155	0	Bacteria	Proteobacteria	Gammaproteobacteria	Enterobacterales	Vibrionaceae	Photobacterium	sanguinicancri	TGGGGAATATTGCACAATGGGGGAAACCCTGATGCAGCCATGCCGCGTGTATGAAGAAGGCCTTCGGGTTGTAAAGTACTTTCAGTTGTGAGGAAGGCGGTAACGTTAATAGCGTTACCGTTTGACGTTAGCAACAGAAGAAGCACCGGCTAACTCCGTGCCAGCAGCCGCGGTAATACGGAGGGTGCGAGCGTTAATCGGAATTACTGGGCGTAAAGCGCATGCAGGCGGTC
OTU 370	0	0	0	38	108	0	0	0	0	0	52	88	0	0	0	0	0	7	0	0	29	0	Bacteria	Bacteroidota	Bacteroidia	Flavobacteriales	Flavobacteriaceae	Flavobacterium	ponti	TGAGGAATATTGGACAATGGGCGCAAGCCTGATCCAGCCATGCCGCGTGCAGGAAGACGGTCCTATGGATTGTAAACTGCTTTTATACAGGAAGAAACACCCCGACGTGTCGGGACTTGACGGTACTGTAGGAATAAGGATCGGCTAACTCCGTGCCAGCAGCCGCGGTAATACGGAGGATCCAAGCGTTATCCGGAATCATTGGGTTTAAAGGGTCCGTAGGCGGGCTTATAA
OTU 371	0	0	0	0	0	0	0	0	0	0	0	0	0	0	0	0	251	70	0	0	0	0	Bacteria	Planctomycetota	BD7-11	OTU 371	OTU 371	OTU 371	OTU 371	TCGAGAATCTTCCGCAATGGGCGAAAGCCTGACGGAGCGACGCCGCGTGCGGGATGAAGGCCTTCGGGTTGTAAACCGCTGTCAGAGGTTAAGAACATGTAGTAGGGTAATATTCTGCTGCATTGACAAAGGCCTCAGAGGAAGCCACGGCTAACTTCGTGCCAGCAGCCGCGGTAAGACGAAGGTGGCAACCGTTGTTCGGAATTACTGGGCATAAAGAGCACGTAGGCGGAC
OTU 372	0	0	58	0	46	0	0	0	0	50	0	19	0	0	0	0	58	20	0	0	0	67	Bacteria	Proteobacteria	Gammaproteobacteria	Enterobacterales	Pseudoalteromonadaceae	Pseudoalteromonas	ulvae	TGGGGAATATTGCACAATGGGCGCAAGCCTGATGCAGCCATGCCGCGTGTGTGAAGAAGGCCTTCGGGTTGTAAAGCACTTTCAGTAAGGAGGAAAGGTTGGTGGTTAATACCCATCAGCTGTGACGTTACTTACAGAAGAAGCACCGGCTAACTCCGTGCCAGCAGCCGCGGTAATACGGAGGGTGCGAGCGTTAATCGGAATTACTGGGCGTAAAGCGTACGCAGGCGGTT
OTU 373	0	0	25	25	14	0	0	0	0	31	0	0	26	0	0	0	29	18	0	0	0	150	Bacteria	Bacteroidota	Bacteroidia	Flavobacteriales	Flavobacteriaceae	Polaribacter	OTU 373	TGAGGAATATTGGACAATGGGCGAGAGCCTGATCCAGCCATGCCGCGTGCAGGAAGACTGCCCTATGGGTTGTAAACTGCTTTTATACAGGAAGAAACACTCGTACGTGTACGAGCTTGACGGTACTGTAAGAATAAGGACCGGCTAACTCCGTGCCAGCAGCCGCGGTAATACGGAGGGTCCAAGCGTTATCCGGAATCATTGGGTTTAAAGGGTCCGCAGGCGGTCAATTA
OTU 374	23	0	0	0	0	0	0	0	0	0	0	0	0	0	0	0	59	18	0	0	0	217	Bacteria	Proteobacteria	Alphaproteobacteria	Sphingomonadales	Sphingomonadaceae	Altererythrobacter	OTU 374	TGGGGAATATTGGACAATGGGCGAAAGCCTGATCCAGCAATGCCGCGTGAGTGATGAAGGCCTTAGGGTTGTAAAGCTCTTTTACTAGGGATGATAATGACAGTACCTAGAGAATAAGTTCCGGCTAACTCCGTGCCAGCAGCCGCGGTAATACGGAGGGAACTAGCGTTGTTCGGAATTACTGGGCGTAAAGCGCGCGTAGGCGGTACAATAAGTCAGGGGTGAAATCCCGG
OTU 375	0	15	4	6	5	108	0	0	0	6	0	0	109	0	12	0	0	0	52	0	0	0	Bacteria	Verrucomicrobiota	Verrucomicrobiae	Methylacidiphilales	Methylacidiphilaceae	OTU 375	OTU 375	TCGAGGATTTTTCTCAATGGGGGCAACCCTGAAGGAGCGACGCCGCGTGGAGGATGAAGGGCTTCGGCTCGTAAACTCCTGTCACCGACGAACAAGGCATCCGGATTAATAAATCGGATGCTTGATGGTAGTCGGAGAGGAAGGGGCGGCTAACTCTGTGCCAGCAGCCGCGGTGATACAGAGGCCCCAAGCGTTGTTCGGATTTACTGGGCGTAAAGGGTGTGTAGGGGGTCG
OTU 376	0	0	18	18	0	0	21	51	0	37	0	0	0	0	14	0	14	23	0	120	0	0	Bacteria	Proteobacteria	Gammaproteobacteria	OTU 376	OTU 376	OTU 376	OTU 376	TGGGGAATATTGGACAATGGGGGCAACCCTGATCCAGCAATGCCGCGTGTGTGAAGAAGGCCTGCGGGTTGTAAAGCACTTTCAGTAGGGACGAAAACCCAAGAGCTAATACCTCTTGGCTTGACTTAACCTACAGAAGAAGCACCGGCTAACTCCGTGCCAGCAGCCGCGGTAATACGGAGGGTGCGAGCGTTAATCGGAATTACTGGGCGTAAAGGGCGCGTAGGTGGTTTG
OTU 377	0	31	0	0	0	0	49	42	0	8	0	0	0	27	47	0	7	0	0	54	23	27	Bacteria	Proteobacteria	Alphaproteobacteria	Rhodobacterales	Rhodobacteraceae	Celeribacter	marinus	TGGGGAATCTTAGACAATGGGCGCAAGCCTGATCTAGCGATGCCGCGTGAGTGATGAAGGCCTTAGGGTCGTAAAGCTCTTTCGCCTGTGATGATAATGACAGTAGCAGGTAAAGAAACCCCGGCTAACTCCGTGCCAGCAGCCGCGGTAATACGGAGGGGGTTAGCGTTGTTCGGAATTACTGGGCGTAAAGCGCACGTAGGCGGATTAATAAGTCAGAGGTGAAATCCCAG
OTU 378	0	0	0	0	0	0	0	7	0	0	0	0	0	0	0	0	75	26	0	0	0	207	Bacteria	Proteobacteria	Alphaproteobacteria	Rhodobacterales	Rhodobacteraceae	Flavimaricola	OTU 378	TGGGGAATCTTAGACAATGGGCGCAAGCCTGATCTAGCCATGCCGCGTGAGTGATGAAGGCCTTAGGGTCGTAAAGCTCTTTCGCTGGGGAAGATAATGACTGTACCCAGTAAAGAAACCCCGGCTAACTCCGTGCCAGCAGCCGCGGTAATACGGAGGGGGTTAGCGTTGTTCGGAATTACTGGGCGTAAAGCGCACGTAGGCGGACTTTTAAGTTAGAGGTGAAATCCCAG
OTU 379	0	0	0	0	0	0	0	0	0	0	0	0	0	0	0	0	274	41	0	0	0	0	Bacteria	Bacteroidota	Bacteroidia	Flavobacteriales	Flavobacteriaceae	Polaribacter	OTU 379	TGAGGAATATTGGGCAATGGAGGCAACTCTGACCCAGCCATGCCGCGTGCAGGAAGACTGCCCTATGGGTTGTAAACTGCTTTTATACAGGAAGAAACATCCCGACGTGTCGGGACTTGACGGTACTGTAAGAATAAGCACCGGCTAACTCCGTGCCAGCAGCCGCGGTAATACGGAGGGTGCAAGCGTTATCCGGAATCATTGGGTTTAAAGGGTCCGCAGGCGGTCAATTAA
OTU 380	0	0	0	22	12	0	66	17	0	0	18	53	0	18	101	0	0	0	0	0	6	0	Bacteria	Proteobacteria	Alphaproteobacteria	Rhodobacterales	Rhodobacteraceae	Marivivens	donghaensis	TGGGGAATCTTAGACAATGGGGGAAACCCTGATCTAGCCATGCCGCGTGAGTGACGAAGGCCTTAGGGTCGTAAAGCTCTTTCGCTGGGGAAGATAATGACTGTACCCAGTAAAGAAACCCCGGCTAACTCCGTGCCAGCAGCCGCGGTAATACGGAGGGGGTTAGCGTTGTTCGGAATTACTGGGCGTAAAGCGCGCGTAGGCGGACTGGAAAGTTGGGGGTGAAATCCCGGG
OTU 381	72	0	111	72	0	0	0	0	0	0	0	0	0	0	0	0	0	0	0	0	51	0	Bacteria	Proteobacteria	Alphaproteobacteria	OTU 381	OTU 381	OTU 381	OTU 381	TGGGGAATCTTGGACAATGGGGGAAACCCTGATCCAGCCATGCCGCGTGAGTGAAGAAGGCCCTAGGGTCGTAAAACTCTTTCAACTGTGAAGATAATGACGGTAGCAGTAGAAGAAGTCCCGGCTAACTCCGTGCCAGCAGCCGCGGTAATACGGAGGGTGCAAGCGTTAATCGGAATTACTGGGCGTAAAGCGCGCGTAGGCGGTTGTTTAAGTCGGATGTGAAAGCCCCGG
OTU 382	0	0	12	0	0	169	0	0	0	24	0	34	24	0	0	0	0	0	32	0	11	0	Bacteria	Bacteroidota	Bacteroidia	Flavobacteriales	Flavobacteriaceae	Polaribacter	OTU 382	TGAGGAATATTGGGCAATGGAGGCAACTCTGACCCAGCCATGCCGCGTGCAGGAAGACTGCCCTATGGGTTGTAAACTGCTTTTATACAGGAAGAAACCGCTCTACGTGTAGAGCCTTGACGGTACTGTAAGAATAAGGACCGGCTAACTCCGTGCCAGCAGCCGCGGTAATACGGAGGGTCCGAGCGTTATCCGGAATCATTGGGTTTAAAGGGTCCGCAGGCGGTCAATTA
OTU 383	0	0	0	0	0	0	0	15	291	0	0	0	0	0	0	0	0	0	0	0	0	0	Bacteria	Proteobacteria	Gammaproteobacteria	Enterobacterales	Idiomarinaceae	Idiomarina	loihiensis	TGGGGAATATTGCACAATGGGGGAAACCCTGATGCAGCCATGCCGCGTGTGTGAAGAAGGCCTTCGGGTTGTAAAGCACTTTCAGCGACGAGGAAGGATGTTGTGTTAATAGCGCAGCGTATTGACGTTAGTCGCAGAAGAAGCACCGGCTAACTCCGTGCCAGCAGCCGCGGTAATACGGAGGGTGCAAGCGTTAATCGGAATTACTGGGCGTAAAGCGTACGTAGGCGGCG
OTU 384	0	0	0	0	0	0	0	0	0	305	0	0	0	0	0	0	0	0	0	0	0	0	Bacteria	Proteobacteria	Gammaproteobacteria	Pseudomonadales	Marinomonadaceae	Marinomonas	OTU 384	TGGGGAATATTGGACAATGGGCGCAAGCCTGATCCAGCCATGCCGCGTGTGTGAAGAAGGCCTTAGGGTTGTAAAGCACTTTCAGGGGTGAGGAAGGGTGTTTGGTTAATATCCAAACATTTTGACGTTAGCCCCAGAAGAAGCACCGGCTAACTCTGTGCCAGCAGCCGCGGTAATACAGAGGGTGCAAGCGTTAATCGGAATTACTGGGCGTAAAGCGCGCGTAGGTGGTTT
OTU 385	0	0	19	0	0	14	0	0	177	0	0	0	0	0	0	0	38	0	0	0	0	57	Bacteria	Bacteroidota	Bacteroidia	Flavobacteriales	Flavobacteriaceae	Maribacter	OTU 385	TGAGGAATATTGGACAATGGAGGAGACTCTGATCCAGCCATGCCGCGTGCAGGAAGAATGCCCTATGGGTAGTAAACTGCTTTTATACAGGAAGAAAAAGAGCTACGTGTAGCTTACTGACGGTACTGTAAGAATAAGGACCGGCTAACTCCGTGCCAGCAGCCGCGGTAATACGGAGGGTCCGAGCGTTATCCGGAATTATTGGGTTTAAAGGGTCCGTAGGCGGGCGATTA
OTU 386	0	0	0	11	145	0	0	0	0	14	0	92	0	0	0	0	22	21	0	0	0	0	Bacteria	Proteobacteria	Gammaproteobacteria	Enterobacterales	Pseudoalteromonadaceae	Psychrosphaera	aquimarina	TGGGGAATATTGCACAATGGGCGCAAGCCTGATGCAGCCATGCCGCGTGTGTGAAGAAGGCCTTCGGGTTGTAAAGCACTTTCAGCGAGGAGGAAAGTTTGGTGGTTAATACCCATCAGATGTGACGTTACTCGCAGAAGAAGGACCGGCTAACTCCGTGCCAGCAGCCGCGGTAATACGGAGGGTCCGAGCGTTAATCGGAATTACTGGGCGTAAAGCGTACGCAGGCGGCC
OTU 387	0	0	0	0	0	0	0	0	0	0	0	0	0	0	0	0	301	0	0	0	0	0	Bacteria	Proteobacteria	Gammaproteobacteria	Gammaproteobacteria Incertae Sedis	Unknown Family	Marinicella	OTU 387	TGGGGAATATTGGACAATGGGCGCAAGCCTGATCCAGCAATACCGCGTGTGTGAAGAAGGCCTTAGGGTTGTAAAGCACTTTTATGAGTGAAGAAAGGACAATGTTTAATAGATGTTGTCTGTGACGGTAACTCACGAATAAGCACCGGCTAACTCCGTGCCAGCAGCCGCGGTAATACGGAGGGTGCAAGCGTTAATCGGAATTACTGGGCGTAAAGGGTACGTAGGCGGTT
OTU 388	21	31	37	31	20	0	9	26	0	45	18	33	0	15	11	0	0	0	0	0	0	0	Bacteria	Verrucomicrobiota	Verrucomicrobiae	Verrucomicrobiales	Rubritaleaceae	Rubritalea	OTU 388	TCGAGAATCATTCACAATGGGGGAAACCCTGATGGTGCAACGCCGCGTGGAGGATGAAGGCCCTAGGGTCGTAAACTCCTGTCATATGAGAGTAAGGCATAGTGGTTAATATCCACTATGTTTGATAGTATCATAAGAGGAAGGGACGGCTAACTTCGTGCCAGCAGCCGCGGTAATACGAAGGTCCCGAGCGTTATTCGGAATCACTGGGCGTAAAGGGAGCGTAGGCTGCG
OTU 389	15	0	0	0	12	44	0	0	0	6	14	15	141	0	0	0	0	0	45	0	4	0	Bacteria	Verrucomicrobiota	Verrucomicrobiae	Verrucomicrobiales	Rubritaleaceae	Rubritalea	OTU 389	TCGAGAATCATTCACAATGGGGGCAACCCTGATGGTGCAACGCCGCGTGTGGGATGAAGGCCTTAGGGTCGTAAACCACTGTCATGTGAGAGTAAGGCATATTAGTTAATACCTGGTATGTTTGATAGTATCACAAGAGGAAGGGACGGCTAACTTCGTGCCAGCAGCCGCGGTAATACGAAGGTCCCGAGCGTTATTCGGAATCACTGGGCGTAAAGGGAGCGTAGGCTGTA
OTU 390	0	0	89	14	131	0	0	0	0	14	11	10	0	0	0	0	7	20	0	0	0	0	Bacteria	Firmicutes	Clostridia	Lachnospirales	OTU 390	OTU 390	OTU 390	TGGGGAATATTGCACAATGGGGGAAACCCTGATGCAGCGACGCCGCGTGAAGGAAGAAGGTTTTCGGATCGTAAACTTCTATCAGCAGGGAAGAAAATGACGGTACCTGACTAAGAAGCCCCGGCTAACTACGTGCCAGCAGCCGCGGTAATACGTAGGGGGCAAGCGTTATCCGGAATCACTGGGTGTAAAGGGTGCGTAGGCGGTTATGTAAGTCAGATGTGAAAACCCGAG
OTU 391	0	92	0	39	164	0	0	0	0	0	0	0	0	0	0	0	0	0	0	0	0	0	Bacteria	Proteobacteria	Alphaproteobacteria	Rhodobacterales	Rhodobacteraceae	OTU 391	OTU 391	TGGGGAATCTTGGACAATGGGGGAAACCCTGATCCAGCCATGCCGCGTGAGTGAAGAAGGCCCTAGGGTCGTAAAACTCTTTCAACTGTGAAGATAATGACGGTAGCAGTAGAAGAAGTCCCGGCTAACTCCGTGCCAGCAGCCGCGGTAATACGGAGGGGACTAGCGTTGTTCGGAATTACTGGGCGTAAAGCGCGCGTAGGCGGCTTCGTCAGTCAGATGTGAAAGCCCCGG
OTU 392	0	0	0	0	0	0	0	0	0	0	0	0	0	0	0	0	19	0	0	0	0	272	Bacteria	Proteobacteria	Gammaproteobacteria	Enterobacterales	Alteromonadaceae	OTU 392	OTU 392	TGGGGAATATTGCACAATGGGGGAAACCCTGATGCAGCCATGCCGCGTGTGTGAAGAAGGCCTTCGGGTTGTAAAGCACTTTCAGTTGTGAGGAAAAGTTGTTGGTTAATACCCATCAGCCGTGACGTTAGCAACAGAAGAAGCACCGGCTAACTCCGTGCCAGCAGCCGCGGTAATACGGAGGGTGCGAGCGTTAATCGGAATTACTGGGCGTAAAGCGCACGCAGGCGGTC
OTU 393	0	0	0	0	0	56	0	0	115	0	16	0	0	0	0	0	60	43	0	0	0	0	Bacteria	Proteobacteria	Alphaproteobacteria	Rhodobacterales	Rhodobacteraceae	OTU 393	OTU 393	TGGGGAATCTTGGACAATGGGGGAAACCCTGATCCAGCCATGCCGCGTGAGTGATGAAGGCCTTAGGGTCGTAAAGCTCTTTCAGCTGGGAAGATAATGACGGTACCAGCAGAAGAAGCCCCGGCTAACTCCGTGCCAGCAGCCGCGGTAATACGGAGGGGGCTAGCGTTGTTCGGAATTACTGGGCGTAAAGCGCGCGTAGGCGGGCTGTTAAGTCGGGGGTGAAATCCCGG
OTU 394	82	0	0	0	0	0	0	0	0	21	0	0	45	0	0	0	73	24	8	0	0	34	Bacteria	Proteobacteria	Alphaproteobacteria	Rhodobacterales	Rhodobacteraceae	Sulfitobacter	geojensis	TGGGGAATCTTAGACAATGGGCGCAAGCCTGATCTAGCCATGCCGCGTGTGTGATGAAGGCCTTAGGGTCGTAAAGCACTTTCGCTAGGGATGATAATGACAGTACCTAGTAAAGAAACCCCGGCTAACTCCGTGCCAGCAGCCGCGGTAATACGGAGGGGGTTAGCGTTGTTCGGAATTACTGGGCGTAAAGCGTACGTAGGCGGATCAGAAAGTAGGGGGTGAAATCCCGAG
OTU 395	0	0	10	0	0	163	0	0	0	0	0	0	75	0	0	0	0	0	21	0	0	18	Bacteria	Proteobacteria	Alphaproteobacteria	Rhizobiales	Xanthobacteraceae	Bradyrhizobium	OTU 395	TGGGGAATATTGGACAATGGGGGCAACCCTGATCCAGCCATGCCGCGTGAGTGATGAAGGCCCTAGGGTTGTAAAGCTCTTTTGTGCGGGAAGATAATGACGGTACCGCAAGAATAAGCCCCGGCTAACTTCGTGCCAGCAGCCGCGGTAATACGAAGGGGGCTAGCGTTGCTCGGAATCACTGGGCGTAAAGGGTGCGTAGGCGGGTTTTTAAGTCAGGGGTGAAATCCTGG
OTU 396	9	9	18	29	11	3	0	28	0	50	13	41	0	16	0	0	15	11	0	0	8	26	Bacteria	Bacteroidota	Rhodothermia	Balneolales	Balneolaceae	Balneola	OTU 396	TGAGGAATCTTGCGCAATGGGCGAAAGCCTGACGCAGCCACGCCGCGTGCCGGATGAAGGCCCTATGGGTTGTAAACGGCTTTTACTAGGGAAGAACGAGAGGGTTTCGATCTTCTGTGACGGTACCTAGTGAATAAGCACCGGCTAACTCCGTGCCAGCAGCCGCGGTAATACGGAGGGTGCAAGCGTTGTCCGGAATCATTGGGTGTAAAGGGTACGTAGGCGGGAGCCTA
OTU 397	0	0	0	0	0	0	0	0	0	0	0	0	0	117	81	0	87	0	0	0	0	0	Bacteria	Proteobacteria	Gammaproteobacteria	Burkholderiales	OTU 397	OTU 397	OTU 397	TGGGGAATATTGGACAATGGGGGCAACCCTGATCCAGCGATGCCGCGTGAGTGAAGAAGGCCTTCGGGTTGTAAAGCTCTTTCGCAGGGGAAGAAACAGTCGGGAATAATACGCCCGGCGAATGACGGTACCCTGAGAAGAAGCACCGGCTAACTACGTGCCAGCAGCCGCGGTAATACGTAGGGTGCAAGCGTTGTCCGGATTTATTGGGCGTAAAGAGCTCGTAGGCGGTT
OTU 398	0	0	0	0	0	0	12	17	0	198	37	19	0	0	0	0	0	0	0	0	0	0	Bacteria	Proteobacteria	Gammaproteobacteria	OTU 398	OTU 398	OTU 398	OTU 398	TGGGGAATATTGGACAATGGGCGCAAGCCTGATCCAGCAATGCCGCGTGTGTGAAGAAGGCCTTAGGGTTGTAAAGCACTTTCGATTGGGAAGAAAAGCCTATGGATAATACTCATGGGTCTTGACGGTACCTTTATAAGAAGCACCGGCTAACTCCGTGCCAGCAGCCGCGGTAATACGAAGGGACCTAGCGTAGTTCGGAATTACTGGGCGTAAAGAGTATGTAGGCGGCTA
OTU 399	281	0	0	0	0	0	0	0	0	0	0	0	0	0	0	0	0	0	0	0	0	0	Bacteria	Proteobacteria	Alphaproteobacteria	Rhodobacterales	Rhodobacteraceae	OTU 399	OTU 399	TGGGGAATCTTGGACAATGGGGGAAACCCTGATCCAGCCATGCCGCGTGAGTGAAGAAGGCCCTAGGGTCGTAAAACTCTTTCAACTGTGAAGATAATGACGGTAGCAGTAGAAGAAGTCCCGGCTAACTCCGTGCCAGCAGCCGCGGTAATACGGAGGGTGCAAGCGTTAATCGGATTTACTGGGCGTAAAGCGCGCGTAGGCGGTTTGATAAGTCGGATGTGAAATCCCAGG
OTU 400	0	0	41	38	52	0	0	0	0	39	21	43	0	0	0	0	0	24	7	0	15	0	Bacteria	Proteobacteria	Gammaproteobacteria	Legionellales	Legionellaceae	Legionella	OTU 400	TGGGGAATATTGGACAATGGGGGCAACCCTGATCCAGCAATGCCGCGTGTGTGAAGAAGGCCTGAGGGTTGTAAAGCACTTTCAGTGGGGAGGAGGCTTGATAGGTTAAGAGCCAGTTAAGTGGACGTTACCCACAGAAGAAGCACCGGCTAACTCCGTGCCAGCAGCCGCGGTAATACGGAGGGTGCGAGCGTTAATCGGAATTACTGGGCGTAAAGGGTGCGTAGGTGGTT
OTU 401	0	9	8	18	8	0	0	0	121	31	0	0	31	0	0	0	19	7	0	10	7	11	Bacteria	Proteobacteria	Gammaproteobacteria	Pseudomonadales	Pseudohongiellaceae	Pseudohongiella	OTU 401	TGGGGAATATTGGACAATGGGCGCAAGCCTGATCCAGCTATGCCGCGTGTGTGAAGAAGGTTCTAGGATTGTAAAGCACTTTAAGCAGTGAAGAAGGCCATGTAGCTAATACCTGCGTGGATTGACATTAACTGCAGAATAAGCACCGGCTAACTCCGTGCCAGCAGCCGCGGTAATACGGGGGGTGCAAGCGTTAATCGGAATTACTGGGCGTAAAGCGCGCGTAGGCGGTT
OTU 402	0	0	37	30	8	0	0	0	0	32	25	9	0	0	0	0	12	0	0	0	124	0	Bacteria	Proteobacteria	Gammaproteobacteria	Enterobacterales	Shewanellaceae	Shewanella	OTU 402	TGGGGAATATTGCACAATGGGCGCAAGCCTGATGCAGCCATGCCGCGTGTGTGAAGAAGGCCTTCGGGTTGTAAAGCACTTTCAGCGAGGAGGAAAGCTTAAGCGTTAATAGCGTTTAGGTGTGACGTTACTCGCAGAAGAAGGACCGGCTAACTTCGTGCCAGCAGCCGCGGTAATACGAGGGGTCCAAGCGTTAATCGGAATTACTGGGCGTAAAGCGTACGCAGGCGGTTT
OTU 403	0	0	16	20	0	0	0	0	0	19	32	0	0	94	0	0	45	51	0	0	0	0	Bacteria	Proteobacteria	Gammaproteobacteria	Pseudomonadales	Pseudomonadaceae	Pseudomonas	OTU 403	TGGGGAATATTGGACAATGGGCGAAAGCCTGATCCAGCCATGCCGCGTGTGTGAAGAAGGTCTTCGGATTGTAAAGCACTTTAAGTTGGGAGGAAGGGTTGTAGATTAATACTCTGCAATTTTGACGTTACCGACAGAATAAGCACCGGCTAACTCTGTGCCAGCAGCCGCGGTAATACAGAGGGTGCAAGCGTTAATCGGAATTACTGGGCGTAAAGCGCGCGTAGGTGGTT
OTU 404	0	0	0	11	0	21	0	0	0	15	0	8	109	0	0	0	0	0	17	0	0	95	Bacteria	Bacteroidota	Bacteroidia	Flavobacteriales	Crocinitomicaceae	OTU 404	OTU 404	TGAGGAATATTGGACAATGGAGGCAACTCTGATCCAGCCATGCCGCGTGCAGGAAGAATGCCCTATGGGTTGTAAACTGCTTTTATTTGGGAATAAACCCCTCTACGTGTAGAGGGCTGAAGGTACCAAAAGAATAAGCACCGGCTAACTCCGTGCCAGCAGCCGCGGTAATACGGAGGGTGCAAGCGTTATCCGGAATCATTGGGTTTAAAGGGTCCGCAGGCGGGCGTATA
OTU 405	0	0	0	0	0	0	0	0	0	0	0	0	0	0	0	0	173	102	0	0	0	0	Bacteria	Bacteroidota	Bacteroidia	Flavobacteriales	Flavobacteriaceae	OTU 405	OTU 405	TGAGGAATATTGGGCAATGGAGGCAACTCTGACCCAGCCATGCCGCGTGCAGGAAGACGGCCCTATGGGTTGTAAACTGCTTTTATACAGGAAGAAACCTATCCACGTGTGGATAGCTGACGGTACTGTAAGAATAAGCACCGGCTAACTCCGTGCCAGCAGCCGCGGTAATACGGAGGGTGCAAGCGTTATCCGGAATCATTGGGTTTAAAGGGTCCGCAGGCGGTCAATTAA
OTU 406	0	20	0	0	0	84	0	0	0	16	33	0	0	0	0	0	65	29	0	0	0	28	Bacteria	Planctomycetota	Planctomycetes	Planctomycetales	Rubinisphaeraceae	OTU 406	OTU 406	TCGAGAATCTTCCGCAATGGGCGAAAGCCTGACGGAGCGACGCCGCGTGCGGGATGAAGGCCCTTGGGTTGTAAACCGCTGTCAGAGGGGATGAAATCACGGTTGGCTATCCTTCCGTGTTGACAGAGCCTCAAAGGAAGCACGGGCTAAGTACGTGCCAGCAGCCGCGGTAACACGTACTGTGCGAACGTTATTCGGAATCACTGGGCTTAAAGGGTGCGTAGGCGGTCGAT
OTU 407	0	0	0	0	0	0	25	10	30	93	0	106	10	0	0	0	0	0	0	0	0	0	Bacteria	SAR324 clade(Marine group B)	OTU 407	OTU 407	OTU 407	OTU 407	OTU 407	TGGGGAATTTTGCGCAATGGGCGAAAGCCTGACGCAGCAACGCCGCGTGAGTGAAGAAGGCTCTAGGGTCGTAAAGCTCTTTTCTAGAGGACGAGGACAGACTTAACTCTAGGAATAAGCACCGGCTAACTCCGTGCCAGCAGCCGCGGTAATACGGAGGGTGCAAGCGTTGTTCGGATTTACTGGGCGTAAAGGGCGTGTAGGCGGATATGTAAGCCGGTGGTGAAAGGCTT
OTU 408	0	0	0	0	0	0	0	0	0	0	0	0	0	0	0	0	158	115	0	0	0	0	Bacteria	Proteobacteria	Alphaproteobacteria	Rhodobacterales	Rhodobacteraceae	OTU 408	OTU 408	TGGGGAATCTTAGACAATGGGCGCAAGCCTGATCTAGCCATGCCGCGTGAGTGACGAAGGCCTTAGGGTCGTAAAGCTCTTTCGCCAGAGATGATAATGACAGTATCTGGTAAAGAAACCCCGGCTAACTCCGTGCCAGCAGCCGCGGTAATACGGAGGGGGTTAGCGTTGTTCGGAATTACTGGGCGTAAAGCGCGCGTAGGCGGATTAGTAAGTTAGGGGTGAAATCCCGGG
OTU 409	9	0	0	262	0	0	0	0	0	0	0	0	0	0	0	0	0	0	0	0	0	0	Bacteria	OTU 409	OTU 409	OTU 409	OTU 409	OTU 409	OTU 409	TTAAGAATCTTGCACAATGGGCGAAAGCCTGATGCAGCGACACCGCGTGTGGGATGACGGTCTTCGGATTGTAAACCACAATAGACAGGGAAGAAAAAAATGACGGTACCTGTTGACAGAACCGGCTAAATACGTGCCAGCAGCCGCGGTAATACGTATGGTTCAAGCGTTGTTCGGAATCACTGGGCGTAAAGGGTATGTAGGCGGAATGGTAAGTTGGATGTGAAATCTCAG
OTU 410	10	0	0	0	0	0	12	13	0	0	17	0	0	0	0	0	140	37	0	19	0	21	Bacteria	Actinobacteriota	Acidimicrobiia	Microtrichales	Microtrichaceae	Sva0996 marine group	OTU 410	TGGGGAATCTTGCGCAATGGGCGAAAGCCTGACGCAGCGATGCCGCGTGGGGGATGAAGGCTCTCGGGTCGTAAACCCCTTTCAGCAGGGACGAAAATGACGGTACCTGCAGAAGAAGCCCCGGCCAACTACGTGCCAGCAGCCGCGGTAACACGTAGGGGGCAAGCGTTGTCCGGATTTATTGGGCGTAAAGGGCTCGTAGGCTGTTCAGTAAGTCAGGTGTGAAAACCCAA
OTU 411	0	0	0	0	0	0	0	0	0	0	18	0	0	0	0	0	122	128	0	0	0	0	Bacteria	Verrucomicrobiota	Verrucomicrobiae	Verrucomicrobiales	Rubritaleaceae	Roseibacillus	OTU 411	TCGAGAATCATTCACAATGGAGGAAACTCTGATGGTGCAACGCCGCGTGGAGGATGACGGCCCTAGGGTTGTAAACTCCTGTCATTGGGGAGTAAGACTTATGCGTTAAGAGCGTGTAAGTTTGATAGTACCCAAAGAGGAAGGGACGGCTAACTTCGTGCCAGCAGCCGCGGTAATACGAAGGTCCCAAGCGTTGTTCGGAATAACTGGGCGTAAAGCGTGTGTAGGCTGCG
OTU 412	14	26	12	14	9	29	0	12	0	29	9	6	35	9	8	0	17	0	0	14	7	18	Bacteria	Bacteroidota	Bacteroidia	Cytophagales	Cyclobacteriaceae	Marinoscillum	OTU 412	TAGGGAATATTGGTCAATGGGCGAGAGCCTGAACCAGCCATGCCGCGTGCAGGAAGACGGCCTTCTGGGTTGTAAACTGCTTTTATATGGGAAGAAAACGGCCTTGCGAGGCAGATTGACGGTACCATATGAATAAGCACCGGCTAACTCCGTGCCAGCAGCCGCGGTAATACGGAGGGTGCAAGCGTTGTCCGGATTTATTGGGTTTAAAGGGTACGTAGGCGGCCAATTAA
OTU 413	0	0	0	0	8	35	0	0	175	0	0	0	18	0	0	0	32	0	0	0	0	0	Bacteria	Proteobacteria	Gammaproteobacteria	JTB23	OTU 413	OTU 413	OTU 413	TGGGGAATATTGGACAATGGGGGAAACCCTGATCCAGCAATGCCGCGTGTGTGAAGAAGGCCTGCGGGTTGTAAAGCACTTTCAGTAGGGACGAAACACTCATAGGCTAATACCCTTTGGGCTTGACTTAACCTACAGAAGAAGCACCGGCTAACTCCGTGCCAGCAGCCGCGGTAATACGGAGGGTGCGAGCGTTAATCGGAATTACTGGGCGTAAAGGGCGCGTAGGTGGT
OTU 414	0	0	21	27	8	21	0	0	0	37	9	14	4	0	0	0	75	34	7	0	6	3	Bacteria	Proteobacteria	Alphaproteobacteria	Puniceispirillales	EF100-94H03	OTU 414	OTU 414	TGGGGAATTTTGCACAATGGGGGAAACCCTGATGCAGCGACGCCGCGTGGGTGATGAAGGCCTTAGGGTTGTAAAGCCCTTTCAGCAGGGAAGATGATGACGGTACCTGCAGAAGAAGCCCCGGCTAACTCCGTGCCAGCAGCCGCGGTAATACGGAGGGGGCTAGCGTTGTTCGGAATCACTGGGCGTAAAGCGCGCGTAGGCGGTTAGGAAAGTTGGGAGTGAAAGCCCAG
OTU 415	0	0	0	0	0	0	0	0	0	0	0	0	0	0	0	0	0	0	0	0	0	265	Bacteria	Proteobacteria	Alphaproteobacteria	Rhodobacterales	Rhodobacteraceae	OTU 415	OTU 415	TAGGGAATCTTAGACAATGGGCGAAAGCCTGATCTAGCCATGCCGCGTGTGTGATGACGGCCTTAGGGTTGTAAAGCACTTTCGCCGGGGAAGATAATGACGGTACCCGGTAAAGAAGTCCCGGCTAACTCCGTGCCAGCAGCCGCGGTAATACGGAGGGGACTAGCGTTGTTCGGAATTACTGGGCGTAAAGCGTACGTAGGCGGACTAGTCAGTCAGAGGTGAAATCCCAG
OTU 416	0	0	0	0	0	0	0	0	0	0	0	0	0	0	0	0	197	67	0	0	0	0	Bacteria	Bacteroidota	Bacteroidia	Cytophagales	Cyclobacteriaceae	Marinoscillum	OTU 416	TAGGGAATATTGGTCAATGGGCGAGAGCCTGAACCAGCCATGCCGCGTGCAGGAAGACGGCCTTCTGGGTTGTAAACTGCTTTTATACGGGAAGAAAAAGGCCTTGCGAGGCAAACTGACGGTACCGTATGAATAAGCACCGGCTAACTCCGTGCCAGCAGCCGCGGTAATACGGAGGGTGCAAGCGTTGTCCGGATTTATTGGGTTTAAAGGGTACGTAGGCGGCTTTTTAAG
OTU 417	31	53	26	26	0	0	0	37	0	25	0	20	0	22	0	0	18	6	0	0	0	0	Bacteria	Bacteroidota	Bacteroidia	Flavobacteriales	Flavobacteriaceae	NS5 marine group	OTU 417	TGAGGAATATTGGACAATGGAGGCAACTCTGATCCAGCCATGCCGCGTGCAGGAAGACGGCCCTATGGGTTGTAAACTGCTTTTATACAGGAAGAAACCTACTTACGTGTAAGTAGCTGACGGTACTGTAAGAATAAGGATCGGCTAACTCCGTGCCAGCAGCCGCGGTAATACGGAGGATCCAAGCGTTATCCGGAATCATTGGGTTTAAAGGGTCCGCAGGCGGTCTAATA
OTU 418	0	0	0	0	0	0	0	0	0	0	0	0	0	0	0	0	0	263	0	0	0	0	Bacteria	Proteobacteria	Alphaproteobacteria	Rhodobacterales	Rhodobacteraceae	OTU 418	OTU 418	TGGGGAATCTTAGACAATGGGCGCAAGCCTGATCTAGCCATGCCGCGTGAGTGATGAAGGCCCTAGGGTCGTAAAGCTCTTTCGCCAGAGATGATAATGACAGTATCTGGTAAAGAAACCCCGGCTAACTCCGTGCCAGCAGCCGCGGTAATACGGAGGGGGTTAGCGTTGTTCGGAATTACTGGGCGTAAAGCGCGCGTAGGCGGACCAGAAAGTATGGGGTGAAATCCCGGG
OTU 419	0	0	0	0	0	0	0	0	6	0	0	0	0	0	0	0	42	0	0	213	0	0	Bacteria	Proteobacteria	Alphaproteobacteria	Rhodobacterales	Rhodobacteraceae	OTU 419	OTU 419	TAGGGAATCTTAGACAATGGGGGCAACCCTGATCTAGCCATGCCGCGTGTGTGATGAAGGCCCTAGGGTCGTAAAGCACTTTCGCCAGAGATGATAATGACAGTATCTGGTAAAGAAACCCCGGCTAACTCCGTGCCAGCAGCCGCGGTAATACGGAGGGTCCAAGCGTTATCCGGAATCATTGGGTTTAAAGGGTCCGTAGGCGGGCTATTAAGTCAGAGGTGAAAGTTTGC
OTU 420	0	0	0	0	0	0	0	0	0	7	0	0	0	0	0	0	186	68	0	0	0	0	Bacteria	Proteobacteria	Gammaproteobacteria	OTU 420	OTU 420	OTU 420	OTU 420	TGGGGAATATTGGACAATGGGCGAAAGCCTGATCCAGCAATACCGCGTGTGTGAAGAAGGCCTTAGGGTTGTAAAGCACTTTCAGCAGAGAAGAAAAGTTCTAGATTAATACTCTAGGGCCGTGACGGTATCTGCAGAAGAAGCACCGGCTAACTCCGTGCCAGCAGCCGCGGTAATACGGAGGGTGCAAGCGTTAATCGGAATTACTGGGCGTAAAGCGCGCGTAGGCGGTTT
OTU 421	0	0	5	2	0	0	0	0	0	0	0	0	0	0	0	0	177	67	0	0	10	0	Bacteria	Verrucomicrobiota	Verrucomicrobiae	Opitutales	Opitutaceae	Diplosphaera	OTU 421	TTTCGAATCATTCACAATGGGCGAAAGCCTGATGGTGCAACGCCGCGTGGGGGACGAATGTCCTAGGATTGTAAACCCCTGTCACCAAGGAAGAACCGTTATCTGTTAATAACAGGTAGCCTGACTTAACTTGGAGAGGAAGCAGTGGCTAACTCCGTGCCAGCAGCCGCGGTAATACGGAGACTGCAAGCGTTATTCGGATTCACTGGGCGTAAAGGGTGCGCAGGCGGTTAT
OTU 422	0	0	13	0	0	0	0	0	0	0	0	0	0	0	0	0	110	138	0	0	0	0	Bacteria	Proteobacteria	Gammaproteobacteria	Enterobacterales	Colwelliaceae	OTU 422	OTU 422	TGGGGAATATTGCACAATGGGGGAAACCCTGATGCAGCCATGCCGCGTGTGTGAAGAAGGCCTTCGGGTTGTAAAGCACTTTCAGTTGTGAGGAAAGGTGTAAGATTAATACTCTTGCACTGTGACGTTAGCAACAGAAGAAGCACCGGCTAACTTCGTGCCAGCAGCCGCGGTAATACGAGGGGTGCAAGCGTTAATCGGAATTACTGGGCGTAAAGCGTGCGTAGGCGGTTT
OTU 423	0	0	0	0	0	0	0	0	0	0	8	0	0	0	25	0	14	0	0	0	0	211	Bacteria	Proteobacteria	Alphaproteobacteria	Rhodobacterales	Rhodobacteraceae	Roseobacter clade CHAB-I-5 lineage	OTU 423	TGGGGAATCTTCGGCAATGGGCGCAAGCCTGACCGAGCCATGCCGCGTGAGTGATGAAGGCCTTAGGGTCGTAAAGCTCTTTCGCCAGAGATGATAATGACAGTATCTGGTAAAGAAACCCCGGCTAACTCCGTGCCAGCAGCCGCGGTAATACGGAGGGGGTTAGCGTTGTTCGGAATTACTGGGCGTAAAGCGCACGTAGGCGGATTGGAAAGTTGGGGGTGAAATCCCGG
OTU 424	0	0	0	0	0	11	0	0	247	0	0	0	0	0	0	0	0	0	0	0	0	0	Bacteria	Proteobacteria	Gammaproteobacteria	Pseudomonadales	Litoricolaceae	Litoricola	OTU 424	TCGGGAATATTGGACAATGGGGGAAACCCTGATCCAGCCATGCCGCGTGTGTGAAGAAGGCTCTAGGGTTGTAAAGCACTTTTAGTAGGGAGGAAGGCCCGGTAGTTAATACCTGCCGGGATTGACGTTACCTACAGAAAAAGCACCGGCTAATTTCGTGCCAGCAGCCGCGGTAATACGAAAGGTGCAAGCGTTAATCGGAATTACTGGGCGTAAAGCGAGCGTAGGCGGCT
OTU 425	0	0	0	0	0	0	0	144	0	2	0	109	0	0	0	0	0	0	0	0	0	0	Bacteria	Patescibacteria	Parcubacteria	OTU 425	OTU 425	OTU 425	OTU 425	TCGAGAATATTCCGCAATGGGCGAAAGCCTGACGGAGCGACGCCGCGTGGTCGAAGAAGCATTTCGATGTGTAAAGACCTTTTATAAGGGAGGAAATTTATTGACGTTACCTTATGAATAAGGGGCTCCTAACTCTGTGCCAGCAGGAGCGGTAATACAGAGGCCCCAAGCGTTACCCGGAATCACTGGGCGTAAAGGATGCGTAGGCGGCGATATTAGTCTTATGTAAAATCT
OTU 426	0	0	41	0	0	0	0	0	0	23	26	25	0	40	0	0	23	0	0	75	0	0	Bacteria	Cyanobacteria	Cyanobacteriia	Synechococcales	Cyanobiaceae	OTU 426	OTU 426	TGGGGAATTTTCCGCAATGGGCGAAAGCCTGACGGAGCAACGCCGCGTGAGGGATGAAGGCCTCTGGGCTGTAAACCTCTTTTATCAAGGAAGAAGATCTGACGGTACTTGATGAATAAGCCACGGCTAATTCCGTGCCAGCAGCCGCGGTAATACGGGAGTGGCAAGCGTTATCCGGAATCATTGGGTTTAAAGGGTCCGTAGGTGGATAATTAAGTCAGAGGTGAAAGTTTG
OTU 427	0	0	0	0	16	0	0	0	0	0	0	0	0	0	0	11	0	0	0	0	211	15	Bacteria	Proteobacteria	Gammaproteobacteria	Enterobacterales	Shewanellaceae	Shewanella	OTU 427	TGGGGAATATTGCACAATGGGCGAAAGCCTGATGCAGCCATGCCGCGTGTGTGAAGAAGGCCTTAGGGTTGTAAAGCACTTTCAGTAGGGAGGAAAGGCAGTTGTTTAATAAACAACTGCTGTGACGTTACCTACAGAAGAAGGACCGGCTAACTTCGTGCCAGCAGCCGCGGTAATACGAGGGGTCCAAGCGTTAATCGGAATTACTGGGCGTAAAGCGTACGCAGGCGGTT
OTU 428	0	0	0	0	0	0	17	0	0	2	205	28	0	0	0	0	0	0	0	0	0	0	Bacteria	Bacteroidota	Bacteroidia	Cytophagales	OTU 428	OTU 428	OTU 428	TAGGGAATATTGGGCAATGGACGAAAGTCTGACCCAGTCACGCCGCGTGTAGGATGACAGCCTTTATGGGTTGTAAACTACTTTTATAAGGGAAGAAAAAACCATTGCGATGGGAATTGACGGTACCTTATGAATAAGCACCAGCTAACTCCGTGCCAGCAGCCGCGGTAATACGGAGGGTGCAAGCGTTGTCCGGATTTATTGGGTTTAAAGGGTGCGTAGGCGGCGTATTA
OTU 429	8	19	99	35	2	68	0	0	0	0	15	0	0	0	0	0	0	4	0	0	0	0	Bacteria	OTU 429	OTU 429	OTU 429	OTU 429	OTU 429	OTU 429	TTAAGAATATTCCACAATGGGGGAAACCCTGATGGAGCAATCCCGCGTGAAGGATGAAGGTCTTCGGATTGTAAACTTCTTTCGACAGGGAAGAATAAGCCAGTAGGAAATGACTGGCGATGACGGTACCTGTAGAAGAAGCACCGACTAATTACGTGCCAGCAGTCGCGGTAATACGTAAGGTGCAAACGTTGTTCGGAATTACTGGGCGTAAAGGGTACGCAGGCGACCAA
OTU 430	0	0	11	55	0	23	0	0	0	31	9	0	67	0	0	0	13	9	0	0	0	31	Bacteria	Bacteroidota	Bacteroidia	Flavobacteriales	NS9 marine group	OTU 430	OTU 430	TGAGGAATATTGCGCAATGGAGGAAACTCTGACGCAGCCATGCCGCGTGCAGGAAGACGGCCCTACGGGTTGTAAACTGCTTTTATATAGGAAGAAACCCCGATACGTGTATCGGCTTGACGGTACTATATGAATAAGGACCGGCTAACTCCGTGCCAGCAGCCGCGGTAATACGGAGGGTCCAAGCGTTATCCGGATTTATTAGGTTTAAAGGGTCCGCAGGCGGGATTTTA
OTU 431	0	0	0	0	0	0	0	0	0	0	0	0	0	0	0	0	0	0	0	0	0	248	Bacteria	Proteobacteria	Alphaproteobacteria	Rhodobacterales	Rhodobacteraceae	Jannaschia	OTU 431	TGGGGAATCTTAGACAATGGGCGCAAGCCTGATCTAGCGATGCCGCGTGAGTGATGAAGGTCTTAGGATCGTAAAGCTCTTTCGCCAGGGATGATAATGACAGTACCTGGTAAAGAAACCCCGGCTAACTCCGTGCCAGCAGCCGCGGTAATACGGAGGGGGTTAGCGTTGTTCGGAATTACTGGGCGTAAAGCGCGCGTAGGCGGGCTGTTAAGTTAGGGGTGAAATCCCGG
OTU 432	30	32	29	74	44	0	0	0	0	0	0	0	0	0	0	0	0	0	0	0	37	0	Bacteria	Proteobacteria	Alphaproteobacteria	Rhodobacterales	Rhodobacteraceae	OTU 432	OTU 432	TGGGGAATCTTGGACAATGGGGGAAACCCTGATCCAGCCATGCCGCGTGAGTGAAGAAGGCCCTAGGGTCGTAAAACTCTTTCAACTGTGAAGATAATGACGGTAGCAGTAGAAGAAGTCCCGGCTAACTCCGTGCCAGCAGCCGCGGTAATACGGAGGGGACTAGCGTTGTTCGGAATTACTGGGCGTAAAGGGTGCGCAGGCGGTTTTGTAAGTCAGATGTGAAATCCCCG
OTU 433	0	0	0	0	0	42	0	0	0	0	0	0	33	0	0	0	18	0	0	0	0	152	Bacteria	Proteobacteria	Alphaproteobacteria	Sphingomonadales	Sphingomonadaceae	Novosphingobium	sediminicola	TGGGGAATATTGGACAATGGGGGCAACCCTGATCCAGCAATGCCGCGTGAGTGATGAAGGCCTTAGGGTTGTAAAGCTCTTTTACCAGGGATGATAATGACAGTACCTGGAGAATAAGCTCCGGCTAACTCCGTGCCAGCAGCCGCGGTAATACGGAGGGAGCTAGCGTTGTTCGGAATTACTGGGCGTAAAGCGCACGTAGGCGGTTACTCAAGTCAGAGGTGAAAGCCCGG
OTU 434	0	0	0	24	29	0	0	0	0	11	35	89	0	0	0	0	22	34	0	0	0	0	Bacteria	Proteobacteria	Gammaproteobacteria	Pseudomonadales	OTU 434	OTU 434	OTU 434	TGGGGAATATTGCACAATGGGCGCAAGCCTGATGCAGCCATACCGCGTGTGTGAAGAAGGCCTTAGGGTTGTAAAGCACTTTCAGCAGTGAGGAAAGGTTAGTAGTTAATACCTGCTAGCTGTGACGTTAACTGCAGAAGAAGCACCGGCTAACTCCGTGCCAGCAGCCGCGGTAATACGGAGGGTGCAAGCGTTAATCGGAATTACTGGGCGTAAAGCGCGCGTAGGTGGTTC
OTU 435	0	0	0	0	0	16	0	0	0	0	9	0	0	0	0	0	145	74	0	0	0	0	Bacteria	Bacteroidota	Bacteroidia	Cytophagales	Cyclobacteriaceae	Reichenbachiella	faecimaris	TAGGGAATATTGGTCAATGGAGGAGACTCTGAACCAGCCATGCCGCGTGCAGGAAGACGGCCTTCTGGGTTGTAAACTGCTTTTGACAGGGAAGAAAACGGCTATGCGTAGCTAACTGACGGTACCTGTAGAATAAGCACCGGCTAACTCCGTGCCAGCAGCCGCGGTAATACGGAGGGTGCAAGCGTTGTCCGGATTTATTGGGTTTAAAGGGTACGTAGGTGGCCTTATAA
OTU 436	0	0	76	4	15	0	0	0	0	21	6	0	0	0	0	0	99	23	0	0	0	0	Bacteria	Cyanobacteria	Cyanobacteriia	Chloroplast	OTU 436	OTU 436	OTU 436	TGGGGAATTTTCCGCAATGGGCGAAAGCCTGACGGAGCAATGCCGCGTGGAGGTAGAAGGCCCACGGGTCGTAAACTCCTTTTCTCAGAGAAGAAGCAATGACGGTATCTGAGGAATAAGCATCGGCTAACTCTGTGCCAGCAGCCGCGGTAAGACAGAGGATGCAAGCGTTATCCGGAATGATTGGGCGTAAAGCGTCTGTAGGTGGCTTTTTAAGTCTGCCGTCAAATCCCA
OTU 437	0	0	0	0	0	0	0	0	0	0	9	0	0	0	0	0	219	5	0	0	0	10	Bacteria	Proteobacteria	Gammaproteobacteria	Arenicellales	Arenicellaceae	HTCC5015	OTU 437	TGGGGAATATTGGACAATGGGCGAAAGCCTGATCCAGCAATACCGCGTGTATGAAGAAGGCCCGAGGGTTGTAAAGTACTTTCAATTGTGAAGAGGGGATAGTTAGTTAATAGCATTCTATCCTGACGTTAACTTTAGAAGAAGCACCGGCTAATTCAGTGCCAGCAGCCGCGGTAATACTGAAGGTGCAAGCGTTAATCGGAATTACTGGGCGTAAAGCGCGCGTAGGCGGT
OTU 438	0	0	0	19	55	0	0	0	0	0	18	57	0	0	0	0	0	0	0	0	93	0	Bacteria	Bacteroidota	Bacteroidia	Flavobacteriales	Flavobacteriaceae	Flavobacterium	OTU 438	TGAGGAATATTGGACAATGGGCGCAAGCCTGATCCAGCCATGCCGCGTGCAGGAAGACGGTCCTATGGATTGTAAACTGCTTTTATACAGGAAGAAACACCTCTACGTGTAGAGGCTTGACGGTACTGTAAGAATAAGGATCGGCTAACTCCGTGCCAGCAGCCGCGGTAATACGGAGGATCCAAGCGTTATCCGGAATCATTGGGTTTAAAGGGTCCGTAGGCGGCCTTATAA
OTU 439	0	0	48	48	0	0	0	0	0	0	0	0	0	0	0	0	0	0	0	0	145	0	Bacteria	Proteobacteria	Alphaproteobacteria	Rhodobacterales	Rhodobacteraceae	OTU 439	OTU 439	TGGGGAATCTTGGACAATGGGGGAAACCCTGATCCAGCCATGCCGCGTGAGTGAAGAAGGCCCTAGGGTCGTAAAACTCTTTCAACTGTGAAGATAATGACGGTAGCAGTAGAAGAAGTCCCGGCTAACTCCGTGCCAGCAGCCGCGGTAATACGGAGGGGACTAGCGTTGTTCGGAATTACTGGGCGTAAAGCGTGCGTAGGTGGTTTGTTAAGCAAGATGTGAAAGCCCCGG
OTU 440	0	0	0	0	0	0	0	0	0	0	0	0	0	0	0	0	53	28	0	0	0	159	Bacteria	Proteobacteria	Alphaproteobacteria	Rhodobacterales	Rhodobacteraceae	Jannaschia	OTU 440	TGGGGAATCTTAGACAATGGGCGAAAGCCTGATCTAGCCATGCCGCGTGAGTGATGAAGGTCTTAGGATCGTAAAGCTCTTTCGCCAGAGATGATAATGACAGTATCTGGTAAAGAAACCCCGGCTAACTCCGTGCCAGCAGCCGCGGTAATACGGAGGGGGTTAGCGTTGTTCGGAATTACTGGGCGTAAAGCGCACGTAGGCGGATTTTTAAGTTAGAGGTGAAATCCCAC
OTU 441	0	0	38	30	0	67	0	0	0	27	0	21	0	0	0	0	33	0	24	0	0	0	Bacteria	Planctomycetota	Planctomycetes	Pirellulales	Pirellulaceae	Blastopirellula	OTU 441	TCGAGAATCTTCCGCAATGGACGAAAGTCTGACGGAGCGACGCCGCGTGATGGACGAAGGCCCTCGGGTTGTAAACATCTGTCGTAGGGGAGGAAATTTTGACCGATCCTAGGAGGAAGCACAGGCTAAGTTCGTGCCAGCAGCCGCGGTAATACGAACTGTGCAAACGTTATTCGGAATCACTGGGCTTAAAGGGTGCGTAGGCGGATTTGTAGGTCAGATGTGAAAGCCCA
OTU 442	0	6	0	0	0	0	0	31	44	11	0	0	17	0	23	0	12	0	0	75	0	21	Bacteria	Proteobacteria	Alphaproteobacteria	Parvibaculales	PS1 clade	OTU 442	OTU 442	TGGGGAATATTGCGCAATGGGGGAAACCCTGACGCAGCCATGCCGCGTGAGTGACGAAGGCCTTAGGGTTGTAAAGCTCTTTCGCTAGGGAAGATAATGACGGTACCTAGTAAAGAAGCCCCGGCTAACTCCGTGCCAGCAGCCGCGGTAATACGGAGGGGGCAAGCGTTGTTCGGAATCACTGGGCGTAAAGCGCACGTAGGCGGACTAATCAGTTGGGGGTGAAAGCCCGG
OTU 443	0	0	68	27	28	25	0	0	0	29	21	9	0	0	0	0	22	10	0	0	0	0	Bacteria	Verrucomicrobiota	Chlamydiae	Chlamydiales	OTU 443	OTU 443	OTU 443	TCGAGAATCTTTCGCAATGGACGAAAGTCTGACGAAGCGACGCCGAGTGAACGATGAAGGCCTTTGGGTTGTAAAGTTCTTTCGCAGGGGAACAAGAGATAGAGGTTAATAGCCTTTAAATTTGAGCGTACCCTGTAAAGAAGCACCGGCTAATTCCGTGCCAGCAGCTGCGGTAATACGGAAGGTGCAAGCGTTAACCGGATTTACTGGGCGTAAAGAGCGCGTAGGTTGGG
OTU 444	0	0	0	0	0	0	0	0	0	0	0	0	0	0	0	0	0	0	0	0	0	238	Bacteria	Proteobacteria	Alphaproteobacteria	Rhodobacterales	Rhodobacteraceae	OTU 444	OTU 444	TGGGGAATCTTAGACAATGGGGGAAACCCTGATCTAGCGATGCCGCGTGTGTGATGAAGGTCTTAGGATCGTAAAGCACTTTCGCCTGTGATGATAATGACAGTAGCAGGTAAAGAAACCCCGGCTAACTCCGTGCCAGCAGCCGCGGTAATACGGAGGGGGTTAGCGTTGTTCGGAATTACTGGGCGTAAAGCGTACGTAGGCGGATTATTAAGTTAAGGGTGAAATCCCAG
OTU 445	0	9	31	33	32	0	0	0	0	47	0	14	0	0	0	0	32	31	0	0	8	0	Bacteria	Bacteroidota	Bacteroidia	Flavobacteriales	Flavobacteriaceae	NS5 marine group	OTU 445	TAAGGAATATTGGACAATGGAGGAAACTCTGATCCAGCGATGCCGCGTGAAGGAAGACGGCCCTATGGGTTGTAAACTTCTTTTGTACAGGAAGAAACCTTTCCACGTGTGGAAAGCTGACGGTACTGTAAGAATAAGGATCGGCTAACTCCGTGCCAGCAGCCGCGGTAATACGGAGGATCCAAGCGTTATCCGGAATTATTGGGTTTAAAGGGTCCGCAGGCTGTTTGTTA
OTU 446	20	0	52	24	13	9	0	8	0	30	24	0	0	0	0	0	31	21	0	0	4	0	Bacteria	Dependentiae	Babeliae	Babeliales	Vermiphilaceae	OTU 446	OTU 446	CAGGGAATATTGCGCAATGGGCGAAAGCCTGACGCAGCGACGCCGCGTGGAGGATGAAGGTTTTAGGATCGTAAACTTCTGTTAAGTGGGAAGAAAGACTCGTTTTTAATAGAAATGAGGGATGACGGTACCATTAGAGAAAGCACCGGCTAACTTCGTGCCAGCAGCCGCGGTAATACGAGGGGTGCAAGCGTTATTCGGAATCATTGGGCGTAAAGAGTGTGTAGGCGGTA
OTU 447	0	36	27	0	0	0	0	0	0	34	9	21	0	0	56	0	24	17	0	0	12	0	Bacteria	Proteobacteria	Gammaproteobacteria	Pseudomonadales	Nitrincolaceae	Neptuniibacter	OTU 447	TGGGGAATATTGCACAATGGGCGCAAGCCTGATGCAGCCATGCCGCGTGTGTGAAGAAGGCCTTAGGGTTGTAAAGCACTTTCAGTCGTGAGGAAAGGTGTGTGCTTAATACGTACATACTGTGACGTTAGCGACAGAAGAAGGACCGGCTAACTCCGTGCCAGCAGCCGCGGTAATACGGAGGGTCCGAGCGTTAATCGGAATTACTGGGCGTAAAGCGCGCGTAGGTGGAT
OTU 448	0	0	0	0	0	0	0	0	235	0	0	0	0	0	0	0	0	0	0	0	0	0	Bacteria	Dependentiae	Babeliae	Babeliales	Vermiphilaceae	OTU 448	OTU 448	TGGGGAATATTGCGCAATGGGCGAAAGCCTGACGCAGCGACGCCGCGTGGGGGATGAAGGTCTTAGGATCGTAAACTCCTGTTAAGTGGGAAGAAAGACCTACCTTTAATAGAGGTAGGGGATGACGGTACCATTAGAGAAAGCACCGGCTAACTTCGTGCCAGCAGCCGCGGTAATACGAGGGGTGCAAGCGTTATTCGGAATCATTGGGCGTAAAGAGTGTGTAGACGGCG
OTU 449	0	0	134	0	0	0	0	0	0	38	0	0	0	0	0	0	58	0	0	0	4	0	Bacteria	Bacteroidota	Bacteroidia	Flavobacteriales	Weeksellaceae	Chryseobacterium	OTU 449	TGAGGAATATTGGACAATGGGTTAGCGCCTGATCCAGCCATCCCGCGTGAAGGACGACGGCCCTATGGGTTGTAAACTTCTTTTGTATAGGGATAAACCTACTCTCGTGAGAGTAGCTGAAGGTACTATACGAATAAGCACCGGCTAACTCCGTGCCAGCAGCCGCGGTAATACGGAGGGTGCAAGCGTTATCCGGATTTATTGGGTTTAAAGGGTCCGTAGGCGGATCTGTAA
OTU 450	0	0	0	0	0	0	0	0	0	0	0	0	0	0	0	0	137	97	0	0	0	0	Bacteria	Bacteroidota	Bacteroidia	Cytophagales	Cyclobacteriaceae	Ekhidna	OTU 450	TAGGGAATATTGGTCAATGGGCGAGAGCCTGAACCAGCCATGCCGCGTGCAGGATGACGGCCTTCTGGGTTGTAAACTGCTTTTATATGGGAAGAAAAAGGTCTTGCGAGACAAATTGCCGGTACCATATGAATAAGCACCGGCTAACTCCGTGCCAGCAGCCGCGGTAATACGGAGGGTGCAAGCGTTGTCCGGATTTATTGGGTTTAAAGGGTACGTAGGCGGATTTTTAAG
OTU 451	0	0	4	0	0	26	0	0	140	0	0	0	0	0	0	0	10	0	0	0	0	53	Bacteria	Campylobacterota	Campylobacteria	Campylobacterales	Sulfurimonadaceae	Sulfurimonas	OTU 451	TGAGGAATATTGCACAATGGGGGAAACCCTGATGCAGCAACGCCGCGTGGAGGATGACGCATTTCGGTGTGTAAACTCCTTTTATATGTCAAGAAAATGACGGTAGCATATGAATAAGCACCGGCTAACTCCGTGCCAGCAGCCGCGGTAATACGGAGGGTGCAAGCGTTATTCGGAATCACTGGGCGTAAAGGACGCGTAGGCGGGATGCCAAGTCTGATGTGAAATCCTAT
OTU 452	120	104	2	0	0	0	0	0	0	0	0	0	0	0	0	0	0	6	0	0	0	0	Bacteria	Spirochaetota	Leptospirae	Leptospirales	Leptospiraceae	OTU 452	OTU 452	TTAAGAATATTGCGCAATGGGGGAAACCCTGACGCAGCGACACCGCGTGGAGGAGGAAGGCTTTCGAGTTGTAAACTCCAATAGATAGGGAAGAATAAAATGACGGTACCTATTCAAAGCACCGGCTAAATACGTGCCAGCAGCCGCGGTAATACGTATGGTGCAAGCGTTGTTCGGAATTACTGGGCGTAAAGAGCGTGTAAGCGGATAATTAAGTTGGGTGTGAAAGCCCT
OTU 453	0	0	0	0	0	0	0	0	0	0	0	0	0	0	0	0	47	0	0	0	4	180	Bacteria	Proteobacteria	Alphaproteobacteria	Caulobacterales	Hyphomonadaceae	Hyphomonas	OTU 453	TGGGGAATCTTGCACAATGGGCGAAAGCCTGATGCAGCCATGCCGCGTGAATGATGAAGGCCTTAGGGTTGTAAAATTCTTTCGCTAGGGATGATAATGACAGTACCTAGTAAAGAAGCCCCGGCTAACTTCGTGCCAGCAGCCGCGGTAATACGAAGGGGGCTAGCGTTGTTCGGAATTACTGGGCGTAAAGCGCACGTAGGCGGACTTTTAAGTCAGATGTGAAATCCCAGA
OTU 454	10	41	0	0	14	0	0	0	0	0	0	26	0	9	46	0	36	26	0	17	5	0	Bacteria	Proteobacteria	Alphaproteobacteria	Caulobacterales	Hyphomonadaceae	Maricaulis	maris	TGAGGAATCTTGGACAATGGGCGAAAGCCTGATCCAGCCATGCCGCGTGAATGATGAAGGCCTTAGGGTTGTAAAATTCTTTCAGCAGGGAAGATAATGACGGTACCTGCAGAAGAAGCCCCGGCTAACTCCGTGCCAGCAGCCGCGGTAATACGGAGGGGGCTAGCGTTGTTCGGAATTACTGGGCGTAAAGCGCTCGTAGGCGGATTGGTCAGTCAGAGGTGAAAGCCCAGG
OTU 455	0	0	0	0	0	0	0	0	0	0	0	0	0	0	0	0	143	86	0	0	0	0	Bacteria	Verrucomicrobiota	Verrucomicrobiae	Verrucomicrobiales	Rubritaleaceae	Roseibacillus	OTU 455	TCGAGAATCATTCACAATGGACGCAAGTCTGATGGTGCAACGCCGCGTGGAGGATGACGGTCCTAGGATTGTAAACTCCTGTCATTGGGGAGTAAGACTTGGTTGTTAATAGCCTCCAAGTTTGATAGTACCCAAAGAGGAAGGGACGGCTAACTTCGTGCCAGCAGCCGCGGTAATACGAAGGTCCCAAGCGTTGTTCGGAATAACTGGGCGTAAAGCGTGTGTAGGCTGCGC
OTU 456	0	0	15	0	0	10	0	0	176	0	0	0	13	0	0	0	15	0	0	0	0	0	Bacteria	Verrucomicrobiota	Chlamydiae	Chlamydiales	Simkaniaceae	Candidatus Fritschea	OTU 456	TCGAGAATCATTCGCAATGGGCGAAAGCCTGACGATGCGACGCCGTGTGGACGATGAAGGCCTTAGGGTTGTAAAGTCCTTTCGCCAGGGAACAAGAGAGAGTAACTAATATTTACTCAATTTGAGCGTACCTGGTAAAGAAGCACCGGCTAACTCCGTGCCAGCAGCTGCGGTAATACGGAGGGTGCAAGCATTAATCGGATTTATTGGGTGTAAAGAGCATGTAGGCGGAC
OTU 457	0	0	103	26	66	0	0	0	0	0	0	0	0	0	0	0	0	34	0	0	0	0	Bacteria	Proteobacteria	Alphaproteobacteria	OTU 457	OTU 457	OTU 457	OTU 457	TGGGGAATCTTGGACAATGGGGGAAACCCTGATCCAGCCATGCCGCGTGAGTGAAGAAGGCCCTAGGGTCGTAAAACTCTTTCAACTGTGAAGATAATGACGGTAGCAGTAGAAGAAGTCCCGGCTAACTCCGTGCCAGCAGCCGCGGTAATACGGGGGGTGCAAGCGTTAATCGGAGTTATTGGGCGTAAAGGGTTCGTAGGTTGTTCGTTAAGTTATGTGGGAAATACCTGG
OTU 458	0	0	0	0	173	0	0	0	0	0	0	55	0	0	0	0	0	0	0	0	0	0	Bacteria	Proteobacteria	Gammaproteobacteria	Enterobacterales	Pseudoalteromonadaceae	Psychrosphaera	OTU 458	TTGAAACTGGATGGCTAGAGTGCGACAGAGGGTGGTAGAATTTCAGGTGTAGCGGTGAAATGCGTAGAGATCTGAAGGAATACCAATGGCGAAGGCAGCCACCTGGGTCGACACTGACGCTCATGTACGAAAGCGTGGGTAGCAAACAGGATTAGATAC
OTU 459	0	0	0	0	0	20	0	0	0	0	0	0	18	0	0	0	104	71	0	0	0	15	Bacteria	Proteobacteria	Gammaproteobacteria	JTB23	OTU 459	OTU 459	OTU 459	TGGGGAATATTGGACAATGGGCGCAAGCCTGATCCAGCAATACCGCGTGTGTGAAGAAGGCCTGCGGGTTGTAAAGCACTTTCAGTAAGGAGGAAAAGTTACAGGTTAATAACCTGCGACCTTGACGTTACTTACAGAAGAAGCACCGGCTAACTCCGTGCCAGCAGCCGCGGTAATACGGAGGGTGCAAGCGTTAATCGGAATTACTGGGCGTAAAGCGCGCGTAGGCGGCT
OTU 460	0	0	0	0	0	176	0	0	0	0	0	0	39	0	0	0	0	0	0	0	0	12	Bacteria	Proteobacteria	Gammaproteobacteria	Burkholderiales	Burkholderiaceae	Ralstonia	OTU 460	TGGGGAATTTTGGACAATGGGCGAAAGCCTGATCCAGCAATGCCGCGTGTGTGAAGAAGGCCTTCGGGTTGTAAAGCACTTTTGTCCGGAAAGAAATGGCTCTGGTTAATACCTGGGGTCGATGACGGTACCGGAAGAATAAGGACCGGCTAACTACGTGCCAGCAGCCGCGGTAATACGTAGGGTCCAAGCGTTAATCGGAATTACTGGGCGTAAAGCGTGCGCAGGCGGTT
OTU 461	0	0	0	0	0	0	0	0	0	0	0	0	0	0	0	0	187	39	0	0	0	0	Bacteria	Proteobacteria	Gammaproteobacteria	Pseudomonadales	OTU 461	OTU 461	OTU 461	TGGGGAATATTGCACAATGGGGGAAACCCTGATGCAGCCATGCCGCGTGTGTGAAGAAGGCTCTAGGGTTGTAAAGCACTTTCAGTGGGGAGGAAAAGTTAGTAGTTAATACCTGCTAGCCGTGACGTTACCCACAGAAGAAGCACCGGCTAACTCCGTGCCAGCAGCCGCGGTAATACGGAGGGTGCAAGCGTTAATCGGAATTACTGGGCGTAAAGCGCGCGTAGGCGGTTT
OTU 462	0	12	0	15	0	0	0	19	0	10	0	0	39	0	0	8	0	0	13	32	0	77	Bacteria	Proteobacteria	Alphaproteobacteria	Parvibaculales	Parvibaculaceae	OTU 462	OTU 462	TAGGGAATCTTGGACAATGGGCGAAAGCCTGATCCAGCCATGCCGCGTGAGTGAAGAAGGCTTTAGGGTTGTAAAACTCTTTCAGCGGGGAAGATAATGACGGTACCCGCAGAAGAAGCCCCGGCTAACTCCGTGCCAGCAGCCGCGGTAATACGGAGGGGGCTAGCGTTGTTCGGAATCACTGGGCGTAAAGCGCGCGTAGGCGGATTAATTAGTCAGTGGTGAAAGCCCGA
OTU 463	0	0	0	0	0	0	0	0	0	0	0	0	0	0	0	0	0	0	0	0	0	224	Bacteria	Bacteroidota	Bacteroidia	Flavobacteriales	Flavobacteriaceae	Tenacibaculum	ovolyticum	TGAGGAATATTGGTCAATGGAGGCAACTCTGAACCAGCTATGCCGCGTGCAGGAAGACTGCCCTATGGGTTGTAAACTGCTTTTATACAGGAAGAAACAGTAGTACGTGTACTACCTTGACGGTACTGTAAGAATAAGGACCGGCTAACTCCGTGCCAGCAGCCGCGGTAATACGGAGGGTCCAAGCGTTATCCGGAATCATTGGGTTTAAAGGGTCCGCAGGCGGTCAATTA
OTU 464	0	23	0	0	0	0	0	0	119	4	0	14	0	0	55	0	0	9	0	0	0	0	Bacteria	Proteobacteria	Gammaproteobacteria	Pseudomonadales	Alcanivoracaceae1	Alcanivorax	OTU 464	TGGGGAATCTTGGACAATGGGGGCAACCCTGATCCAGCCATGCCGCGTGTGTGAAGAAGGCCTTCGGGTTGTAAAGCACTTTCAGTAGGGAGGAAGGCTTATCCTTAATACGGGTGAGTACTTGACGTTACCTACAGAAGAAGCACCGGCTAATTTCGTGCCAGCAGCCGCGGTAATACGAAAGGTGCAAGCGTTAATCGGAATTACTGGGCGTAAAGCGCGCGTAGGCGGTT
OTU 465	0	12	11	14	0	0	0	14	111	32	0	0	24	0	0	5	0	0	0	0	0	0	Bacteria	Proteobacteria	Gammaproteobacteria	Tenderiales	Tenderiaceae	Candidatus Tenderia	OTU 465	TGGGGAATATTGGACAATGGGCGAAAGCCTGATCCAGCAATGCCGCGTGTGTGAAGAAGGCCTGCGGGTTGTAAAGCACTTTCAGTAGGGAAGATAATGACGGTACCTACAGAAGAAGCACCGGCTAACTCCGTGCCAGCAGCCGCGGTAATACGGAGGGTGCAAGCGTTAATCGGAATTACTGGGCGTAAAGCGTGCGTAGGTGGTTTAGTAAGTCGGATGTGAAATCCCCG
OTU 466	15	35	19	10	4	30	0	21	0	37	0	8	0	0	6	0	37	0	0	0	0	0	Bacteria	Proteobacteria	Gammaproteobacteria	Ga0077536	OTU 466	OTU 466	OTU 466	TGGGGAATATTGCACAATGGGCGCAAGCCTGATGCAGCAATGCCGCGTGTGTGAAGAAGGCCTGCGGGTTGTAAAGCACTTTCAATAGGGAAGAAAAGCTTAGGGTTAATAACCTTGAGTCTTGACATTATCTATACAAGAAGCACCGGCTAACTCCGTGCCAGCAGCCGCGGTAATACGGAGGGTGCGAGCGTTAATCGGAATTACTGGGCGTAAAGCGCGCGTAGGTGGTA
OTU 467	0	0	0	54	123	0	0	0	0	0	39	0	0	0	0	0	0	5	0	0	0	0	Bacteria	Bacteroidota	Bacteroidia	Bacteroidales	Marinifilaceae	Marinifilum	OTU 467	TGAGGAATATTGGTCAATGGACGAAAGTCTGAACCAGCCATGTCGCGTGCAGGATGACGGCCCTATGGGTTGTAAACTGCTTTTTTACAGGAATAATTGTCGATACGTGTATCGATTTGAATGTACTGTATGAATAAGGATCGGCTAACTCCGTGCCAGCAGCCGCGGTAATACGGAGGATTCGAGCGTTATCCGGATTTATTGGGTTTAAAGGGTCCGTAGGCGGTTCTTTAA
OTU 468	0	0	8	0	20	72	0	0	0	0	0	7	78	0	0	0	8	6	0	0	0	22	Bacteria	Proteobacteria	Gammaproteobacteria	Burkholderiales	Nitrosomonadaceae	Nitrosomonas	OTU 468	TGGGGAATTTTGGACAATGGGGGAAACCCTGATCCAGCCATGCCGCGTGAGTGAAGAAGGCCTTCGGGTTGTAAAGCTCTTTCAGCCGGAACGAAACGGTTACGATTAATACTCGTAATTAATGACGGTACCGGCAGAAGAAGCACCGGCTAACTACGTGCCAGCAGCCGCGGTAATACGTAGGGTGCGAGCGTTAATCGGAATTACTGGGCGTAAAGGGTCCGCAGGTTGTT
OTU 469	0	0	0	125	0	0	0	0	0	0	0	0	0	0	0	0	0	96	0	0	0	0	Bacteria	Actinobacteriota	OTU 469	OTU 469	OTU 469	OTU 469	OTU 469	TGGGGAATATTGCGCAATGGGCGAAAGCCTGACGCAGCAACGCCGCGTGCGGGATGAAGGCCTTCGGGTTGTAAACCGCTTTCAGCAGGGAAGAAGCCGCAAGGTGACGGTACCTGCAGAAGAAGCACCGGCTAACTCCGTGCCAGCAGCCGCGGTAATACGGAGGGTGCGAGCGTTAATCGGAATTACTGGGCGTAAAGCGCACGCAGGCGGTTTGTTAAGCTAGATGTGAAA
OTU 470	0	0	18	11	6	9	0	0	0	18	3	6	37	5	7	0	33	26	6	28	7	0	Bacteria	Planctomycetota	OM190	OTU 470	OTU 470	OTU 470	OTU 470	TCGAGAATCTTCCACAATGGGCGAAAGCCTGATGGAGCGACACCGCGTGCAGGATGAAGGCCTTAGGGTTGTAAACTGCTGTCACGCTATAGGAACCCATGGTCGTTAATAGCGGCCGTGCTGACCAAAGCGAGAGGAAGCGCCGGCTAACTCCGTGCCAGCAGCCGCGGTAATACGGAGGGCGCAAGCGTAGTTCGGATTTACTGGGCATAAAGAGCACGTAGGCGGCTCGC
OTU 471	0	0	0	6	0	20	0	0	0	0	0	0	15	0	0	0	45	0	0	0	0	134	Bacteria	Bacteroidota	Bacteroidia	Flavobacteriales	Flavobacteriaceae	Winogradskyella	multivorans	TGAGGAATATTGGACAATGGGCGAGAGCCTGATCCAGCCATGCCGCGTGCAGGAAGACTGCCCTATGGGTTGTAAACTGCTTTTATACGGGAAGAAACCCACCTACGTGTAGGTGGCTGACGGTACCGTAAGAATAAGGATCGGCTAACTCCGTGCCAGCAGCCGCGGTAATACGGAGGATCCAAGCGTTATCCGGAATCATTGGGTTTAAAGGGTCCGTAGGTGGATAATTA
OTU 472	86	0	0	0	0	0	0	0	0	0	0	0	45	0	0	0	28	16	0	0	45	0	Bacteria	Proteobacteria	Gammaproteobacteria	Pseudomonadales	Cellvibrionaceae	Pseudoteredinibacter	OTU 472	TGGGGAATATTGCACAATGGGGGAAACCCTGATGCAGCCATGCCGCGTGTGTGAAGAAGGCTCTAGGGTCGTAAAGCACTTTCAGTAGGGAGGAAAGCAGTGTCGTTAATAACGACATTGTGTGACGTTACCTACAGAAGAAGCACCGGCTAACTCCGTGCCAGCAGCCGCGGTAATACGGAGGGTGCAAGCGTTAATCGGAATTACTGGGCGTAAAGCGCGCGTAGGCGGTT
OTU 473	0	0	0	13	0	0	29	11	0	13	3	137	0	0	0	0	0	14	0	0	0	0	Bacteria	Bacteroidota	Bacteroidia	Cytophagales	OTU 473	OTU 473	OTU 473	TAAGGAATATTGGGCAATGGGCGAAAGCCTGACCCAGCCATGCCGCGTGCAGGATGACAGTCTTTGGATTGTAAACTGCTTTTATAGAGGAAGAAAAGACCATTGCGATGGGAATTGACGGTACTCTATGAATAAGCACCGGCTAACTCCGTGCCAGCAGCCGCGGTAATACGGAGGGTGCAAGTGTTATCCGAATTTATTGGGTTTAAAGGGTGCGTAGGCGGCCTATTAAG
OTU 474	0	0	0	0	0	0	0	0	178	9	0	0	8	0	0	0	18	6	0	0	0	0	Bacteria	Bacteroidota	Bacteroidia	Flavobacteriales	NS9 marine group	OTU 474	OTU 474	TGAGGAATATTGCGCAATGGACGAAAGTCTGACGCAGCCATGCCGCGTGCAGGATGAATGCCCTATGGGTTGTAAACTGCTTTTATATACCAAGAAACCCCCGGACGTGTCCGGGGCTGACGGTAGTATATGAATAAGGACCGGCTAACTCCGTGCCAGCAGCCGCGGTAATACGGAGGGTCCAAGCGTTATCCGGATTTATTGGGTTTAAAGGGTTCGTAGGCGGGATATTA
OTU 475	0	0	0	0	0	0	0	0	0	0	0	0	0	0	0	0	0	0	0	44	135	39	Bacteria	Proteobacteria	Alphaproteobacteria	Rhodobacterales	Rhodobacteraceae	Paracoccus	OTU 475	TGGGGAATCTTAGACAATGGGGGCAACCCTGATCTAGCCATGCCGCGTGAGTGATGAAGGCCTTAGGGTTGTAAAGCTCTTTCAGCTGGGAAGATAATGACGGTACCAGCAGAAGAAGCCCCGGCTAACTCCGTGCCAGCAGCCGCGGTAATACGGAGGGGGCTAGCGTTGTTCGGAATTACTGGGCGTAAAGCGCACGTAGGCGGATCGGAAAGTTGGGGGTGAAATCCCGG
OTU 476	0	0	0	0	0	0	0	0	0	0	0	0	0	0	0	0	203	15	0	0	0	0	Bacteria	Bacteroidota	Bacteroidia	Flavobacteriales	Flavobacteriaceae	Tenacibaculum	OTU 476	TGAGGAATATTGGTCAATGGAGGCAACTCTGAACCAGCCATGCCGCGTGCAGGAAGACTGCCCTATGGGTTGTAAACTGCTTTTATACAGGAAGAAACCGATCTACGTGTAGATCCTTGACGGTACTGTAAGAATAAGCACCGGCTAACTCCGTGCCAGCAGCCGCGGTAATACGGAGGGTGCAAGCGTTATCCGGAATCATTGGGTTTAAAGGGTCCGCAGGCGGTCAATTAA
OTU 477	63	0	0	0	0	0	0	0	0	0	0	0	84	0	0	0	70	0	0	0	0	0	Bacteria	Bacteroidota	Bacteroidia	Flavobacteriales	Cryomorphaceae	NS10 marine group	OTU 477	TGAGGAATATTGGTCAATGGAGGCAACTCTGAACCAGCCATGCCGCGTGCAGGATGACGGCCCTATGGGTTGTAAACTGCTTTTATATGGGGAGAAAATTATCTACGAGTAGATAACTGACGGTACCATAAGAATAAGGACCGGCTAACTCCGTGCCAGCAGCCGCGGTAATACGGAGGGTCCAAGCGTTATCCGGATTTATTGGGTTTAAAGGGTCCGTAGGCGGGCTTATA
OTU 478	0	0	53	0	23	0	0	0	0	54	8	6	0	0	0	0	26	0	0	0	47	0	Bacteria	Cyanobacteria	Cyanobacteriia	Synechococcales	Cyanobiaceae	OTU 478	OTU 478	TGGGGAATTTTCCGCAATGGGCGAAAGCCTGACGGAGCAACGCCGCGTGAGGGATGAAGGCCTCTGGGCTGTAAACCTCTTTTATCAAGGAAGAAGATCTGACGGTACTTGATGAATAAGCCACGGCTAATTCCGTGCCAGCAGCCGCGGTAATACGGAGGGTGCGAGCGTTAATCGGAATTACTGGGCGTAAAGCGCATGCAGGTGGTTCATTAAGTCAGATGTGAAAGCCCG
OTU 479	0	0	5	0	0	11	0	0	138	0	30	0	16	0	0	0	15	0	0	0	0	0	Bacteria	Bacteroidota	Bacteroidia	Flavobacteriales	Flavobacteriaceae	Aquimarina	OTU 479	TGAGGAATATTGGACAATGGAGGCAACTCTGATCCAGCCATGCCGCGTGTAGGAAGACTGCCCTATGGGTTGTAAACTACTTTTATAGAGGAAGAAACCCCGGTATGTATACCGGTTTGACGGTACTCTACGAATAAGGATCGGCTAACTCCGTGCCAGCAGCCGCGGTAATACGGAGGATCCAAGCGTTATCCGGAATCATTGGGTTTAAAGGGTCCGTAGGCGGGTTTGTA
OTU 480	0	0	24	0	0	0	0	0	3	12	0	0	0	0	0	0	17	0	0	0	0	159	Bacteria	Campylobacterota	Campylobacteria	Campylobacterales	Sulfurovaceae	Sulfurovum	OTU 480	TGGGGAATATTGCACAATGGAGGAAACTCTGATGCAGCAACACCGCGTGGAGGATGACACATTTCGGTGCGTAAACTCCTTTTATATGGGAAGATAATGACGGTACCATATGAATAAGCACCGGCTAACTCCGTGCCAGCAGCCGCGGTAATACGGAGGGTGCAAGCGTTACTCGGAATCACTGGGCGTAAAGCGCGCGCAGGCGGCCTATTAAGTTGGATGTGAAAGCCTAC
OTU 481	0	0	7	6	5	45	0	0	0	12	0	0	84	0	0	0	16	13	8	0	0	19	Bacteria	Proteobacteria	Alphaproteobacteria	Parvibaculales	OCS116 clade	OTU 481	OTU 481	TGGGGAATATTGCGCAATGGGGGAAACCCTGACGCAGCGATGCCGCGTGAGTGAAGAAGGCCTTAGGGTTGTAAAACTCTTTCACCGGTGAAGATAATGACGGTAGCCGGAGAAGAAGCCCCGGCTAACTCCGTGCCAGCAGCCGCGGTAATACGGAGGGGGCTAACGTTGTTCGGAATTACTGGGCGTAAAGCGCGCGTAGGCGGATTAGACAGTTGAGGGTGAAATCCCGG
OTU 482	0	0	0	0	26	0	0	0	0	0	0	0	0	0	0	0	0	0	0	0	189	0	Bacteria	Proteobacteria	Gammaproteobacteria	OTU 482	OTU 482	OTU 482	OTU 482	TGGGGAATCTTGGACAATGGGGGAAACCCTGATCCAGCCATGCCGCGTGAGTGAAGAAGGCCCTAGGGTCGTAAAACTCTTTCAACTGTGAAGATAATGACGGTAGCAGTAGAAGAAGTCCCGGCTAACTCCGTGCCAGCAGCCGCGGTAATACGAGGGGTGCAAGCGTTAATCGGAATTACTGGGCGTAAAGCGTGCGTAGGTGGTTTGTTAAGCAAGATGTGAAAGCCCCGG
OTU 483	0	0	0	0	6	0	0	0	0	0	0	0	0	0	0	0	0	7	0	65	137	0	Bacteria	Proteobacteria	Gammaproteobacteria	Salinisphaerales	Salinisphaeraceae	Salinisphaera	OTU 483	TGGGGAATATTGGACAATGGGCGAAAGCCTGATCCAGCCATGCCGCGTGTGTGAAGAAGGCCTTAGGGTTGTAAAGCACTTTAAGCAGGAAAGAAAAGCGCCGGGTTAATACCCCGAGCGTATTGACGGTACCTGCAGAATAAGCACCGGCTAACTCCGTGCCAGCAGCCGCGGTAATACGGAGGGTGCAAGCGTTAATCGGAATTACTGGGCGTAAAGCGAGTGCAGGCGG
OTU 484	0	0	79	26	0	0	0	0	0	72	0	24	0	0	0	0	14	0	0	0	0	0	Bacteria	Bacteroidota	Bacteroidia	Bacteroidales	Rikenellaceae	Alistipes	putredinis	TGAGGAATATTGGTCAATGGACGCAAGTCTGAACCAGCCATGCCGCGTGCAGGATGACGGCTCTATGAGTTGTAAACTGCTTTTGTACGAGGGTAAACGCAGATACGTGTATCTGTCTGAAAGTATCGTACGAATAAGGATCGGCTAACTCCGTGCCAGCAGCCGCGGTAATACGGAGGATTCAAGCGTTATCCGGATTTATTGGGTTTAAAGGGTGCGTAGGCGGTTTGATAA
OTU 485	0	0	14	31	0	0	0	0	0	24	14	15	38	0	0	0	14	6	0	0	12	47	Bacteria	Bacteroidota	Bacteroidia	Flavobacteriales	Cryomorphaceae	OTU 485	OTU 485	TGAGGAATATTGGGCAATGGAGGAAACTCTGACCCAGCCATGCCGCGTGCAGGAAGACGGCCCTATGGGTTGTAAACTGCTTTTGTACGAGAATAAACCTTTCCACGTGTGGAAAGCTGAAGGTACCGTACGAATAAGGATCGGCTAACTCCGTGCCAGCAGCCGCGGTAATACGGAGGATCCAAGCGTTATCCGGATTTATTGGGTTTAAAGGGTCCGTAGGCGGGTCTTTA
OTU 486	0	0	16	0	0	0	0	0	190	8	0	0	0	0	0	0	0	0	0	0	0	0	Bacteria	Verrucomicrobiota	Chlamydiae	Chlamydiales	OTU 486	OTU 486	OTU 486	TCGAGAATCTTTCGCAATGGACGAAAGTCTGACGAAGCGACGCCGAGTGAACGATGAAGGCCCTTGGGTTGTAAAGTTCTTTCGCAGGGGAACAAGAGATAGGTGTTAATAGCATCTAAATTTGAGCGTACCCTGTAAAGAAGCACCGGCTAATTCCGTGCCAGCAGCTGCGGTAATACGGAAGGTGCAAGCGTTAACCGGATTTACTGGGCGTAAAGAGTGCGTAGGCTGGG
OTU 487	0	0	26	0	0	0	0	0	0	48	0	0	0	0	0	0	90	0	0	0	48	0	Bacteria	Proteobacteria	Gammaproteobacteria	Enterobacterales	Vibrionaceae	Vibrio	gallaecicus	TGGGGAATATTGCACAATGGGCGAAAGCCTGATGCAGCCATGCCGCGTGTATGAAGAAGGCCTTCGGGTTGTAAAGTACTTTCAGTCGTGAGGAAGGGGGTAAGCTTAATACGCTTATCTCTTGACGTTAGCGACAGAAGAAGCACCGGCTAACTCCGTGCCAGCAGCCGCGGTAATACGGAGGGTGCGAGCGTTAATCGGAATTACTGGGCGTAAAGCGCATGCAGGTGGTTC
OTU 488	0	0	0	0	0	0	0	0	0	0	0	0	212	0	0	0	0	0	0	0	0	0	Bacteria	Proteobacteria	Gammaproteobacteria	Pseudomonadales	Saccharospirillaceae	Oleispira	OTU 488	TGGGGAATATTGCACAATGGACGAAAGTCTGATGCAGCCATGCCGCGTGTGTGAAGAAGGCCTTCGGGTTGTAAAGCACTTTCAGCGAGGAGGAAAGGTTAGTAGTTAATAACTGCTAGCTGTGACGTTACTCGCAGAAGAAGCACCGGCTAATTTAGTGCCAGCAGCCGCGGTAATACTAAAGGTGCAAGCGTTAATCGGAATTACTGGGCGTAAAGCGCGCGTAGGTGGTT
OTU 489	0	0	29	18	11	13	0	0	105	19	12	0	0	0	0	5	0	0	0	0	0	0	Bacteria	Verrucomicrobiota	Chlamydiae	Chlamydiales	Simkaniaceae	OTU 489	OTU 489	TCGAGAATTTTTCGCAATGGGCGAAAGCCTGACGAAGCGACACTGTGTGAACGATGAAGGCCTTCGGGTCGTAAAGTTCTTTCGCCAGGGAACAAGGGAAGGAGACCAATAATCTCCTGACTTGAGTGTACCTGGTAAAGAAGCACCGGCTAACTCCGTGCCAGCAGCTGCGGTAATACGGAGGGTGCAAGCATTAATCGGATTTACTGGGCGTAAAGGGCGCGTAGGCGGG
OTU 490	0	0	0	0	0	0	0	0	0	0	0	0	0	0	0	0	120	91	0	0	0	0	Bacteria	Proteobacteria	Gammaproteobacteria	Pseudomonadales	OM182 clade	OTU 490	OTU 490	TCGGGAATATTGTGCAATGGGGGAAACCCTGACACAGCCATGCCGCGTGTGTGAAGAAGGCCTTAGGGTTGTAAAGCACTTTCAGCAGGGAGGAATTAGCACGGTTAATAGCCGTGTGAACTGACGTTACCTGCAGAAGAAGTACCGGCTAACTCCGTGCCAGCAGCCGCGGTAATACGGAGGGTACAAACGTTAATCGGAATTACTGGGCGTAAAGCGCACGTAGGCGGTTTG
OTU 491	0	0	0	0	0	0	0	0	0	0	0	0	0	0	0	0	0	0	0	0	0	211	Bacteria	Proteobacteria	Alphaproteobacteria	Rhodobacterales	Rhodobacteraceae	OTU 491	OTU 491	TGGGGAATCTTAGACAATGGGCGAAAGCCTGATCTAGCCATGCCGCGTGTGTGATGAAGGCCCTAGGGTCGTAAAGCACTTTCGCTGGGGAAGATAATGACTGTACCCAGTAAAGAAACCCCGGCTAACTCCGTGCCAGCAGCCGCGGTAATACGGAGGGGGTTAGCGTTGTTCGGAATTACTGGGCGTAAAGCGCACGTAGGCGGATCAGAAAGTAGGGGGTGAAATCCCAG
OTU 492	138	0	30	0	0	14	0	0	0	3	0	0	0	0	0	0	6	14	0	0	6	0	Bacteria	Proteobacteria	Alphaproteobacteria	Kiloniellales	Kiloniellaceae	Kiloniella	majae	TGGGGAATATTGGACAATGGGCGCAAGCCTGATCCAGCCATGCCGCGTGAGTGAAGAAGGCCTTAGGGTTGTAAAACTCTTTCAACTGTGAGGATGATGACAGTAGCAGTAGAAGAAGCACCGGCTAACTTCGTGCCAGCAGCCGCGGTAATACGAAGGGTGCGAGCGTTGTTCGGAATTACTGGGCGTAAAGGGCGTGTAGGCGGATTGCAAAGATAGAGGTGAAAGGCCTG
OTU 493	198	0	0	0	12	0	0	0	0	0	0	0	0	0	0	0	0	0	0	0	0	0	Bacteria	Proteobacteria	Alphaproteobacteria	Rhodobacterales	Rhodobacteraceae	OTU 493	OTU 493	TGGGGAATCTTGGACAATGGGGGAAACCCTGATCCAGCCATGCCGCGTGAGTGAAGAAGGCCCTAGGGTCGTAAAACTCTTTCAACTGTGAAGATAATGACGGTAGCAGTAGAAGAAGTCCCGGCTAACTCCGTGCCAGCAGCCGCGGTAATACGGAGGGGACTAGCGTTGTTCGGAATTACTGGGCGTAAAGCGCGCGTAGGCGGTCTAATATGTCGGATGTGAAATCCTCGG
OTU 494	0	0	15	11	0	12	0	0	0	26	16	10	0	0	0	0	25	23	0	0	0	72	Bacteria	Proteobacteria	Alphaproteobacteria	Rhodobacterales	Rhodobacteraceae	Silicimonas	OTU 494	TGGGGAATCTTAGACAATGGGGGAAACCCTGATCTAGCCATGCCGCGTGAGTGACGAAGGTCTTAGGATCGTAAAGCTCTTTCAGCTGTGAAGATAATGACGGTAGCAGCAGAAGAAACCCCGGCTAACTCCGTGCCAGCAGCCGCGGTAATACGGAGGGGGTTAGCGTTGTTCGGAATTACTGGGCGTAAAGCGTACGTAGGCGGATTAGTAAGTTAGAGGTGAAATCCCAG
OTU 495	0	0	0	0	0	0	0	0	0	0	0	0	0	0	0	0	0	0	0	0	0	210	Bacteria	Bacteroidota	Bacteroidia	Flavobacteriales	Flavobacteriaceae	Nonlabens	OTU 495	TGAGGAATATTGGACAATGGGCGCAAGCCTGATCCAGCCATGCCGCGTGTAGGAAGACGGCCCTATGGGTTGTAAACTACTTTTGTACGGGAAGAAATCTCTCTACGTGTAGAGAGTTGACGGTACCGTAAGAATAAGCACCGGCTAACTCCGTGCCAGCAGCCGCGGTAATACGGAGGGTGCAAGCGTTATCCGGAATCATTGGGTTTAAAGGGTCCGTAGGCGGGCTAATA
OTU 496	0	0	0	0	0	0	0	0	0	0	208	0	0	0	0	0	0	0	0	0	0	0	Bacteria	Proteobacteria	Gammaproteobacteria	OTU 496	OTU 496	OTU 496	OTU 496	TGGGGAATATTGGACAATGGGCGCAAGCCTGATCCAGCAATGCCGCGTGTGTGAAGAAGGCCTTAGGGTTGTAAAGCACTTTCAATTGGGAAGAAAAGCCTATGGATAATACCCATAGGTCTTGACGGTACCTTTATAAGAAGCACCGGCTAACTCCGTGCCAGCAGCCGCGGTAATACGGAGGGGGCAAGCGTTGTTCGGAATCACTGGGCGTAAAGCGCGCGTAGGCGGATT
OTU 497	0	0	0	0	0	0	0	0	208	0	0	0	0	0	0	0	0	0	0	0	0	0	Bacteria	Planctomycetota	OM190	OTU 497	OTU 497	OTU 497	OTU 497	TCGAGAATCTTCCGCAATGGGCGAAAGCCTGACGGAGCGACACCGCGTGCAGGACTAAGGCCCTCGGGTTGTAAACTGCTGTCGCGCTATAGGAATGCCATGTCGTTAATAGCTTCATGGTTGACTAAAGCGAAAGGAAGTGGCGGCTAACTCTGTGCCAGCAGCCGCGGTAAGACAGAGGCCACAAACGTTGTTCGGAATCACTGGGCATAAAGCGCACGTAGGCGGCTAGG
OTU 498	0	0	0	0	3	0	0	0	204	0	0	0	0	0	0	0	0	0	0	0	0	0	Bacteria	Verrucomicrobiota	Verrucomicrobiae	Chthoniobacterales	Terrimicrobiaceae	FukuN18 freshwater group	OTU 498	TCGAGAATTTTTCACAATGGGGGAAACCCTGATGGAGCGACGCCGCGTGGAGGATGAAGGCCCTTGGGTCGTAAACTCCTGTCATAAGAGAACAAGAAAGTGATAGTATCTTAAGAGGAAGAGACGGCTAACTCTGTGCCAGCAGCCGCGGTAATACAGAGGTCTCAAGCGTTGTTCGGATTCATTGGGCGTAAAGGGTGCGCAGGCGGTGTGGTAAGTCGGGTGTGAAATTT
OTU 499	12	0	0	0	0	0	0	0	0	0	0	0	0	0	0	0	173	21	0	0	0	0	Bacteria	Proteobacteria	Gammaproteobacteria	Arenicellales	Arenicellaceae	Arenicella	OTU 499	TGGGGAATATTGGACAATGGGCGCAAGCCTGATCCAGCAATACCTCGTGTGTGAAGAAGGCCTTAGGGTTGTAAAGCACTTTCAATTGGGACGAAGAATGTAATTTTAATACGATTATATTTTGACGGTACCTTTAGAAGAAGCACCGGCTAACTCCGTGCCAGCAGCCGCGGTAATACGGAGGGTGCAAGCGTTAATCGGAATTACTGGGCGTAAAGCGCGCGTAGGTGGTTT
OTU 500	0	0	0	0	0	0	0	0	0	0	0	0	0	0	0	0	161	45	0	0	0	0	Bacteria	Proteobacteria	Gammaproteobacteria	OTU 500	OTU 500	OTU 500	OTU 500	TGGGGAATATTGGACAATGGGCGAAAGCCTGATCCAGCAATACCGCGTGTGTGAAGAAGGCCTTAGGGTTGTAAAGCACTTTCAGTTGGGAAGAAAAGCCTTGAGATAATACCTCAGGGTAATGACGTCACCAACAGAAGAAGCACCGGCTAACTCTGTGCCAGCAGCCGCGGTAATACAGAGGGTGCGAGCGTTAATCGGAATTACTGGGCGTAAAGGGCGCGTAGGCGGTTT
OTU 501	16	14	0	0	0	0	11	18	0	4	0	11	26	28	10	0	7	10	0	21	0	28	Bacteria	Proteobacteria	Alphaproteobacteria	Rhodospirillales	Magnetospiraceae	Magnetospira	OTU 501	TGGGGAATATTGGACAATGGGGGAAACCCTGATCCAGCAATGCCGCGTGAGTGAAGAAGGCCCTAGGGTTGTAAAACTCTTTCAACTGTGAAGATGATGACGGTAGCAGTAGAAGAAGCTCCGGCTAACTCCGTGCCAGCAGCCGCGGTAATACGGAGGGAGCTAGCGTTGTTCGGAATTACTGGGCGTAAAGAGCACGTAGGTGGCGAAGATAGTCAGTGGTGAAAGGCCTG
OTU 502	0	22	0	0	0	31	0	0	0	7	0	0	0	0	0	0	3	0	0	140	0	0	Bacteria	Bacteroidota	Bacteroidia	Flavobacteriales	NS9 marine group	OTU 502	OTU 502	TGAGGAATATTGCGCAATGGAGGAAACTCTGACGCAGCCATGCCGCGTGCAGGAAGACGGCCCTACGGGTTGTAAACTGCTTTTATTTGAGAAGAAACCCTGGTACGTGTACCAGGCTGACGGTATCAAATGAATAAGCACCGGCTAACTCCGTGCCAGCAGCCGCGGTAATACGGAGGGTGCAAGCGTTATCCGGATTTATTGGGTTTAAAGGGTGCGTAGGCGGGACATTA
OTU 503	0	0	0	0	0	32	17	11	0	13	0	0	0	0	0	0	0	0	0	60	8	61	Bacteria	Proteobacteria	Alphaproteobacteria	Rhodobacterales	Rhodobacteraceae	Ascidiaceihabitans	OTU 503	TGGGGAATCTTAGACAATGGGCGCAAGCCTGATCTAGCCATGCCGCGTGAGTGATGAAGGCCTTAGGGTCGTAAAGCTCTTTCGCCTGTGATGATAATGACAGTAGCAGGTAAAGAAACCCCGGCTAACTCCGTGCCAGCAGCCGCGGTAATACGGAGGGGGTTAGCGTTGTTCGGAATTACTGGGCGTAAAGCGCACGTAGGCGGATTGGAAAGTTGGGGGTGAAATCCCGG
OTU 504	0	0	0	0	0	0	0	0	0	0	0	0	0	0	0	0	126	69	0	0	0	6	Bacteria	Proteobacteria	Gammaproteobacteria	Pseudomonadales	OM182 clade	OTU 504	OTU 504	TCGGGAATATTGTGCAATGGGCGGAAGCCTGACACAGCCATGCCGCGTGTGTGAAGAAGGCCTTAGGGTTGTAAAGCACTTTCAGTAGGGAGGAAAAAGCACGGTTAATACCCGTGTCTATTGACGTTACCTACAGAAGAAGCACCGGCTAACTCCGTGCCAGCAGCCGCGGTAATACGGAGGGTGCAAACGTTAATCGGAATTACTGGGCGTAAAGCGCGCGTAGGCGGTTC
OTU 505	0	0	20	6	0	69	0	0	29	0	0	0	0	0	0	6	31	19	0	0	0	20	Bacteria	Proteobacteria	Alphaproteobacteria	Rhizobiales	Rhizobiales Incertae Sedis	Anderseniella	OTU 505	TGGGGAATATTGGACAATGGGCGAAAGCCTGATCCAGCCATGCCGCGTGAGTGATGACGGCCTTAGGGTTGTAAAGCTCTTTCAGTGGTGAAGATAATGACGGTAACCACAGAAGAAGCCCCGGCTAACTCCGTGCCAGCAGCCGCGGTAATACGGAGGGGGCAAGCGTTGTTCGGAATTACTGGGCGTAAAGCGCGCGTAGGCGGGTCTTTAAGTCAGAGGTGAAATCCTGG
OTU 506	0	0	0	0	0	0	0	0	0	0	0	0	0	0	0	0	0	0	0	0	0	200	Bacteria	Bacteroidota	Bacteroidia	Flavobacteriales	Cryomorphaceae	Vicingus	OTU 506	TGAGGAATATTGGTCAATGGACGAAAGTCTGAACCAGCCATGCCGCGTGCAGGATGACTGCCCTATGGGTTGTAAACTGCTTTTATATAGGAAGAAACCCTCTTACGTGTAAGAGGCTGACGGTACTATAAGAATAAGGACCGGCTAACTCCGTGCCAGCAGCCGCGGTAATACGGAGGGTCCAAGCGTTATCCGGATTTATTGGGTTTAAAGGGTACGTAGGCGGAACTTTA
OTU 507	0	0	0	0	0	24	19	0	0	0	0	0	16	0	0	0	59	40	0	0	0	41	Bacteria	Proteobacteria	Alphaproteobacteria	Rhodobacterales	Rhodobacteraceae	Tateyamaria	OTU 507	TGGGGAATCTTAGACAATGGGCGCAAGCCTGATCTAGCCATGCCGCGTGAGTGATGAAGGCCTTAGGGTCGTAAAGCTCTTTCGCCAGGGATGATAATGACAGTACCTGGTAAAGAAACCCCGGCTAACTCCGTGCCAGCAGCCGCGGTAATACGGAGGGGGTTAGCGTTGTTCGGAATTACTGGGCGTAAAGCGCACGTAGGCGGACTATTAAGTGAGGGGTGAAATCCCAG
OTU 508	0	0	0	0	0	0	0	0	0	0	0	0	0	0	0	0	186	12	0	0	0	0	Bacteria	Bacteroidota	Bacteroidia	Flavobacteriales	Flavobacteriaceae	OTU 508	OTU 508	TGAGGAATATTGGGCAATGGAGGCAACTCTGACCCAGCCATGCCGCGTGCAGGAAGACTGCCCTATGGGTTGTAAACTGCTTTTATACAGGAAGAAACACTCGGACGTGTCCGAGCTTGACGGTACTGTAAGAATAAGGATCGGCTAACTCCGTGCCAGCAGCCGCGGTAATACGGAGGATCCAAGCGTTATCCGGAATCATTGGGTTTAAAGGGTCCGTAGGTGGATAATTAA
OTU 509	0	0	0	10	0	0	0	0	0	0	0	0	3	0	0	0	66	40	0	0	0	78	Bacteria	Actinobacteriota	Acidimicrobiia	Microtrichales	Microtrichaceae	Sva0996 marine group	OTU 509	TGGGGAATATTGCGCAATGGGCGAAAGCCTGACGCAGCAACGCCGCGTGTGGGATGACAGCTTTCGGGTTGTAAACCACTTTCAGGGATGACGAAAATGACGGTAATCCCAGAAGAAGGTCCGGCCAACTACGTGCCAGCAGCCGCGGTAACACGTAGGGACCAAGCGTTGTCCGGATTTATTGGGCGTAAAGAGCTCGTAGGCGGTTTTGTAAGTCGGATGTGAAAACTCAG
OTU 510	0	0	0	0	0	42	32	0	0	0	23	10	32	0	0	0	57	0	0	0	0	0	Bacteria	Proteobacteria	Alphaproteobacteria	Sphingomonadales	Sphingomonadaceae	Sphingorhabdus	OTU 510	TGGGGAATATTGGACAATGGGGGAAACCCTGATCCAGCAATGCCGCGTGAGTGATGAAGGCCTTAGGGTCGTAAAGCTCTTTTACTAGGGATGATAATGACAGTACCTAGAGAATAAGCTCCGGCTAACTCCGTGCCAGCAGCCGCGGTAATACGGAGGGAGCTAGCGTTGTTCGGAATTACTGGGCGTAAAGCGCGCGTAGGCGGTTATTCAAGTCAGAGGTGAAATCCCGG
OTU 511	42	0	0	0	0	19	0	0	0	0	0	0	0	0	0	0	92	36	0	0	7	0	Bacteria	Proteobacteria	Gammaproteobacteria	Arenicellales	Arenicellaceae	Arenicella	OTU 511	TGGGGAATATTGGACAATGGGCGCAAGCCTGATCCAGCAATACCTCGTGTGTGAAGAAGGCCTTAGGGTTGTAAAGCACTTTCAATTGGGAAGAAAAGATTAAGCTTAATACGCTTAGTCCTTGACGGTACCTTTAGAAGAAGCACCGGCTAACTCCGTGCCAGCAGCCGCGGTAATACGGAGGGTGCAAGCGTTAATCGGAATTACTGGGCGTAAAGCGCGCGTAGGTGGTT
OTU 512	0	0	38	20	18	0	0	0	0	40	18	0	0	0	0	0	9	23	0	0	0	28	Bacteria	Proteobacteria	Gammaproteobacteria	OTU 512	OTU 512	OTU 512	OTU 512	TGGGGAATATTGGACAATGGGCGCAAGCCTGATCCAGCAATGCCGCGTGTGTGAAGAAGGCCTGAGGGTTGTAAAGCACTTTCAGTAGGGAGGAAGGCTCATGCTTTAATAGAGTGTGGGATTGACGTTACCTACAGAAGAAGCACCGGCTAACTCCGTGCCAGCAGCCGCGGTAATACGGGGGGTGCAAGCGTTAATCGGAATTACTGGGCGTAAAGCGTGCGTAGGTGGTT
OTU 513	0	0	0	0	0	0	0	6	0	14	0	7	0	0	9	7	12	7	0	55	6	70	Bacteria	Proteobacteria	Gammaproteobacteria	Pseudomonadales	KI89A clade	OTU 513	OTU 513	TAGGGAATCTTGGGCAATGGGCGAAAGCCTGACCCAGCGATGCCGCGTGTGCGAAGAAGGCCTTAGGGTTGTAAAGCACTTTCAGTCGTGAAGAAAAGCTACGATTTAATATGTCGTGGTCTTGACGTTAGCGACAGAAGAAGTACCGGCTAACTCCGTGCCAGCAGCCGCGGTAATACGGAGGGTACGAACGTTAATCGGAATTACTGGGCGTAAAGCGCGCGTAGGCGGTT
OTU 514	0	0	0	193	0	0	0	0	0	0	0	0	0	0	0	0	0	0	0	0	0	0	Bacteria	Bdellovibrionota	Bdellovibrionia	Bdellovibrionales	Bdellovibrionaceae	Bdellovibrio	OTU 514	TAGGGAATATTGCGCAATGGGCGAAAGCCTGACGCAGCAACGCCGCGTGAGTGATGAAGGCTTTAGGGTCGTAAAGCTCTGTCGTGAGAGAAGATAATGACGGTATCTCACAAGAAAGGACCGGCTAACTTCGTGCCAGCAGCCGCGGTAATACGAGGGGTCCTAGCGTTGTTCGGAATCATTGGGCGTAAAGCGGGTGTAGGTGGCTTTGTAAGTCAGATGTGAAATCCCTGG
OTU 515	0	0	0	0	0	0	0	0	0	0	0	0	0	0	0	0	0	0	0	0	0	193	Bacteria	Proteobacteria	Alphaproteobacteria	Rhodobacterales	Rhodobacteraceae	Jannaschia	OTU 515	TGGGGAATCTTAGACAATGGGCGCAAGCCTGATCTAGCGATGCCGCGTGTGTGATGAAGGTCTTAGGATCGTAAAGCACTTTCGCCAGGGATGATAATGACAGTACCTGGTAAAGAAACCCCGGCTAACTCCGTGCCAGCAGCCGCGGTAATACGGAGGGGGTTAGCGTTGTTCGGAATTACTGGGCGTAAAGCGCGCGTAGGCGGATATTTAAGTCGGGGGTGAAATCCCGG
OTU 516	0	0	48	145	0	0	0	0	0	0	0	0	0	0	0	0	0	0	0	0	0	0	Bacteria	Proteobacteria	Alphaproteobacteria	OTU 516	OTU 516	OTU 516	OTU 516	TGGGGAATCTTGGACAATGGGGGAAACCCTGATCCAGCCATGCCGCGTGAGTGAAGAAGGCCCTAGGGTCGTAAAACTCTTTCAACTGTGAAGATAATGACGGTAGCAGTAGAAGAAGTCCCGGCTAACTCCGTGCCAGCAGCCGCGGTAATACGGAGGGTGCAAGCGTTAATCGGAATCACTGGGCGTAAAGAGTATGTAGGCGGTTATGAAAGTTGGATGTGAAAGCCCTGG
OTU 517	0	0	0	0	0	0	0	0	0	21	18	0	73	0	0	0	0	0	45	0	7	29	Bacteria	Proteobacteria	Gammaproteobacteria	OTU 517	OTU 517	OTU 517	OTU 517	TGGGGAATATTGGACAATGGGGGCAACCCTGATCCAGCAATGCCGCGTGTGTGAAGAAGGCCTGCGGGTTGTAAAGCACTTTCAGTGGGGAAGAAATGTTTAGGGTTAATACCCCTGAATCTTGACGTTACCTACAGAAGAAGCTCCGGCTAACTCCGTGCCAGCAGCCGCGGTAATACGGAGGGAGCGAGCGTTAATCGGAATTACTGGGCGTAAAGCGCGCGTAGGCGGCT
OTU 518	0	0	0	0	0	0	22	0	0	0	0	0	0	0	137	0	0	0	0	0	0	34	Bacteria	Proteobacteria	Alphaproteobacteria	Rhodobacterales	Rhodobacteraceae	Marivita	OTU 518	TGGGGAATCTTAGACAATGGGCGCAAGCCTGATCTAGCCATGCCGCGTGAGTGATGAAGGCCTTAGGGTCGTAAAGCTCTTTCGCCTGTGAAGATAATGACTGTAGCAGGTAAAGAAACCCCGGCTAACTCCGTGCCAGCAGCCGCGGTAATACGGAGGGGGTTAGCGTTGTTCGGAATTACTGGGCGTAAAGCGCGCGTAGGCGGACATTTAAGTCAGAGGTGAAATCCCAG
OTU 519	0	0	0	0	0	0	0	0	0	0	0	0	0	0	0	0	0	0	0	0	0	192	Bacteria	Bacteroidota	Bacteroidia	Chitinophagales	Saprospiraceae	Lewinella	OTU 519	TAAGGAATATTGGGCAATGGACGCAAGTCTGACCCAGCCATCCCGCGTGCAGGATGACGGCGCTTCGCGTTGTAAACTGCTTTTGTACCAGATGAAACACTTCCATTCATGGAGGCTTGACGTTATGGTAAGAATAAGCACCGGCTAACTCCGTGCCAGCAGCCGCGGTAATACGGAGGGTGCAAGCGTTATCCGGAATCACTGGGTTTAAAGGGTGCGTAGGCGGGCCAATA
OTU 520	0	0	7	0	0	0	0	0	0	0	0	0	0	0	0	0	140	17	0	0	0	28	Bacteria	Bacteroidota	Bacteroidia	Flavobacteriales	Flavobacteriaceae	Winogradskyella	OTU 520	TGAGGAATATTGGACAATGGGCGAGAGCCTGATCCAGCCATGCCGCGTGCAGGAAGACTGCCCTATGGGTTGTAAACTGCTTTTATACGGGAAGAAACCACAGAACGTGTTCTGTGCTGACGGTACCGTAAGAATAAGGATCGGCTAACTCCGTGCCAGCAGCCGCGGTAATACGGAGGATCCAAGCGTTATCCGGAATCATTGGGTTTAAAGGGTCCGTAGGTGGACAATTA
OTU 521	0	0	0	0	0	0	0	0	0	0	0	0	0	0	0	0	0	0	0	0	0	192	Bacteria	Proteobacteria	Alphaproteobacteria	Micavibrionales	Micavibrionaceae	OTU 521	OTU 521	TGAGGAATATTGGACAATGGAGGAAACTCTGATCCAGCCATGCCGCGTGAGTGAAGAAGGCCTTAGGGTCGTAAAGCTCTTTCAATTGTGAAGATAATGACGGTAACAATAGAAGAAGCCCCGGCTAAATTCGTGCCAGCAGCCGCGGTAATACGAATGGGGCAAGCGTTGTTCGGAATCACTGGGCTTAAAGCGTGCGTAGGCGGATTTGCAAGTCAGACGTGAAATCCCGG
OTU 522	0	10	7	0	0	25	0	0	0	8	0	0	54	5	0	0	0	5	0	51	0	26	Bacteria	Proteobacteria	Alphaproteobacteria	Puniceispirillales	SAR116 clade	OTU 522	OTU 522	TGGGGAATATTGGACAATGGGGGCAACCCTGATCCAGCAATGCCGCGTGTGTGATGAAGGCCTTAGGGTTGTAAAGCACTTTCACTGGTGAAGATTATGACGGTAACCAGAGAAGAAGCCCCGGCTAACTTCGTGCCAGCAGCCGCGGTAATACGAAGGGGGCGAGCGTTATTCGGAATCACTGGGCGTAAAGGGAGCGCAGGCGGTTTATTTAGTCAGACGTGAAAGCCCCG
OTU 523	0	0	0	0	0	0	0	0	191	0	0	0	0	0	0	0	0	0	0	0	0	0	Bacteria	Proteobacteria	Gammaproteobacteria	Enterobacterales	Vibrionaceae	Photobacterium	OTU 523	TGGGGAATATTGCACAATGGGGGAAACCCTGATGCAGCCATGCCGCGTGTATGAAGAAGGCCTTCGGGTTGTAAAGTACTTTCAGTTGTGAGGAAGGCGTTGAAGTTAATAGCTTCAACGTTTGACGTTAGCAACAGAAGAAGCACCGGCTAACTCCGTGCCAGCAGCCGCGGTAATACGGAGGGTGCGAGCGTTAATCGGAATTACTGGGCGTAAAGCGCATGCAGGCGGTC
OTU 524	0	0	0	0	0	0	0	0	173	0	17	0	0	0	0	0	0	0	0	0	0	0	Bacteria	Proteobacteria	Alphaproteobacteria	Rhodospirillales	Terasakiellaceae	OTU 524	OTU 524	TGGGGAATATTGCGCAATGGGCGAAAGCCTGACGCAGCCATGCCGCGTGAGTGAAGAAGGCCTTCGGGTTGTAAAGCTCTTTTATTAGTGAAGATGATGACTGTAACTAAAGAATAAGGACCGGCTAACTTCGTGCCAGCAGCCGCGGTAATACGAAGGGTCCTAGCGTTGTTCGGAATTACTGGGCGTAAAGGGCGTGTAGGCGGTTTGTTAAGTTAGAGGTGAAATCCCAG
OTU 525	0	0	0	0	0	0	0	0	0	0	0	0	0	0	0	0	143	47	0	0	0	0	Bacteria	Cyanobacteria	Sericytochromatia	OTU 525	OTU 525	OTU 525	OTU 525	TGAGGAATTTTGCGCAATGGGCGAAAGCCTGACGCAGCGACGCCGCGTGGAGGATGAAGTCTCTCGAGATGTAAACTCCTGTCAGTGGGAACGATAATGACGGTACCCACAGAGGAAGCACCGGCTAACTCCGTGCCAGCAGCCGCGGTAAGACGGAGGGTGCGAGCGTTGTTCGGAATTACTGGGCGTAAAGCGTACGTAGGCGGTTGGTTAAGTCGAATGTTAAAGCTCGG
OTU 526	0	0	0	0	0	0	0	0	0	0	0	0	0	0	0	0	190	0	0	0	0	0	Bacteria	Bacteroidota	Bacteroidia	Flavobacteriales	Flavobacteriaceae	OTU 526	OTU 526	TGGGGAATATTGGACAATGGGGGCAACCCTGATCCAGCGATGCCGCGTGAGTGAAGAAGGCCTTCGGGTTGTAAAGCTCTTTCGCAGGGGAAGAAACAGTCGGGAATAATACGCCCGGCGAATGACGGTACCCTGAGAAGAAGCACCGGCTAACTTCGTGCCAGCAGCCGCGGTAATACGGAGGGTCCGAGCGTTATCCGGAATCATTGGGTTTAAAGGGTCCGTAGGCGGGC
OTU 527	0	0	0	25	61	0	11	18	0	0	2	0	0	0	0	0	3	18	0	0	44	7	Bacteria	Fusobacteriota	Fusobacteriia	Fusobacteriales	Fusobacteriaceae	Psychrilyobacter	atlanticus	TGGGGAATATTGGACAATGGACCAAAAGTCTGATCCAGCAATTCTGTGTGCACGATGAAGGTCTTCGGATTGTAAAGTGCTTTCAGGTGGGAAGAAGAAAGTGACGGTACCACCAGAAGAAGCGACGGCTAAATACGTGCCAGCAGCCGCGGTAATACGTATGTCGCAAGCGTTATCCGGAATTATTGGGCGTAAAGCGAGTCTAGGCGGCTTGTTAAGTCAGATGTGAAAAT
OTU 528	0	0	0	0	0	0	0	0	111	0	0	0	25	0	0	0	20	15	0	0	18	0	Bacteria	Proteobacteria	Gammaproteobacteria	Enterobacterales	Psychromonadaceae	Psychromonas	OTU 528	TGGGGAATATTGCACAATGGGGGAAACCCTGATGCAGCCATGCCGCGTGTGTGAAGAAGGCTTTCGGGTTGTAAAGCACTTTCAGTGGGGAGGAAAGGGTAGTAGTTAATAACTGCTATCTGTGACGTTACCCACAGAAGAAGCACCGGCTAACTCCGTGCCAGCAGCCGCGGTAATACGGAGGGTGCGAGCGTTAATCGGAATTACTGGGCGTAAAGCGCGCGTAGGTGGTT
OTU 529	0	0	0	0	0	0	0	0	187	0	0	0	0	0	0	0	0	0	0	0	0	0	Bacteria	Proteobacteria	Gammaproteobacteria	Legionellales	Legionellaceae	OTU 529	OTU 529	TGGGGAATATTGGACAATGGGGGCAACCCTGATCCAGCGATGCCGCGTGTGTGAAGAAGGCCTGAGGGTTGTAAAGCACTTTTAGTGGGGAGGATTGGTTATGTGTTAATAGCGCATGACTCTGACGTTACCCACCATAAACAGCACCGGCTAACTCCGTGCCAGCAGCCGCGGTAATACGGGGGGTGCAAGCGTTAATCGGAGTTATTGGGCGTAAAGGGTACGTAGGTTGT
OTU 530	0	21	0	0	22	0	0	0	0	0	0	43	0	17	0	0	0	0	0	0	83	0	Bacteria	Proteobacteria	Gammaproteobacteria	Pseudomonadales	Saccharospirillaceae	Thalassolituus	oleivorans	TGGGGAATATTGGACAATGGGCGCAAGCCTGATCCAGCCATGCCGCGTGTGTGAAGAAGGCCTTCGGGTTGTAAAGCACTTTCAGAAGGGAGGAAAGGTTGTGTGTTAATAGCACATAGCTGTGACGTTACCTTCAGAAGAAGCACCGGCTAACTCCGTGCCAGCAGCCGCGGTAATACGGAGGGTGCAAGCGTTAATCGGAATTACTGGGCGTAAAGCGCGCGTAGGTTGTT
OTU 531	0	0	0	70	0	0	0	0	0	0	32	0	0	0	0	0	3	81	0	0	0	0	Bacteria	Firmicutes	Clostridia	Peptostreptococcales-Tissierellales	Fusibacteraceae	Fusibacter	OTU 531	TGGGGAATATTGCACAATGGGCGCAAGCCTGATGCAGCAACGCCGCGTGAGTGATGAAGGTCTTCGGATTGTAAAACTCTGTTCTTGGGGAAGAATAAAATGACGGTACCCAAGGAGAAAGTCCCGGCTAACTACGTGCCAGCAGCCGCGGTAATACGTAGGGGACAAGCGTTATCCGGAATCACTGGGCGTAAAGGGTGCGTAGGCGGTTTAACAAGTCAGAAGTGAAAGGCA
OTU 532	0	0	18	20	147	0	0	0	0	0	0	0	0	0	0	0	0	0	0	0	0	0	Bacteria	Proteobacteria	Alphaproteobacteria	OTU 532	OTU 532	OTU 532	OTU 532	TGGGGAATCTTGGACAATGGGGGAAACCCTGATCCAGCCATGCCGCGTGAGTGAAGAAGGCCCTAGGGTCGTAAAACTCTTTCAACTGTGAAGATAATGACGGTAGCAGTAGAAGAAGTCCCGGCTAACTCTGTGCCAGCAGCCGCGGTAATACAGAGGGTGCAAGCGTTAATCGGAATTACTGGGCGTAAAGCGCGCGTAGGCGGCTTGCCAAGTCAGATGTGAAAGCCCCGG
OTU 533	0	5	0	3	0	0	0	0	151	0	0	0	0	0	0	8	0	3	0	13	0	0	Bacteria	Proteobacteria	Alphaproteobacteria	Rickettsiales	Rickettsiaceae	Candidatus Cryptoprodotis	OTU 533	TGGGGAATATTGGACAATGGGCGCAAGCCTGATCCAGCAATGCCGCGTGAGTGAAGAAGGCCTTAGGGTTGTAAAACTCTTTTAGTAGGGAAGATAATGACTGTACCTACAGAAAAAGCTCCGGCTAACTCCGTGCCAGCAGCCGCGGTAATACGGAGGGAGCTAGTGTTGTTCGGATTTACTGGGCGTAAAGGGCGCGTAGGTGGTGATATAAGTTAGGAGTGAAATCCCGG
OTU 534	115	7	0	0	0	0	0	0	0	0	0	0	0	60	0	0	0	0	0	0	0	0	Bacteria	Proteobacteria	Alphaproteobacteria	OTU 534	OTU 534	OTU 534	OTU 534	TGGGGAATATTGCGCAATGGGGGAAACCCTGACGCAGCCATGTCGCGTGAGTGAAGAAGGCCTTAGGGTCGTAAAACTCTTTCGCTTGAGAAGATAATGACGGTATCAAGAGAAGAAGCTCCGGCCAACTCCGTGCCAGCAGCCGCGGTAAGACGGAGGGGGCAAGCGTTGTTCGGAATTACTGGGCGTAAAGCGCGCGTAGGCGGACATGTTAGTTGGAGGTGAAATCCCAG
OTU 535	0	0	0	0	0	0	0	0	0	0	0	0	0	0	0	0	0	0	8	47	111	15	Bacteria	Proteobacteria	Gammaproteobacteria	Pseudomonadales	Moraxellaceae	Psychrobacter	OTU 535	TGGGGAATATTGGACAATGGGGGCAACCCTGATCCAGCCATGCCGCGTGTGTGAAGAAGGCCTTTTGGTTGTAAAGCACTTTAAGCAGTGAAGAAGACCTAACGGTTAATACCCGTTAGCGATGACATTAGCTGCAGAATAAGCACCGGCTAACTCTGTGCCAGCAGCCGCGGTAATACAGAGGGTGCAAGCGTTAATCGGAATTACTGGGCGTAAAGCGAGCGTAGGTGGCT
OTU 536	0	0	0	0	0	0	0	0	0	0	0	0	0	0	0	0	32	47	0	0	0	101	Bacteria	Proteobacteria	Alphaproteobacteria	Rhodobacterales	Rhodobacteraceae	Yoonia-Loktanella	OTU 536	TGGGGAATCTTAGACAATGGGCGCAAGCCTGATCTAGCCATGCCGCGTGAGTGACGAAGGCCTTAGGGTCGTAAAGCTCTTTCGCCAGAGATGATAATGACAGTATCTGGTAAAGAAACCCCGGCTAACTCCGTGCCAGCAGCCGCGGTAATACGGAGGGGGTTAGCGTTGTTCGGAATTACTGGGCGTAAAGCGTACGTAGGCGGATTGGAAAGTAGGGGGTGAAATCCCAGG
OTU 537	22	34	6	6	0	0	19	23	0	8	0	0	0	17	12	0	9	0	0	24	0	0	Bacteria	Proteobacteria	Gammaproteobacteria	Coxiellales	Coxiellaceae	Coxiella	OTU 537	TGGGGAATATTGGACAATGGGCGAAAGCCTGATCCAGCAATGCCGCGTGTGTGAAGAAGGCCTTCGGGTTGTAAAGCACTTTCAGTAGGGAAGAAAGCCTTAAAGCGAATAACTTTGAGGTGTGACATTACCTACAGAAGAAGCACTGGCTAACTCTGTGCCAGCAGCCGCGGTAATACAGAGAGTGCAAGCGTTAATCGGAATAACTGGGCGTAAAGCGCGCGTAGGTGGATG
OTU 538	0	0	0	9	0	0	0	0	171	0	0	0	0	0	0	0	0	0	0	0	0	0	Bacteria	Proteobacteria	Gammaproteobacteria	Pseudomonadales	Marinobacteraceae	Marinobacter	OTU 538	TGGGGAATATTGGACAATGGGGGCAACCCTGATCCAGCCATGCCGCGTGTGTGAAGAAGGCTTTCGGGTTGTAAAGCACTTTCAGTGAGGAGGAAAACCTTACGACTAATACTCGTGAGGCTTGACGTTACTCACAGAAGAAGCACCGGCTAACTCCGTGCCAGCAGCCGCGGTAATACGGAGGGTGCAAGCGTTAATCGGAATTACTGGGCGTAAAGCGCGCGTAGGTGGTT
OTU 539	0	0	16	0	0	0	0	0	0	7	0	16	0	0	0	0	0	57	0	84	0	0	Bacteria	Proteobacteria	Gammaproteobacteria	Pseudomonadales	Halomonadaceae	Halomonas	OTU 539	TGGGGAATATTGGACAATGGGGGCAACCCTGATCCAGCCATGCCGCGTGTGTGAAGAAGGCCCTCGGGTTGTAAAGCACTTTCAGCGAGGAAGAACGCCTGTCGGTTAATACCCGGCAGGAAAGACATCACTCGCAGAAGAAGCACCGGCTAACTCCGTGCCAGCAGCCGCGGTAATACGGAGGGTGCAAGCGTTAATCGGAATTACTGGGCGTAAAGCGCGCGTAGGTGGCTT
OTU 540	0	0	67	37	0	0	0	0	0	54	0	16	0	0	0	0	6	0	0	0	0	0	Bacteria	Verrucomicrobiota	Chlamydiae	Chlamydiales	cvE6	OTU 540	OTU 540	TCGAGAATCTTTCGCAATGGGCGAAAGCCTGACGAAGCGACGCCGTGTGAGCGAAGAAGGCCCTTGGGTTGTAAAGCTCTTTCGCTAGGGAACAAGAGAGGTAGGATAATACCCTGCCGATTTGATGGTACTTAGTAAAGAAGCACCGGCTAACTCCGTGCCAGCAGCTGCGGTAATACGGAGGGTGCAAGCATTGATCGGAATTATTGGGCGTAAAGGGCGCGTAGGCGGTCT
OTU 541	0	0	0	0	0	0	45	0	0	97	0	0	0	0	0	0	0	0	0	0	37	0	Bacteria	Proteobacteria	Gammaproteobacteria	Enterobacterales	Vibrionaceae	Enterovibrio	OTU 541	TGGGGAATATTGCACAATGGGCGCAAGCCTGATGCAGCCATGCCGCGTGTGTGAAGAAGGCCTTCGGGTTGTAAAGCACTTTCAGCAGTGAGGAAGGTTGGTACGTTAATAGCGTATTAATTTGACGTTAGCTGCAGAAGAAGCACCGGCTAACTCCGTGCCAGCAGCCGCGGTAATACGGAGGGTGCGAGCGTTAATCGGAATTACTGGGCGTAAAGCGCATGCAGGCGGTT
OTU 542	0	0	0	0	0	0	0	0	0	0	0	0	0	0	0	0	0	0	0	0	179	0	Bacteria	Proteobacteria	Alphaproteobacteria	Rhodobacterales	Rhodobacteraceae	OTU 542	OTU 542	TGGGGAATCTTGGACAATGGGGGAAACCCTGATCCAGCCATGCCGCGTGAGTGAAGAAGGCCCTAGGGTCGTAAAACTCTTTCAACTGTGAAGATAATGACGGTAGCAGTAGAAGAAGTCCCGGCTAACTCCGTGCCAGCAGCCGCGGTAATACGGAGGGGACTAGCGTTGTTCGGAATTACTGGGCGTAAAGCGAGCGTAGGTGGCTTGATAAGTCAGATGTGAAATCCCCGG
OTU 543	0	0	6	14	0	0	0	0	0	9	6	0	0	0	0	0	100	28	0	0	0	15	Bacteria	Proteobacteria	Gammaproteobacteria	Pseudomonadales	KI89A clade	OTU 543	OTU 543	TAGGGAATCTTGGTCAATGGGCGCAAGCCTGAACCAGCCATGCCGCGTGTGCGAAGAAGGCCCTAGGGTTGTAAAGCACTTTCAGTCGCGAAGAAATGCTTACGGTTAATATCCGTGAGTCTTGACGTTAACGACAGAAGAAGTACCGGCTAACTCCGTGCCAGCAGCCGCGGTAATACGGAGGGTACGAACGTTAATCGGAATTACTGGGCGTAAAGCGCGCGTAGGCGGTT
OTU 544	22	0	0	0	0	12	23	0	0	0	0	0	0	0	0	0	60	61	0	0	0	0	Bacteria	Verrucomicrobiota	Verrucomicrobiae	Verrucomicrobiales	Rubritaleaceae	Roseibacillus	OTU 544	TCGAGAATCATTCACAATGGAGGCAACTCTGATGGTGCAACGCCGCGTGGAGGATGACGGTCCTAGGATTGTAAACTCCTGTCATTGGGGAGTAAGACTTAGTTGTTAATAGCTTCTAAGTTTGATAGTACCCAAAGAGGAAGGGACGGCTAACTTCGTGCCAGCAGCCGCGGTAATACGAAGGTCCCAAGCGTTGTTCGGAATAACTGGGCGTAAAGCGTGTGTAGGCTGCGC
OTU 545	0	0	0	0	0	0	0	0	0	0	0	0	0	0	0	0	0	0	0	9	151	17	Bacteria	Proteobacteria	Gammaproteobacteria	Pseudomonadales	Moraxellaceae	OTU 545	OTU 545	TGGGGAATATTGGACAATGGGGGCAACCCTGATCCAGCCATGCCGCGTGTGTGAAGAAGGCCTTTTGGTTGTAAAGCACTTTAAGCAGGGAGGAAAAGCTCGTAGTTAATACCTGCGAGCCATGACGTTACCTGCAGAATAAGCACCGGCTAACTCTGTGCCAGCAGCCGCGGTAATACAGAGGGTGCAAGCGTTAATCGGAATTACTGGGCGTAAAGCGCGCGTAGGTGGCT
OTU 546	0	0	0	0	0	0	0	0	0	0	0	0	0	0	0	0	0	0	0	0	0	176	Bacteria	Proteobacteria	Gammaproteobacteria	OTU 546	OTU 546	OTU 546	OTU 546	TGGGGAATATTGGACAATGGGCGAAAGCCTGATCCAGCAATGCCGCGTGTGTGAAGAAGGCCCGAGGGTTGTAAAGCACTTTTATGAGTAAAGAAAAGTTAAAGATTAATACTCTTTAACCCTGACGGTAACTCAGGAATAAGCACCGGCTAACTCAGTGCCAGCAGCCGCGGTAATACTGAGGGTGCAAGCGTTAATCGGATTTACTGGGCGTAAAGCGTTCGTAGGTGGTT
OTU 547	132	15	0	0	0	0	0	0	0	0	0	0	0	17	0	0	0	0	0	0	12	0	Bacteria	Proteobacteria	Gammaproteobacteria	OTU 547	OTU 547	OTU 547	OTU 547	TGGGGAATATTGCACAATGGGCGCAAGCCTGATGCAGCAATGCCGCGTGTGTGAAGAAGGCCTGCGGGTTGTAAAGCACTTTCAGTAGGGAGGAAAAGTTGCAAATTAATACTTTGCGACCTTGACGTTACTTACAGAAGAAGCACCGGCTAACTCCGTGCCAGCAGCCGCGGTAATACGGAGGGTGCGAGCGTTAATCGGAATTACTGGGCGTAAAGAGTGCGTAGGCGGCA
OTU 548	0	0	0	0	0	0	0	0	111	0	0	19	0	0	0	0	29	0	0	0	17	0	Bacteria	Bacteroidota	Bacteroidia	Flavobacteriales	Flavobacteriaceae	Pseudofulvibacter	OTU 548	TGAGGAATATTGGACAATGGAGGCAACTCTGATCCAGCCATGCCGCGTGAAGGATGACTGCCCTATGGGTTGTAAACTTCTTTTATACAGGAAGAAACACTGGTACGTGTACCAGCTTGACGGTACTGTATGAATAAGCACCGGCTAACTCCGTGCCAGCAGCCGCGGTAATACGGAGGGTGCAAGCGTTATCCGGAATCATTGGGTTTAAAGGGTCCGTAGGCGGACTAATA
OTU 549	75	0	12	0	0	20	0	0	0	0	0	41	0	0	0	0	27	0	0	0	0	0	Bacteria	Bacteroidota	Bacteroidia	Flavobacteriales	Flavobacteriaceae	Maribacter	OTU 549	TGAGGAATATTGGACAATGGAGGAGACTCTGATCCAGCCATGCCGCGTGCAGGAAGAATGCCCTATGGGTAGTAAACTGCTTTTATACAGGAAGAAAAAGGGGCACGTGTGCCCTACTGACGGTACTGTAAGAATAAGGACCGGCTAACTCCGTGCCAGCAGCCGCGGTAATACGGAGGGTCCGAGCGTTATCCGGAATTATTGGGTTTAAAGGGTCCGTAGGCGGGCAATTAA
OTU 550	0	0	5	0	0	0	0	0	153	0	0	0	0	0	0	0	6	0	0	0	0	11	Bacteria	Proteobacteria	Alphaproteobacteria	Rhizobiales	Rhizobiales Incertae Sedis	Bauldia	OTU 550	TGGGGAATATTGGACAATGGGCGCAAGCCTGATCCAGCCATGCCGCGTGAGTGATGAAGGCCTTAGGGTCGTAAAGCTCTTTCGCCAGGGACGATAATGACGGTACCTGGATAAGAAGCCCCGGCTAACTTCGTGCCAGCAGCCGCGGTAATACGAAGGGGGCTAGCGTTGTTCGGAATTACTGGGCGTAAAGCGCATGCAGGCGGATCGCTAAGTCAGGGGTGAAATCCCGA
OTU 551	18	68	0	0	0	0	23	17	0	4	0	0	0	19	9	13	0	0	0	3	0	0	Bacteria	Cyanobacteria	Cyanobacteriia	Chloroplast	OTU 551	OTU 551	OTU 551	TGAGGAATATTCCGCAATGGGCGAAAGCCTGACGGAGCAATGCCGCGTGAAGGATGAAGGCCTGTGGGTCGTAAACTTCTTTTCTCAGAGAAGATTTAAGACGGTATCTGAGGAATAAGCATCGGCTAACTCCGTGCCAGCAGCCGCGGTAATACGGAGGATGCAAGCGTTATCCGGAATGATTGGGCGTAAAGCGTCTGTAGGTGGCCTATTAAGTCCGCTGTCAAATCCCA
OTU 552	0	0	40	54	0	0	0	0	0	21	30	0	0	0	0	0	20	0	0	0	9	0	Bacteria	Cyanobacteria	Cyanobacteriia	Synechococcales	Cyanobiaceae	OTU 552	OTU 552	TGGGGAATTTTCCGCAATGGGCGAAAGCCTGACGGAGCAACGCCGCGTGAGGGATGAAGGCCTCTGGGCTGTAAACCTCTTTTATCAAGGAAGAAGATCTGACGGTACTTGATGAATAAGCCACGGCTAATTCCGTGCCAGCAGCCGCGGTAATACGGAGGATGCAAGCGTTATCCGGAATCATTGGGTTTAAAGGGTCCGTAGGCGGACAATTAAGTCAGGGGTGAAATTCTG
OTU 553	0	0	0	0	0	0	0	0	0	0	0	0	0	0	0	0	121	53	0	0	0	0	Bacteria	Proteobacteria	Gammaproteobacteria	Pseudomonadales	OM182 clade	OTU 553	OTU 553	TCGGGAATATTGCACAATGGGCGAAAGCCTGATGCAGCCATGCCGCGTGTGTGAAGAAGGCCTTAGGGTTGTAAAGCACTTTCAGTAAGGAAGAAAAAGCTGGGCGAATACCCTGGTTTATTGACATTACTTACAGAAGAAGTACCGGCTAACTCCGTGCCAGCAGCCGCGGTAATACGGAGGGTACGAACGTTAATCGGAATTACTGGGCGTAAAGCGCGCGTAGGTGGTTTA
OTU 554	0	0	0	0	0	0	0	0	0	0	0	0	0	0	0	0	0	0	0	0	0	173	Bacteria	Proteobacteria	Alphaproteobacteria	Sphingomonadales	Sphingomonadaceae	OTU 554	OTU 554	TGGGGAATATTGGACAATGCGGGAAACCGTGATCCAGCAATGCCGCGTGAGTGAAGAAGGCCTTAGGGTTGTAAAGCTCTTTTACCAGGGATGATAATGACAGTACCTGGAGAATAAGCCCCGGCTAACTCCGTGCCAGCAGCCGCGGTAATACGGAGGGGGCTAGCGTTATTCGGAATTACTGGGCGTAAAGCGCGCGTAGGTGGCCGATCAAGTCAGAGGTGAAATCCCAG
OTU 555	0	0	0	0	0	0	0	0	0	0	0	0	0	0	166	0	0	0	6	0	0	0	Bacteria	Proteobacteria	Alphaproteobacteria	Rickettsiales	Mitochondria	OTU 555	OTU 555	TAGGAAATCTTTCGCAATGGGCGCAAGCCTGACGAAGTGACGCCGCGTGTTTGATGAAGGTCTTTGAATCGTAAAAAACTGTGGTACAAAATAAAAATATGGTTAGGAAATATAATCATAATGATAGTATTGTGCTAGAAAGTCATGGCTAACTATGTGCCAGCAGCCGCGGTAATACATGGATGGCAAACGTTATTCGAAATAATTGGGCGTAAAGAGTGTGTAGATGAATT
OTU 556	0	0	7	44	36	0	0	0	0	0	28	48	0	0	0	0	0	7	0	0	0	0	Bacteria	Verrucomicrobiota	Chlamydiae	Chlamydiales	OTU 556	OTU 556	OTU 556	TCGAGAATCTTTCGCAATGGACGAAAGTCTGACGAAGCGACGCCGAGTGAACGATGAAGGCCTTTGGGTTGTAAAGTTCTTTCGCAGGGGAACAAGAGAGGGAAGTTAATAGCTTTCTGATTTGAGCGTACCCTGTAAAGAAGCACCGGCTAATTCCGTGCCAGCAGCTGCGGTAATACGGAAGGTGCAAGCGTTAACCGGATTTACTGGGCGTAAAGAGCGCGTAGGCTGGG
OTU 557	0	13	0	0	6	17	0	0	0	7	0	0	80	0	0	0	0	0	0	6	0	41	Bacteria	Proteobacteria	Gammaproteobacteria	Thiotrichales	Thiotrichaceae	OTU 557	OTU 557	TGGGGAATATTGGACAATGGGCGAAAGCCTGATCCAGCAATGCGGCGTGTATGAAGAAGGCCTGAGGGTTGTAAAGTACTTTCAGTGGGGAAGATAATGACGGTACCCACAGAAGAAGCACCGGCTAACTCCGTGCCAGCAGCCGCGGTAATACGGAGGGTGCAAGCGTTAATCGGAATTACTGGGCGTAAAGCGTACGTAGGATGTGATGTAAGTTGGATGTGAAATCCCCG
OTU 558	0	0	10	17	11	0	0	0	0	17	12	9	0	0	0	0	20	13	0	0	61	0	Bacteria	Proteobacteria	Alphaproteobacteria	Holosporales	Holosporaceae	OTU 558	OTU 558	TAAGGAATATTGGACAATGGGGGAAACCCTGATCCAGCAATGCCGCGTGAATGAAGAAGGCCTTCGGGTTGTAAAGTTCTTTCGCTTACGATGATAATGACAGTAGTAAGATAAGAAGGTCCGGCTAACTCTGTGCCAGCAGCCGCGGTGAGACAGAGGGACCTAGCGTTGTTCGGAATGACTGGGCGTAAAGGGTGCGTAGGTGGTTATGTAAGTAAAGTGTTAAATCCTTGG
OTU 559	0	0	0	0	0	0	0	0	0	0	0	0	0	0	0	0	0	0	0	0	0	169	Bacteria	Bacteroidota	Rhodothermia	Rhodothermales	Rhodothermaceae	Rubrivirga	OTU 559	TGAGGAATATTGCGCAATGGAGGAAACTCTGACGCAGCCACGCCGCGTGCAGGAAGACACCCCTCAGGGGCGTAAACTGCTTTTATACGGGAAGAACACCTCCTTCTGGGAGGTCTGACGGTACCGTACGAATAAGGACCGGCTAACTCCGTGCCAGCAGCCGCGGTAATACGGAGGGGGTTAGCGTTGTTCGGAATTACTGGGCGTAAAGCGTACGTAGGCGGATCAGAAAG
OTU 560	5	0	31	21	0	0	0	0	0	20	5	0	0	0	0	4	21	50	0	0	12	0	Bacteria	Dependentiae	Babeliae	Babeliales	Babeliaceae	OTU 560	OTU 560	TGAGGAATATTGCGCAATGGGCGAAAGCCTGACGCAGCGACGCCGCGTGGAGGATGAAGGTTTTAGGATCGTAAACTCCTGTTAAGTGAGAAGAAAGAACCTTCTTTAATAGAGAAGGGTGATGACGTTATCACTAAAGAAAGCACCGGCTAACTTCGTGCCAGCAGCCGCGGTAATACGAGGGGTGCAAGCGTTATTCGGAATAACTGGGCGTAAAGGGTGCGTAGACGGTT
OTU 561	0	0	0	0	0	0	0	0	0	0	0	0	0	0	0	0	0	0	0	167	0	0	Bacteria	Proteobacteria	Alphaproteobacteria	Sphingomonadales	Sphingomonadaceae	Croceicoccus	OTU 561	TGGGGAATATTGGACAATGGGCGAAAGCCTGATCCAGCAATGCCGCGTGAGTGATGAAGGCCTTAGGGTCGTAAAGCTCTTTTACCAGGGATGATAATGACAGTACCTGGAGAATAAGCTCCGGCTAACTCCGTGCCAGCAGCCGCGGTAATACGGAGGGAGCTAGCGTTGTTCGGAATTACTGGGCGTAAAGCGCGCGTAGGCGGTCTGCCAAGTCAGGGGTGAAATCCCGGG
OTU 562	0	0	0	0	0	0	0	0	0	0	0	0	0	0	0	0	166	0	0	0	0	0	Bacteria	Bacteroidota	Bacteroidia	Flavobacteriales	Flavobacteriaceae	Aquibacter	OTU 562	TGAGGAATATTGGGCAATGGAGGCAACTCTGACCCAGCCATGCCGCGTGCAGGAAGACTGCCCTATGGGTTGTAAACTGCTTTTATACAGGAAGAAACCGCTCTACGTGTAGAGCCTTGACGGTACTGTAAGAATAAGGATCGGCTAACTCCGTGCCAGCAGCCGCGGTAATACGGAGGATCCAAGCGTTATCCGGAATCATTGGGTTTAAAGGGTCCGTAGGTGGATTAATAA
OTU 563	0	0	0	0	0	0	0	21	0	0	0	0	0	0	0	17	9	0	0	40	43	36	Bacteria	Proteobacteria	Gammaproteobacteria	Enterobacterales	Alteromonadaceae	Glaciecola	OTU 563	TGGGGAATATTGCACAATGGGGGAAACCCTGATGCAGCCATGCCGCGTGTGTGAAGAAGGCCTTCGGGTTGTAAAGCACTTTCAGTTGTGAGGAAAGTTATGTAGTTAATACCTGCATGATGTGACGTTAACAACAGAAGAAGCACCGGCTAACTCCGTGCCAGCAGCCGCGGTAATACGGAGGGTGCGAGCGTTAATCGGAATTACTGGGCGTAAAGCGCACGCAGGCGGTC
OTU 564	0	0	8	21	36	0	0	0	0	26	10	7	6	0	0	0	22	30	0	0	0	0	Bacteria	Proteobacteria	Gammaproteobacteria	Piscirickettsiales	Piscirickettsiaceae	Candidatus Endoecteinascidia	OTU 564	TGGGGAATATTGGACAATGGGGGCAACCCTGATCCAGCAATGCCACGTGTGTGAAGAAGGCCTTAGGGTTGTAAAGCACTTTTATCAGTGAGGAAGCTTGTTAGGTTAAGAGCTAGATAAGTTGACGTTAACTGAAGAAAAAGCACCGGCTAACTCTGTGCCAGCAGCCGCGGTAATACAGAGGGTGCAAGCGTTAATCGGAATTACTGGGCGTAAAGCGCACGTAGGTGGAC
OTU 565	0	0	0	0	0	0	0	0	0	3	0	0	0	11	0	0	0	0	5	128	3	15	Bacteria	Proteobacteria	Alphaproteobacteria	Rhodospirillales	Magnetospiraceae	Magnetospira	OTU 565	TGGGGAATATTGGACAATGGGCGCAAGCCTGATCCAGCCATGCCGCGTGAATGAAGAAGGCCTTAGGGTTGTAAAGTTCTTTCAGTCGCGAAGATGATGACGGTAGCGACAGAAGAAGCCCCGGCTAACTCCGTGCCAGTAGCCGCGGTAATACGGAGGGGGCAAGCGTTGTTCGGAATTACTGGGCGTAAAGGGCGCGCAGGCGGTTTCGTCAGTCAGATGTGAAAGCCCCG
OTU 566	0	0	0	0	0	0	0	0	119	0	46	0	0	0	0	0	0	0	0	0	0	0	Bacteria	Proteobacteria	Gammaproteobacteria	OTU 566	OTU 566	OTU 566	OTU 566	TGGGGAATATTGCACAATGGGCGCAAGCCTGATGCAGCAATGCCGCGTGTGTGAAGAAGGCCTGCGGGTTGTAAAGCACTTTCAATAAGGAGGAAAAGTATGTCGTTAATAGCGGCATACCTTGACGTTACTTATAGAAGAAGGACCGGCTAACTCCGTGCCAGCAGCCGCGGTAATACGGAGGGTCCGAGCGTTAATCGGAATTACTGGGCGTAAAGGGTGCGTAGGTGGCA
OTU 567	0	0	0	0	0	0	0	0	0	0	0	0	0	0	0	0	129	36	0	0	0	0	Bacteria	Proteobacteria	Gammaproteobacteria	Pseudomonadales	OM182 clade	OTU 567	OTU 567	TCGGGAATATTGCACAATGGGCGAAAGCCTGATGCAGCCATGCCGCGTGTGTGAAGAAGGCCTTAGGGTTGTAAAGCACTTTCAGTAAGGAAGAAAAAGTTGGGTTAATACCCCGATTTATTGACATTACTTACAGAAGAAGATCCGGCTAACTCCGTGCCAGCAGCCGCGGTAATACGGAGGGATCAAACGTTAATCGGAATTACTGGGCGTAAAGCGCGCGTAGGTGGTTT
OTU 568	0	0	0	0	0	0	0	0	0	0	7	0	0	0	0	0	20	9	0	95	10	22	Bacteria	Proteobacteria	Alphaproteobacteria	OTU 568	OTU 568	OTU 568	OTU 568	TGGGGAATATTGGACAATGGGGGCAACCCTGATCCAGCCATGCCGCGTGAGTGAAGAAGGCTTTAGGGTTGTAAAACTCTTTCACCGGGGACGATGATGACGGTACCCGGAGAAGAAGCCCCGGCTAACTCCGTGCCAGCAGCCGCGGTAATACGGAGGGGGCTAGCGTTGTTCGGAATTACTGGGCGTAAAGCGCGCGTAGGCGGTTTGCACAGTCAGGCGTGAAATCCCGG
OTU 569	0	0	0	0	0	37	0	0	100	0	0	0	10	0	0	0	0	0	0	0	0	16	Bacteria	Bacteroidota	Bacteroidia	Flavobacteriales	Crocinitomicaceae	Crocinitomix	OTU 569	TGAGGAATATTGGTCAATGGAGGCAACTCTGAACCAGCCATGCCGCGTGAAGGAAGAATGTCCTACGGATTGTAAACTTCTTTTATTTGGGAAGAAACCTCTGGTCGAGAACCAGGGCTGACGGTACCAAAAGAATAAGGACCGGCTAACTCCGTGCCAGCAGCCGCGGTAATACGGAGGGTCCAAGCGTTATCCGGAATCATTGGGTTTAAAGGGTTCGCAGGCTGTTTAAT
OTU 570	0	0	0	0	0	0	0	0	0	0	0	0	0	0	77	26	37	0	22	0	0	0	Bacteria	Proteobacteria	Gammaproteobacteria	Pseudomonadales	OTU 570	OTU 570	OTU 570	TGGGGAATATTGCACAATGGGCGCAAGCCTGATGCAGCCATGCCGCGTGTGTGAAGAAGGCTTTCGGGTTGTAAAGCACTTTCAGTCGGGAGGAAAGGGTGTAAGCTAATACCTTGCATCTGTGACGTTACCGACAGAAGAAGCACCGGCTAACTCCGTGCCAGCAGCCGCGGTAATACGGAGGGTGCAAGCGTTAATCGGAATTACTGGGCGTAAAGCGCGCGTAGGCGGTT
OTU 571	0	0	142	20	0	0	0	0	0	0	0	0	0	0	0	0	0	0	0	0	0	0	Bacteria	Proteobacteria	Alphaproteobacteria	Rhodobacterales	Rhodobacteraceae	OTU 571	OTU 571	TGGGGAATCTTGGACAATGGGGGAAACCCTGATCCAGCCATGCCGCGTGAGTGAAGAAGGCCCTAGGGTCGTAAAACTCTTTCAACTGTGAAGATAATGACGGTAGCAGTAGAAGAAGTCCCGGCTAACTCCGTGCCAGCAGCCGCGGTAATACGGAGGGTGCGAGCGTTAATCGGAATTACTGGGCGTAAAGCGCACGTAGGCGGTTATTTAAGTGAGAGGTGAAATCCCCGG
OTU 572	0	0	37	18	9	28	0	0	0	20	14	22	14	0	0	0	0	0	0	0	0	0	Bacteria	Verrucomicrobiota	Chlamydiae	Chlamydiales	OTU 572	OTU 572	OTU 572	TCGAGAATCTTTCGCAATGGGCGAAAGCCTGACGAAGCGACGCTGTGTGAACGATGAAGGCCTTCGGGTCGTAAAGTTCTTTCGCTTGGGAACAAGAGAGATTAGTTAATATCTAGTCGATTTGAGGGTACCAAGTAAAGAAGCACCGGCTAACTCCGTGCCAGCAGCTGCGGTAATACGGAGGGTGCAAGCATTAATCGGATTTACTGGGCGTAAAGGGCGCGTAGGCGGAT
OTU 573	0	0	0	0	0	0	0	0	0	0	0	0	0	0	0	0	0	0	0	0	162	0	Bacteria	Proteobacteria	Alphaproteobacteria	OTU 573	OTU 573	OTU 573	OTU 573	TGGGGAATCTTGGACAATGGGGGAAACCCTGATCCAGCCATGCCGCGTGAGTGAAGAAGGCCCTAGGGTCGTAAAACTCTTTCAACTGTGAAGATAATGACGGTAGCAGTAGAAGAAGTCCCGGCTAACTCCGTGCCAGCAGCCGCGGTAATACAGAGGGTGCAAGCGTTAATCGGAATTACTGGGCGTAAAGCGAGCGTAGGTGGCTTGATAAGTCAGATGTGAAATCCCCGG
OTU 574	0	0	41	53	67	0	0	0	0	0	0	0	0	0	0	0	0	0	0	0	0	0	Bacteria	Proteobacteria	Gammaproteobacteria	Enterobacterales	Pseudoalteromonadaceae	Pseudoalteromonas	OTU 574	TGGGGAATATTGCACAATGGGCGCAAGCCTGATGCAGCCATGCCGCGTGTGTGAAGAAGGCCTTCGGGTTGTAAAGCACTTTCAGTCAGGAGGAAAGGTTAGTAGTTAATACCTGCTAGCTGTGACGTTACTGACAGAAGAAGCACCGGCTAACTCCGTGCCAGCAGCCGCGGTAATACGAAGGGGGCGAGCGTTGTTCGGAATTACTGGGCGTAAAGGGCGCGCAGGCGGTCA
OTU 575	0	0	19	0	0	0	0	0	86	28	13	10	0	0	0	0	5	0	0	0	0	0	Bacteria	Proteobacteria	Gammaproteobacteria	Legionellales	Legionellaceae	OTU 575	OTU 575	TGGGGAATATTGGACAATGGGGGCAACCCTGATCCAGCGATGCCGCGTGTGTGAAGAAGGCCCGAGGGTTGTAAAGCACTTTTAGTGGGGAGGATAGGCATTTGGCTAATACCCAGATGTTCAGACGTTACCCACCATAAACAGCACCGGCTAACTCCGTGCCAGCAGCCGCGGTAATACGGGGGGTGCAAGCGTTAATCGGAGTTATTGGGCGTAAAGGGTGCGTAGGTGGT
OTU 576	0	0	0	0	0	0	0	0	0	0	0	0	0	0	0	0	0	0	0	0	0	161	Bacteria	Proteobacteria	Alphaproteobacteria	Sphingomonadales	Sphingomonadaceae	OTU 576	OTU 576	TGGGGAATATTGGACAATGGGCGAAAGCCTGATCCAGCAATGCCGCGTGAGTGATGAAGGCCTTAGGGTTGTAAAGCTCTTTTACCAGGGATGATAATGACAGTACCTGGAGAATAAGCTCCGGCTAACTCCGTGCCAGCAGCCGCGGTAATACGGAGGGAGCTAGCGTTGTTCGGAATTACTGGGCGTAAAGCGCGCGTAGGCGGTACGACAAGTCAGAGGTGAAATCCCGG
OTU 577	0	0	0	0	0	0	0	0	161	0	0	0	0	0	0	0	0	0	0	0	0	0	Bacteria	Proteobacteria	Gammaproteobacteria	Diplorickettsiales	Diplorickettsiaceae	OTU 577	OTU 577	TGGGGAATATTGGACAATGGGGGCAACCCTGATCCAGCAATGCCGCGTGTGTGAAGAAGGCCTTCGGGTTGTAAAGCACTTTAGGTGGGGAAGAAGATTGGTATTTTAAGAGATAATCAATTTGACGGTACCCGCAGAATAAGCACCGGCTAACTCTGTGCCAGCAGCCGCGGTAATACAGAGGGTGCAAGCGTTAATCGGATTTACTGGGCGTAAAGGGCGCGTAGGTGGTT
OTU 578	0	0	0	0	0	0	0	0	0	0	0	0	161	0	0	0	0	0	0	0	0	0	Bacteria	Proteobacteria	Gammaproteobacteria	Burkholderiales	EC94	OTU 578	OTU 578	TGGGGAATATTGGACAATGGGGGCAACCCTGATCCAGCGATGCCGCGTGAGTGAAGAAGGCCTTCGGGTTGTAAAGCTCTTTCGCAGGGGAAGAAAAAACGCGGACGAATAATCCGCGTCCATGACGGTACCCTGAGAAGAAGCACCGGCTAACTTCGTGCCAGCAGCCGCGGTAATACGGGGGGTGCAAGCGTTAATCGGAATTACTGGGCGTAAAGCGTGCGTAGGCGGCC
OTU 579	0	0	0	0	0	0	0	0	147	0	0	0	13	0	0	0	0	0	0	0	0	0	Bacteria	Proteobacteria	Alphaproteobacteria	Rickettsiales	Mitochondria	OTU 579	OTU 579	CTGAGAACAGACTAGTCATTACTTAAACAATGATAGCTTATAATTTATGGCCTTTTTAGTTGTATCTCTGTATGGAATGTTTATTGTTGTTTGTTGTGGAATGTTTCTGATAATTATTACAGTTGTTGAAAGTAAAACCTCGAATAATGAATAAATTATAATTATGTTGTTGGCTAAGCACGTACATGACATGTTCTGGGAGCTTATTATGGTAATTATATTATTATATGTAC
OTU 580	0	0	0	13	0	17	0	0	0	32	13	0	29	0	0	0	15	10	0	0	0	31	Bacteria	Proteobacteria	Gammaproteobacteria	Arenicellales	Arenicellaceae	OTU 580	OTU 580	TGGGGAATATTGGACAATGGGCGCAAGCCTGATCCAGCAATACCGCGTGTGTGAAGAAGGCCCTAGGGTTGTAAAGCACTTTCAATTGGGAAGAAAGAACTAAAGTTAATAGCTTTGGTTTTTGACGGTACCTTTAGAAGAAGCACCGGCTAACTCCGTGCCAGCAGCCGCGGTAATACGGAGGGTGCAAGCGTTAATCGGAATTACTGGGCGTAAAGCGCGCGTAGGCGGTT
OTU 581	0	0	20	0	0	0	0	0	0	24	28	0	0	0	0	0	30	0	0	0	58	0	Bacteria	Proteobacteria	Gammaproteobacteria	Enterobacterales	Vibrionaceae	Vibrio	tapetis	TGGGGAATATTGCACAATGGGCGCAAGCCTGATGCAGCCATGCCGCGTGTATGAAGAAGGCCTTCGGGTTGTAAAGTACTTTCAGCAGTGAGGAAGGGGTGTACGTTAATAGCGTGCATCCTTGACGTTAGCTGCAGAAGAAGCACCGGCTAACTCCGTGCCAGCAGCCGCGGTAATACGGAGGGTGCGAGCGTTAATCGGAATTACTGGGCGTAAAGCGCATGCAGGTGGTTC
OTU 582	0	0	0	0	0	0	0	0	0	0	0	0	0	0	0	0	0	0	0	0	0	160	Bacteria	Bacteroidota	Bacteroidia	Flavobacteriales	Flavobacteriaceae	Nonlabens	halophilus	TGAGGAATATTGGACAATGGAGGAGACTCTGATCCAGCCATGCCGCGTGCAGGAAGACGGCCCTATGGGTTGTAAACTGCTTTTATACAGGAAGAAACCTCTCCACGTGTGGAGAGTTGACGGTACTGTAAGAATAAGCACCGGCTAACTCCGTGCCAGCAGCCGCGGTAATACGGAGGGTGCAAGCGTTATCCGGAATCATTGGGTTTAAAGGGTCCGTAGGCGGGCTAATA
OTU 583	0	14	5	10	0	0	0	0	0	13	6	5	0	0	7	0	27	23	0	41	8	0	Bacteria	Planctomycetota	OM190	OTU 583	OTU 583	OTU 583	OTU 583	TCGAGAATCTTCCGCAATGGGCGAAAGCCTGACGGAGCGACACCGCGTGCAGGATGAAGGCCTTAGGGTTGTAAACTGCTGTCACGCCATAGGAATGGCGCGTTATTAATAGTTGCGCGTTTGACCAAAGCGAAAGGAAGCACCGGCTAACTCCGTGCCAGCAGCCGCGGTAAGACGGAGGGTGCAAACGTTGTTCGGAATCACTGGGCATAAAGCGCACGCAGGCGGCCATCT
OTU 584	0	0	0	0	0	0	0	0	159	0	0	0	0	0	0	0	0	0	0	0	0	0	Bacteria	Dependentiae	Babeliae	Babeliales	UBA12409	OTU 584	OTU 584	TGAGGAATCTTGCGCAATGGGCGAAAGCCTGACGCAGCGACGCCGCGTGGAGGATGAAGGTCTTCGGATTGTAAACTTCTGTTAAGTGGGAAGAAAAAAGCAATCTTAATACGATTGTTGAATGACTGTACCATTAGAGAAAGCACCGGCTAACTTCGTGCCAGCAGCCGCGGTAATACGAAGGGTGCTAGCGTTATTCGGATTGATTGGGCGTAAAGGGTGCGTAGGCGGTA
OTU 585	0	0	0	120	18	0	0	0	0	0	0	0	0	0	0	0	0	21	0	0	0	0	Bacteria	Proteobacteria	Gammaproteobacteria	Enterobacterales	Alteromonadaceae	OTU 585	OTU 585	TGGGGAATATTGCACAATGGGGGAAACCCTGATGCAGCCATGCCGCGTGTGTGAAGAAGGCCTTCGGGTTGTAAAGCACTTTCAGTTGTGAGGAAAAGTTAGTAGTTAATACCTGCTAGCCGTGACGTTAACAACAGAAGAAGCACCGGCTAACTCCGTGCCAGCAGCCGCGGTAATACGAAGGGACCTAGCGTAGTTCGGAATTACTGGGCGTAAAGAGTATGTAGGCGGCTA
OTU 586	0	0	0	0	0	0	0	0	0	0	0	0	0	0	0	0	0	0	0	72	4	82	Bacteria	Proteobacteria	Gammaproteobacteria	Burkholderiales	Nitrosomonadaceae	IS-44	OTU 586	TGGGGAATTTTGGACAATGGGGGAAACCCTGATCCAGCCATGCCGCGTGCGGGAAGAAGGCCTTCGGGTTGTAAACCGCTTTCAGACGGAAAGAAACAGTACAAGCTAATATCTTGTACGAATGACGGTACCGTCAGAAGAAGCACCGGCTAACTACGTGCCAGCAGCCGCGGTAATACGTAGGGTGCGAGCGTTAATCGGAATTACTGGGCGTAAAGAGTGCGCAGGCGGCT
OTU 587	0	36	0	0	0	0	0	0	0	0	0	0	0	21	91	0	0	0	0	0	10	0	Bacteria	Proteobacteria	Gammaproteobacteria	Pseudomonadales	Spongiibacteraceae	Spongiibacter	marinus	TGGGGAATATTGCGCAATGGGCGAAAGCCTGACGCAGCCATGCCGCGTGTGTGAAGAAGGCCTTCGGGTTGTAAAGCACTTTCAATAGGGAGGAAAGGTTGTAGCTTAATACGCTGCAACTGTGACGTTACCTATAGAAGAAGCACCGGCTAACTCCGTGCCAGCAGCCGCGGTAATACGGAGGGTGCGAGCGTTAATCGGAATTACTGGGCGTAAAGCGCGCGTAGGCGGCTT
OTU 588	0	0	0	0	0	0	0	0	0	0	0	0	0	0	0	0	123	35	0	0	0	0	Bacteria	Bacteroidota	Rhodothermia	Rhodothermales	Rhodothermaceae	OTU 588	OTU 588	TGAGGAATATTGCGCAATGGGGGAAACCCTGACGCAGCCACGCCGCGTGGTGGATGACACCCCTATGGGGCGTAAACACCTTTTATAAGAGAAGAAGGCCCTAGTCGCTAGGGTTTGACGGTACCTTATGAATAAGCACCGGCTAACTCCGTGCCAGCAGCCGCGGTAATACGGAGGGTGCAAGCGTTGTCCGGAATCACTGGGTGTAAAGGGTGTGTAGGCGGGACTATAAGT
OTU 589	0	0	0	0	0	0	0	0	0	0	0	0	7	0	0	0	61	89	0	0	0	0	Bacteria	Bacteroidota	Bacteroidia	Chitinophagales	OTU 589	OTU 589	OTU 589	TAGGGAATATTGGACAATGGGCGCAAGCCTGATCCAGCCATGCCGCGTGAAGGAAGACGGTCCTCTGGATTGTAAACTTCTTTTCTATGGGAATAAACCCCTGCTATATGCGGGGCTGCAGGTACCATAGGAATAAGCACCGGCTAACTCCGTGCCAGCAGCCGCGGTAATACGGAGGGTGCAAGCGTTGTCCGGATTTATTGGGTTTAAAGGGTGCGTAGGCGGTATTATAA
OTU 590	0	0	0	0	0	0	0	0	0	0	0	0	0	0	0	0	0	157	0	0	0	0	Bacteria	Proteobacteria	Gammaproteobacteria	Enterobacterales	OTU 590	OTU 590	OTU 590	TGGGGAATATTGCACAATGGGCGCAAGCCTGATGCAGCCATGCCGCGTGTGTGAAGAAGGCCTTCGGGTTGTAAAGCACTTTCAGTCAGGAGGAAAGGTTAGTAGTTAATACCTGCTAGCTGTGACGTTACTGACAGAAGAAGCACCGGCTAACTCCGTGCCAGCAGCCGCGGTAATACGGAGGGTGCAAGCGTTGTCCGGATTTATTGGGTTTAAAGGGTGCGTAGGCGGATC
OTU 591	17	0	10	18	0	0	0	0	0	10	40	0	18	0	0	0	8	0	0	0	0	35	Bacteria	Campylobacterota	Campylobacteria	Campylobacterales	Arcobacteraceae	OTU 591	OTU 591	TGGGGAATATTGCACAATGGAGGGAACTCTGATGCAGCAACGCCGCGTGGAGGATGACACATTTCGGTGCGTAAACTCCTTTTATATGAGAAGATAATGACGGTATCATATGAATAAGCACCGGCTAACTCCGTGCCAGCAGCCGCGGTAATACGGGGGGTGCAAGCGTTACTCGGAATCACTGGGCGTAAAGAGCATGTAGGCTGTTAAGTAAGTTGGAAGTGAAATCCTAT
OTU 592	0	22	45	30	20	0	0	0	0	11	21	0	7	0	0	0	0	0	0	0	0	0	Bacteria	Bacteroidota	Bacteroidia	Flavobacteriales	Flavobacteriaceae	Spongiiferula	OTU 592	TGAGGAATATTGGGCAATGGAGGCAACTCTGACCCAGCCATGCCGCGTGCAGGATGACTGCCCTATGGGTTGTAAACTGCTTTTATATAGGAAGAAACCTTCTTACGAGTAAGAACTTGACGGTACTATATGAATAAGGACCGGCTAACTCCGTGCCAGCAGCCGCGGTAATACGGAGGGTCCAAGCGTTATCCGGAATCATTGGGTTTAAAGGGTCCGTAGGCGGATAATTA
OTU 593	0	0	32	0	0	0	0	0	0	26	0	16	0	0	0	0	12	0	0	69	0	0	Bacteria	Cyanobacteria	Cyanobacteriia	Synechococcales	Cyanobiaceae	OTU 593	OTU 593	TGGGGAATTTTCCGCAATGGGCGAAAGCCTGACGGAGCAACGCCGCGTGAGGGATGAAGGCCTCTGGGCTGTAAACCTCTTTTATCAAGGAAGAAGATCTGACGGTACTTGATGAATAAGCCACGGCTAATTCCGTGCCAGCAGCCGCGGTAATACGGAGGGTCCGAGCGTTATCCGGAATTATTGGGTTTAAAGGGTCCGTAGGCGGATGATTAAGTCAGGGGTGAAAGTTTG
OTU 594	0	0	0	0	0	0	0	0	0	0	0	0	0	0	0	0	0	0	0	0	0	155	Bacteria	Proteobacteria	Alphaproteobacteria	Rhodobacterales	Rhodobacteraceae	OTU 594	OTU 594	TGGGGAATCTTAGACAATGGGCGCAAGCCTGATCTAGCCATGCCGCGTGTGTGATGAAGGCCTTAGGGTCGTAAAGCACTTTCGCCAGGGATGATAATGACAGTACCTGGTAAAGAAACCCCGGCTAACTCCGTGCCAGCAGCCGCGGTAATACGGAGGGTGCAAGCGTTATCCGGAATCATTGGGTTTAAAGGGTCCGTAGGCGGGCGCATAAGTCAGTGGTGAAATGCTGT
OTU 595	6	0	0	0	0	0	0	0	0	0	0	11	0	0	18	0	0	0	0	0	119	0	Bacteria	Proteobacteria	Gammaproteobacteria	Pseudomonadales	Marinobacteraceae	Marinobacter	subterrani	TGGGGAATATTGGACAATGGGGGCAACCCTGATCCAGCCATGCCGCGTGTGTGAAGAAGGCTTTCGGGTTGTAAAGCACTTTCAGTGAGGAGGAAGGCTTTCAGATTAATACTCTGGAGGATTGACGTTACTCACAGAAGAAGCACCGGCTAACTCCGTGCCAGCAGCCGCGGTAATACGGAGGGTGCAAGCGTTAATCGGAATTACTGGGCGTAAAGCGCGCGTAGGTGGTT
OTU 596	0	0	0	2	0	0	0	0	0	0	0	0	0	0	0	0	5	29	0	0	32	84	Bacteria	Proteobacteria	Alphaproteobacteria	Micavibrionales	Micavibrionaceae	OTU 596	OTU 596	TGAGGAATATTGGACAATGGGCGAAAGCCTGATCCAGCCATGCCGCGTGAGTGAAGAAGGCCCTAGGGTTGTAAAGCTCTTTCAATCGTGAAGATAATGACGGTAGCGATAGAAGAAGCTCCGGCTAACTCAGTGCCAGCAGCCGCGGTAATACTGGGGGAGCGAGCGTTGTTCGGAATCACTGGGCGTAAAGCGTGCGCAGGCGGATTGGATAGTCAGAAGTGAAATCCCGG
OTU 597	0	0	0	0	0	0	0	0	152	0	0	0	0	0	0	0	0	0	0	0	0	0	Bacteria	Proteobacteria	Alphaproteobacteria	Rickettsiales	Mitochondria	OTU 597	OTU 597	TGCACGCGCATGCGTAATACTTGCTCAAGACAGTTACTTGCTCAAGACAGTGAAGCTTGTTTAACAGTGAAGCTTGTTTAAGTCCTGTGCTCTTCTCTTTGGACGAGGAATCAGAAATGAGTGATGTCATCCCACTTGTTGATGCTATGATGCTATGATGCTACACCATATACAGGTGGCTTAGAGGTTATTCAATGAAAATCTGCCTTTGGATAATGGAGCCAATAGCTGTA
OTU 598	0	0	0	0	0	0	0	0	152	0	0	0	0	0	0	0	0	0	0	0	0	0	Bacteria	Acidobacteriota	Thermoanaerobaculia	Thermoanaerobaculales	Thermoanaerobaculaceae	Subgroup 10	OTU 598	TGGGGAATATTGGACAATGGGCGAAAGCCTGATCCAGCAACGCCGCGTGGAGGATGAAAGCCTTCGGGTTGTAAACTCCTGTCGGGTGGGACGAAAAGATTGCGGTTAATACCCGTAGTTCATGACGGTACCACCAGAGGAAGCCCCGGCTAACTCCGTGCCAGCAGCCGCGGTAATACGGAGGGGGCGAGCGTTATTCGGAATCATTGGGCGTAAAGGGCGCGTAGGCGGTC
OTU 599	23	20	0	0	0	76	0	0	0	0	0	0	0	15	0	0	0	0	18	0	0	0	Bacteria	Planctomycetota	Planctomycetes	Pirellulales	Pirellulaceae	OTU 599	OTU 599	TCGAGGATCTTCGGCAATGGGCGAAAGCCTGACCGAGCGACGCCGCGTGCGGGATGAAGGCCTTCGGGTTGTAAACCGCTGTCGTTGGGGAGGAAGTGCAGGGGGGTTCTCCCCTCTGTTTGACCTATCCAAGGAGGAAGTACGGGCTAAGTTCGTGCCAGCAGCCGCGGTAAGACGAACCGTACGAACGTTATTCGGAATTACTGGGCTTAAAGGGTGCGTAGGCTGCGCGG
OTU 600	0	0	0	19	85	0	0	0	0	0	0	28	0	0	0	0	0	0	0	0	20	0	Bacteria	Proteobacteria	Alphaproteobacteria	Rhodobacterales	Rhodobacteraceae	OTU 600	OTU 600	TGGGGAATCTTGGACAATGGGGGAAACCCTGATCCAGCCATGCCGCGTGAGTGAAGAAGGCCCTAGGGTCGTAAAACTCTTTCAACTGTGAAGATAATGACGGTAGCAGTAGAAGAAGTCCCGGCTAACTCCGTGCCAGCAGCCGCGGTAATACGGAGGGTCCGAGCGTTAATCGGAATTACTGGGCGTAAAGCGCGCGTAGGCGGCTAAGTCAGTCAGATGTGAAAGCCCCGG
OTU 601	0	0	0	0	0	0	0	0	0	0	0	0	0	0	0	0	97	54	0	0	0	0	Bacteria	Proteobacteria	Gammaproteobacteria	OTU 601	OTU 601	OTU 601	OTU 601	TGGGGAATATTGGACAATGGGCGCAAGCCTGATCCAGCAATGCCGCGTGTGTGAAGAAGGCCTGAGGGTTGTAAAGCACTTTCAGTGGGGAGGAAGGCTCTGTAGTTAATAACTGCAGGGATTGACGTTACCCACAGAAGAAGCACCGGCTAACTCTGTGCCAGCAGCCGCGGTAATACAGAGGGTGCAAGCGTTAATCGGAATTACTGGGCGTAAAGGGTGCGTAGGCGGTT
OTU 602	39	33	0	0	0	0	0	0	0	0	0	0	0	0	0	0	46	32	0	0	0	0	Bacteria	Proteobacteria	Gammaproteobacteria	Steroidobacterales	Woeseiaceae	Woeseia	OTU 602	TGGGGAATATTGGACAATGGGCGAAAGCCTGATCCAGCAATGCCGCGTGTGTGAAGAAGGCCTGCGGGTTGTAAAGCACTTTCAGTAGAGAAGAAAAGTTTAGGGTTAATACCCCTGAATCTTGACGTTACCTACAGAAGAAGCTCCGGCTAACTCCGTGCCAGCAGCCGCGGTAATACGGAGGGAGCGAGCGTTAATCGGAATTACTGGGCGTAAAGCGCGCGTAGGCGGCTT
OTU 603	9	0	0	0	0	0	0	23	0	102	16	0	0	0	0	0	0	0	0	0	0	0	Bacteria	Proteobacteria	Gammaproteobacteria	OTU 603	OTU 603	OTU 603	OTU 603	TGGGGAATCTTGCACAATGGAGGAAACTCTGATGCAGCGATGCCGCGTGAGTGAAGAAGGCCTTTGGGTTGTAAAGCTCTTTCGTCGGGGAAGAAAATGACTGTACCCGAATAAGAAGCACCGGCTAACTCCGTGCCAGCAGCCGCGGTAATACGGAGGGTGCGAGCGTTAATCGGAATCACTGGGCGTAAAGCGCGCGTAGGCGGTTTGCTAAGTCAGATGTGAAAGCCCCGG
OTU 604	0	0	0	0	0	0	0	0	0	0	0	0	0	0	0	0	0	0	0	28	78	44	Bacteria	Proteobacteria	Gammaproteobacteria	Pseudomonadales	Moraxellaceae	Psychrobacter	OTU 604	TGGGGAATATTGGACAATGGGGGCAACCCTGATCCAGCCATGCCGCGTGTGTGAAGAAGGCCTTTTGGTTGTAAAGCACTTTAAGCAGTGAAGAAGACTCTATGGTTAATACCCATAGACGATGACATTAGCTGCAGAATAAGCACCGGCTAACTCTGTGCCAGCAGCCGCGGTAATACAGAGGGTGCAAGCGTTAATCGGAATTACTGGGCGTAAAGGGAGCGTAGGTGGCT
OTU 605	0	0	0	0	0	0	0	0	0	0	0	0	0	0	0	0	0	0	0	0	0	150	Bacteria	Bacteroidota	Bacteroidia	Flavobacteriales	Flavobacteriaceae	OTU 605	OTU 605	TGAGGAATATTGGACAATGGGCGCAAGCCTGATCCAGCCATGCCGCGTGTAGGAAGACGGCCCTATGGGTTGTAAACTACTTTTGTACAGGAAGAAATCTTTTTACGTGTAAGAAGTTGACGGTACTGTAAGAATAAGCACCGGCTAACTCCGTGCCAGCAGCCGCGGTAATACGGAGGGGGCTAGCGTTGTTCGGAATTACTGGGCGTAAAGCGTGCGTAGGCGGATTAGCA
OTU 606	0	0	0	0	0	0	0	0	0	0	0	0	0	0	0	0	0	149	0	0	0	0	Bacteria	Proteobacteria	Gammaproteobacteria	Enterobacterales	OTU 606	OTU 606	OTU 606	TGGGGAATATTGCACAATGGGCGCAAGCCTGATGCAGCCATGCCGCGTGTGTGAAGAAGGCCTTCGGGTTGTAAAGCACTTTCAGTCAGGAGGAAAGGTTAGTAGTTAATACCTGCTAGCTGTGACGTTACTGACAGAAGAAGCACCGGCTAACTCCGTGCCAGCAGCCGCGGTAATACGGAGGGTGCAAGCGTTATCCGGAATCATTGGGTTTAAAGGGTCCGCAGGCGGTCA
OTU 607	0	0	0	0	0	0	16	0	0	0	0	0	0	23	43	0	0	9	0	0	0	58	Bacteria	Proteobacteria	Alphaproteobacteria	Rhodobacterales	Rhodobacteraceae	OTU 607	OTU 607	TGGGGAATCTTAGACAATGGGGGCAACCCTGATCTAGCCATGCCGCGTGAGTGACGAAGGCCCTAGGGTCGTAAAGCTCTTTCGCCAGGGATGATAATGACAGTACCTGGTAAAGAAACCCCGGCTAACTCCGTGCCAGCAGCCGCGGTAATACGGAGGGGGTTAGCGTTGTTCGGAATTACTGGGCGTAAAGCGCACGTAGGCGGATTTTTAAGTTAGAGGTGAAATCCCAG
OTU 608	0	0	0	0	0	0	0	0	0	0	0	0	0	0	0	0	0	0	0	0	0	148	Bacteria	Proteobacteria	Alphaproteobacteria	Rhodobacterales	Rhodobacteraceae	OTU 608	OTU 608	TGGGGAATCTTAGACAATGGGGGCAACCCTGATCTAGCCATGCCGCGTGAGTGACGAAGGTCTTAGGATCGTAAAGCTCTTTCGCTGGGGAAGATAATGACTGTACCCAGTAAAGAAGTCCCGGCTAACTCCGTGCCAGCAGCCGCGGTAATACGGAGGGTGCAAGCGTTATCCGGAATCATTGGGTTTAAAGGGTCCGTAGGCGGGCGCATAAGTCAGTGGTGAAATGCTGT
OTU 609	0	0	0	0	0	0	0	0	137	0	11	0	0	0	0	0	0	0	0	0	0	0	Bacteria	Dependentiae	Babeliae	Babeliales	Vermiphilaceae	OTU 609	OTU 609	TGAGGAATATTGCGCAATGGGCGAAAGCCTGACGCAGCAACGCCGCGTGAAGGATGACGGTTTTCGGATTGTAAACTTCTGTTAAGTGGGAAGAAAGACTCGTTTATAATACAAACGAGGAATGACGGTACCATTAGAGAAAGCACCGGCTAACTTCGTGCCAGCAGCCGCGGTAATACGAGGGGTGCAAGCGTTATTCGGAATCATTGGGCGTAAAGGGTGCGTAGACGGCA
OTU 610	4	6	4	0	9	54	0	0	0	4	2	3	0	6	0	0	17	9	7	5	6	12	Bacteria	Planctomycetota	Planctomycetes	Planctomycetales	Gimesiaceae	OTU 610	OTU 610	TCGAGAATCTTTGGCAATGCACGCAAGTGTGACCAAGCGACGCCGAGTGCTGGATGAAGGCCTTCGGGTTGTAAACAGCTGTCAGAGGGGATGAAATTGTTGGGGGCTATCCCCCTTCATTGACAAAGCCTCAGAGGAAGCGCGGGCTAAGTTCGTGCCAGCAGCCGCGGTAATACGAACTGCGCGAACGTTATTCGGAATCACTGGGCTTAAAGGGTGCGTAGGCGGCCTGT
OTU 611	0	0	56	11	0	0	0	0	0	21	16	0	0	0	0	0	0	0	0	0	44	0	Bacteria	Proteobacteria	Gammaproteobacteria	Burkholderiales	Comamonadaceae	OTU 611	OTU 611	TGGGGAATTTTGGACAATGGGCGAAAGCCTGATCCAGCAATGCCGCGTGCAGGATGAAGGCCCTCGGGTTGTAAACTGCTTTTGTACGGAACGAAAAGACTCTCTCTAATAAAGAGGGTTGATGACGGTACCGTAAGAATAAGCACCGGCTAACTACGTGCCAGCAGCCGCGGTAATACGTAGGGTGCGAGCGTTAATCGGAATTACTGGGCGTAAAGCGTGCGCAGGCGGTT
OTU 612	0	0	0	0	0	48	0	0	0	0	16	0	0	0	0	0	61	23	0	0	0	0	Bacteria	Proteobacteria	Gammaproteobacteria	UBA10353 marine group	OTU 612	OTU 612	OTU 612	TGGGGAATATTGGACAATGGGCGCAAGCCTGATCCAGCAATACCGCGTGTGTGAAGAAGGCCTTAGGGTTGTAAAGCACTTTCAATTGGGAAGAAAAGCATACGGTTAATACCCGTGTGTCTTGACGGTACCTTTACAAGAAGCACCGGCTAACTCCGTGCCAGCAGCCGCGGTAATACGGAGGGTGCAAGCGTTAATCGGAATCACTGGGCGTAAAGCGCACGCAGGCGGTT
OTU 613	41	30	0	0	6	0	0	0	0	0	0	0	0	13	9	0	29	0	8	11	0	0	Bacteria	NB1-j	OTU 613	OTU 613	OTU 613	OTU 613	OTU 613	TCAGGAATATTGGGCAATGGAGGCAACTCTGACCCAGCAACGCCGCGTGAAGGATGAAGGCCTTAGGGTCGTAAACTTCTGTCGAGAGGGAAGAAACGCGTACGGTTAATATCCGTGCGCCTGACGGTACCTCCAAAGGAAGCACCGGCTAACTCCGTGCCAGCAGCCGCGGTAATACGGAGGGTGCAAGCGTTGTTCGGATTTATTGGGCGTAAAGCGAGTGTAGGCGGTTT
OTU 614	0	0	0	0	0	0	0	0	0	0	5	0	0	0	0	0	63	79	0	0	0	0	Bacteria	Verrucomicrobiota	Verrucomicrobiae	Pedosphaerales	Pedosphaeraceae	SCGC AAA164-E04	OTU 614	TCGAGAATCATTCGCAATGGGCGCAAGCCTGACGGTGCGACGCCGCGTGGGGGATGAAGGTCCTAGGATTGTAAACCCCTGTCATTAGTTAACAACCCTGCACGTTTAACTGGCGTGTAGCTGATAGTAGCTAAAGAGGAAGGGACGGCTAACTCCGTGCCAGCAGCCGCGGTAATACGGAGGTCCCAAGCGTTGTTCGGATTCACTGGGCGTAAAGAGTATGTAGGCGGCCCG
OTU 615	0	0	0	0	0	23	0	0	78	11	0	0	0	0	0	0	18	0	0	12	0	5	Bacteria	Bacteroidota	Bacteroidia	OTU 615	OTU 615	OTU 615	OTU 615	TGAGGAATATTGGTCAATGGACGAAAGTCTGAACCAGCCATGCCGCGTGCAGGAAGACGGCCCTACGGGTTGTAAACTGCTTTTATACGGGAATAAACCCTTGAACGTGTTCGAGGCTGAAGGTACCGTACGAATAAGCACCGGCTAACTCCGTGCCAGCAGCCGCGGTAATACGGAGGGTGCAAGCGTTATCCGGATTTATTGGGTTTAAAGGGTGCGTAGGCGGGCTATTA
OTU 616	0	0	0	0	0	0	0	0	0	0	0	0	0	0	0	0	0	0	0	0	0	146	Bacteria	Proteobacteria	Alphaproteobacteria	Rhodobacterales	Rhodobacteraceae	OTU 616	OTU 616	TGGGGAATCTTAGACAATGGGCGCAAGCCTGATCTAGCCATGCCGCGTGTGTGATGAAGGCCTTAGGGTCGTAAAGCACTTTCGCCAGGGATGATAATGACAGTACCTGGTAAAGAAACCCCGGCTAACTCCGTGCCAGCAGCCGCGGTAATACGGAGGGTCCGAGCGTTATCCGGAATCATTGGGTTTAAAGGGTCCGCAGGCGGTCGATTAAGTCAGAGGTGAAATCCCAT
OTU 617	0	0	19	0	0	69	0	0	0	0	0	0	10	0	0	0	0	0	0	0	0	48	Bacteria	Proteobacteria	Gammaproteobacteria	Pseudomonadales	Nitrincolaceae	OTU 617	OTU 617	TGGGGAATATTGCACAATGGGGGAAACCCTGATGCAGCCATGCCGCGTGTGTGAAGAAGGCCTTCGGGTTGTAAAGCACTTTCAGCGAGGAGGAAAGGAGTATGTTTAATAAACGTGCTCTGTGACGTTACTCGCAGAAGAAGCACCGGCTAACTCCGTGCCAGCAGCCGCGGTAATACGGAGGGTGCAAGCGTTAATCGGAATTACTGGGCGTAAAGCGCGCGTAGGTGGTT
OTU 618	0	0	0	0	0	0	0	0	0	0	0	0	0	0	0	0	0	0	0	146	0	0	Bacteria	Proteobacteria	Alphaproteobacteria	Rhodobacterales	Rhodobacteraceae	OTU 618	OTU 618	TAGGGAATCTTAGACAATGGGGGCAACCCTGATCTAGCCATGCCGCGTGTGTGATGAAGGCCCTAGGGTCGTAAAGCACTTTCGCCAGAGATGATAATGACAGTATCTGGTAAAGAAACCCCGGCTAACTCCGTGCCAGCAGCCGCGGTAATACGGAGGGTGCAAGCGTTAATCGGAATTACTGGGCGTAAAGCGCGCGTAGGCGGTTTGTTAAGTGTGATGTGAAAGCCCAGG
OTU 619	136	0	0	0	0	0	0	0	0	4	0	6	0	0	0	0	0	0	0	0	0	0	Bacteria	Bacteroidota	Bacteroidia	Flavobacteriales	Crocinitomicaceae	Salinirepens	OTU 619	TGAGGAATATTGGTCAATGGAGGCAACTCTGAACCAGCCATGCCGCGTGCAGGAAGACGGCCCTATGGGTTGTAAACTGCTTTTATTTGGGAATAAACTCCTCTACGTGTAGAGGCCTGAAGGTACCAAATGAATAAGCACCGGCTAACTCCGTGCCAGCAGCCGCGGTAATACGGAGGGTGCAAGCGTTATCCGGAATCATTGGGTTTAAAGGGTCCGCAGGCGGACTAATAA
OTU 620	0	0	0	0	0	0	0	0	145	0	0	0	0	0	0	0	0	0	0	0	0	0	Bacteria	Proteobacteria	Gammaproteobacteria	Legionellales	Legionellaceae	OTU 620	OTU 620	TGGGGAATATTGGACAATGGGGGCAACCCTGATCCAGCGATGCCGCGTGTGTGAAGAAGGCCTGAGGGTTGTAAAGCACTTTTAGTGGGGAGGAGAGGGTATTGGTTAAGAGCTGGTATCTGAGACGTTACCCACCATAAACAGCACCGGCTAACTCCGTGCCAGCAGCCGCGGTAATACGGGGGGTGCAAGCGTTAATCGGAGTTATTGGGCGTAAAGGGTGCGTAGGTGGT
OTU 621	0	0	0	0	0	0	0	0	0	0	0	0	0	0	0	0	0	0	0	0	145	0	Bacteria	Proteobacteria	Gammaproteobacteria	Enterobacterales	Vibrionaceae	OTU 621	OTU 621	TGGGGAATATTGCACAATGGGCGAAAGCCTGATGCAGCCATGCCGCGTGTATGAAGAAGGCCTTCGGGTTGTAAAGTACTTTCAGTTGTGAGGAAGGGGGTAACGTTAATAGCGTTATCTCTTGACGTTAGCAACAGAAGAAACCCCGGCTAACTCCGTGCCAGCAGCCGCGGTAATACGGAGGGGGTTAGCGTTGTTCGGAATTACTGGGCGTAAAGCGTACGTAGGCGGATT
OTU 622	0	12	18	15	10	10	0	0	0	23	0	0	14	0	0	0	6	0	0	18	0	19	Bacteria	Bacteroidota	Bacteroidia	Flavobacteriales	Crocinitomicaceae	Crocinitomix	OTU 622	TGAGGAATATTGGACAATGGGGGCAACCCTGATCCAGCCATGCCGCGTGAAGGAAGAATGTCCTATGGATTGTAAACTTCTTTTATTTGGGAAGAAACCCCTCTACGTGTAGAGGGCTGACGGTACCAAAAGAATAAGGACCGGCTAACTCCGTGCCAGCAGCCGCGGTAATACGGAGGGTCCAAGCGTTATCCGGAATCATTGGGTTTAAAGGGTTCGCAGGCGGTTTAATA
OTU 623	0	0	0	0	0	0	0	0	123	0	0	0	22	0	0	0	0	0	0	0	0	0	Bacteria	Bacteroidota	Bacteroidia	Flavobacteriales	NS7 marine group	OTU 623	OTU 623	TGAGGAATATTGGTCAATGGACGAAAGTCTGAACCAGCCATGCCGCGTGAAGGATGACGGCCCTATGGGTTGTAAACTTCTTTTATATAGGAAGAAACCCCTCTACGTGTAGAGGGCTGACGGTACTATAAGAATAAGCACCGGCTAACTCCGTGCCAGCAGCCGCGGTAATACGGAGGGTGCAAGCGTTATCCGGATTTATTAGGTTTAAAGGGTCCGTAGGCGGAAATTTA
OTU 624	0	0	0	0	0	0	0	0	122	0	0	0	22	0	0	0	0	0	0	0	0	0	Bacteria	Proteobacteria	Alphaproteobacteria	Rickettsiales	OTU 624	OTU 624	OTU 624	CCAGTCTACCCATGTTCTACTACCACATTCCAATCATGACAGCAGTTAATTGTAAGTGTACTGTAATTGTAAGTACTGCTACTCTACATGTACGTACATGTATATCGATCTGTCATGCTGATTTAGCAGCACTTGTACACTATAAGAATGTGTGTACGTATGTATACACGCTGACTGAGCATTTTTTGTCAGTAAAGCCTGCTCCTCTCACACAAACCTCCCCCCTCCCACAC
OTU 625	0	0	92	0	12	0	0	0	0	8	0	9	0	0	0	0	16	6	0	0	0	0	Bacteria	Proteobacteria	Alphaproteobacteria	Rickettsiales	Mitochondria	OTU 625	OTU 625	CAAAGGCAGAAATACAGAGGGATATGAGGGAAGGTAAGATGATGGTTTATGATTTCTTATCTACTCAAGTTTATAATTACTCACAGCTTTCTGGTGATCGTGTTGCTAACATTGGAATTCCTGCTAATCACCAAAGGGCAAAGAGTATAGTATGTGTTCCTACTGATTCATCTGTATATTCGATTAAGGATTAGATACCCGAGTAGTC
OTU 626	0	0	0	0	0	0	0	0	0	0	0	0	0	0	0	0	0	0	0	143	0	0	Bacteria	Proteobacteria	Gammaproteobacteria	Burkholderiales	Comamonadaceae	RS62 marine group	OTU 626	TGGGGAATTTTGGACAATGGGCGAAAGCCTGATCCAGCAATACCGCGTGCAGGAAGAAGGCCTTCGGGTTGTAAACTGCTTTTGTACGGAACGAAACGGTCTGGATTAATACTCTGGGCTAATGACGGTACCGTAAGAATAAGCACCGGCTAACTACGTGCCAGCAGCCGCGGTAATACGTAGGGTGCAAGCGTTGTCCGGAATTATTGGGCGTAAAGAGCTCGTAGGCGGTTT
OTU 627	0	0	0	0	0	0	0	0	0	0	0	0	0	0	0	0	80	61	0	0	0	0	Bacteria	Proteobacteria	Gammaproteobacteria	Pseudomonadales	Pseudohongiellaceae	Pseudohongiella	OTU 627	TGGGGAATATTGGACAATGGGCGCAAGCCTGATCCAGCCATGCCGCGTGTGTGAAGAAGGCCTTCGGGTTGTAAAGCACTTTCAGTAGGGAGGAAGGGTGTAAGGTTAATAGCCTTATGCATTGACGTTACCTACAGAAGCAGCACCGGCTAACTCCGTGCCAGCAGCCGCGGTAATACGGAGGGTGCAAGCGTTAATCGGAATTACTGGGCGTAAAGCGCGCGTAGGCGGTTT
OTU 628	0	0	123	18	0	0	0	0	0	0	0	0	0	0	0	0	0	0	0	0	0	0	Bacteria	Proteobacteria	Alphaproteobacteria	Rhodobacterales	Rhodobacteraceae	OTU 628	OTU 628	TGGGGAATCTTGGACAATGGGGGAAACCCTGATCCAGCCATGCCGCGTGAGTGAAGAAGGCCCTAGGGTCGTAAAACTCTTTCAACTGTGAAGATAATGACGGTAGCAGTAGAAGAAGTCCCGGCTAACTCCGTGCCAGCAGCCGCGGTAATACGGAGGGGACTAGCGTTGTTCGGAATTACTGGGCGTAAAGCGCACGTAGGCGGTTATTTAAGTGAGAGGTGAAATCCCCGG
OTU 629	0	0	0	0	0	0	0	0	0	0	0	0	0	0	0	0	0	141	0	0	0	0	Bacteria	Proteobacteria	Gammaproteobacteria	Enterobacterales	Alteromonadaceae	OTU 629	OTU 629	TGGGGAATATTGCACAATGGGGGAAACCCTGATGCAGCCATGCCGCGTGTGTGAAGAAGGCCTTCGGGTTGTAAAGCACTTTCAGTTGTGAGGAAAAGTTAGTAGTTAATACCTGCTAGCCGTGACGTTAACAACAGAAGAAGCACCGGCTAACTCCGTGCCAGCAGCCGCGGTAATACGGAGGGTGCAAGCGTTGTCCGGATTTATTGGGTTTAAAGGGTGCGTAGGCGGATC
OTU 630	0	0	0	0	0	0	0	0	0	0	0	0	0	0	0	0	0	0	0	0	0	141	Bacteria	Proteobacteria	Gammaproteobacteria	Salinisphaerales	Solimonadaceae	Oceanococcus	OTU 630	TGGGGAATATTGGACAATGGGCGAAAGCCTGATCCAGCCATGCCGCGTGTGTGAAGAAGGCTCTAGGGTTGTAAAGCACTTTAAGCAGGGAAGAAATATTGGTGGTTAATACCCATCGGTCTTGACGGTACCTGCAGAATAAGCACCGGCTAACTCCGTGCCAGCAGCCGCGGTAATACGGAGGGTGCAAGCGTTAATCGGATTTACTGGGCGTAAAGCGTGCGTAGGTGGCT
OTU 631	0	0	0	0	0	0	0	0	140	0	0	0	0	0	0	0	0	0	0	0	0	0	Bacteria	Proteobacteria	Alphaproteobacteria	Rickettsiales	Rickettsiaceae	OTU 631	OTU 631	TGAGGAATATTGGACAATGGGCGAAAGCCTGATCCAGCAATACCACGTGATTGAAGAAGGCCTTAGGGTTGTAAAGATCTTTCAGCAGGGAAGAAGATGACGGTACCTGCAGAAGAAGCTCCGGCTAACTCCGTGCCAGCAGCCGCGGTAATACGGAGGGAGCAAGCGTTATTCGGAATTACTGGGCGTAAAGCGCGCGTAGGCGGATTAAAAAGTTGGAAGTGAAATCCCAG
OTU 632	0	0	0	0	0	0	0	0	140	0	0	0	0	0	0	0	0	0	0	0	0	0	Bacteria	Proteobacteria	Gammaproteobacteria	EC3	OTU 632	OTU 632	OTU 632	TGGGGAATATTGGACAATGGGGGCAACCCTGATCCAGCAATGCCGCGTGTGTGAAGAAGGCCCGAGGGTTGTAAAGCACTTTCAGTAGGGAGGAACGGTTGCGGGTTAATAACCCGCAGAGATGACGTTACCTACAGAAGAAGCACCGGCTAACTCTGTGCCAGCAGCCGCGGTAATACAGAGGGTGCGAGCGTTAATCGGAATTACTGGGCGTAAAGGGCACGTAGGTGGAT
OTU 633	0	0	0	0	0	50	0	0	9	0	0	0	68	0	0	0	0	0	12	0	0	0	Bacteria	Bacteroidota	Bacteroidia	Flavobacteriales	Crocinitomicaceae	Crocinitomix	OTU 633	TGAGGAATATTGGTCAATGGAGGCAACTCTGAACCAGCCATGCCGCGTGTAGGATGACTGCCCTATGGGTTGTAAACTACTTTTATTCAGGAAGAAACCTTTCTACGTGTAGAAAGCTGACGGTACTGAAAGAATAAGCACCGGCTAACTCCGTGCCAGCAGCCGCGGTAATACGGAGGGTGCGAGCGTTATCCGGAATTATTGGGTTTAAAGGGTCCGTAGGCGGTCTATTA
OTU 634	0	0	0	0	139	0	0	0	0	0	0	0	0	0	0	0	0	0	0	0	0	0	Bacteria	Proteobacteria	Alphaproteobacteria	Rhodobacterales	Rhodobacteraceae	OTU 634	OTU 634	TGGGGAATCTTGGACAATGGGGGAAACCCTGATCCAGCCATGCCGCGTGAGTGAAGAAGGCCCTAGGGTCGTAAAACTCTTTCAACTGTGAAGATAATGACGGTAGCAGTAGAAGAAGTCCCGGCTAACTCCGTGCCAGCAGCCGCGGTAATACGGAGGGGACTAGCGTTGTTCGGAATTACTGGGCGTAAAGCGTACGCAGGCGGCCATTTAAGTCAGATGTGAAAGCCCCGG
OTU 635	0	0	0	0	0	0	0	0	0	0	0	0	0	0	0	0	0	0	0	138	0	0	Bacteria	Cyanobacteria	Cyanobacteriia	Synechococcales	Cyanobiaceae	OTU 635	OTU 635	TGGGGAATTTTCCGCAATGGGCGAAAGCCTGACGGAGCAACGCCGCGTGAGGGATGAAGGCCTCTGGGCTGTAAACCTCTTTTATCAAGGAAGAAGATCTGACGGTACTTGATGAATAAGCCACGGCTAATTCCGTGCCAGCAGCCGCGGTAATACGGGAGTGGCAAGCGTTATCCGGAATTACTGGGCGTAAAGCGCGCGTAGGCGGTTTGTTAAGTGTGATGTGAAAGCCC
OTU 636	0	0	0	0	0	0	0	0	0	0	0	0	0	0	0	0	0	0	0	0	138	0	Bacteria	Proteobacteria	Gammaproteobacteria	Enterobacterales	Vibrionaceae	OTU 636	OTU 636	TGGGGAATATTGCACAATGGGCGAAAGCCTGATGCAGCCATGCCGCGTGTATGAAGAAGGCCTTCGGGTTGTAAAGTACTTTCAGTTGTGAGGAAGGGTGTGTAGTTAATAGCTGCGCATCTTGACGTTAGCAACAGAAGAAGCACCGGCTAACTCCGTGCCAGCAGCCGCGGTAATACGGAGGGTGCAAGCGTTACTCGGAATCACTGGGCGTAAAGAGCGTGTAGGCGGATA
OTU 637	0	0	12	22	0	0	0	0	0	32	10	4	0	0	0	0	30	0	0	0	16	11	Bacteria	Bacteroidota	Bacteroidia	OTU 637	OTU 637	OTU 637	OTU 637	TGAGGAATATTGGTCAATGGACGAAAGTCTGAACCAGCCATGCCGCGTGCAGGATTGAAGGCCCTATGGGTTGTAAACTGCTTTTATAAGAGAAGAAACCTAGGTTCGTGAACCTAGCTGACGGTATCTTATGAATAAGCACCGGCTAACTCCGTGCCAGCAGCCGCGGTAATACGGAGGGTGCAAGCGTTCTCCGGATTTATTGGGTTTAAAGGGTGCGTAGGCGGGTTATT
OTU 638	0	11	0	0	0	74	0	0	0	0	0	0	18	0	0	10	0	0	12	12	0	0	Bacteria	Cyanobacteria	Cyanobacteriia	Chloroplast	OTU 638	OTU 638	OTU 638	TGGGGAATTTTCCGCAATGGGCGAAAGCCTGACGGAGCAATACCGCGTGAGGGATGACTGCCTATGGGTTGTAAACCTCTTTTCTCAGGGAGGAAATCAATGACGTTACCTGAGGAATAAGCATCGGCTAACTCCGTGCCAGCAGCCGCGGTAAGACGGAGGATGCAAGTGTTATCCGGAATCACTGGGCGTAAAGCGTCTGTAGGTGGCTTAACAAGTCAACTGTTAAATCT
OTU 639	13	0	9	73	0	0	0	0	0	0	0	0	0	0	0	0	0	42	0	0	0	0	Bacteria	Bacteroidota	Bacteroidia	Cytophagales	OTU 639	OTU 639	OTU 639	TAAGGAATATTGGGCAATGGGCGCAAGCCTGACCCAGCCATGCCGCGTGCAGGAAGACGATCTTTGGGTTGTAAACTGCTTTTGCAAAGGAAGAAAAAATCATTGCGATGAAAATTGACGGTACTTTGCGAATAAGCACCGGCTAACTCCGTGCCAGCAGCCGCGGTAATACGGAGGGTGCAAGTGTTATCCGAATTTATTGGGTTTAAAGGGTGCGTAGGCGGTCTATTAAGT
OTU 640	19	0	15	0	0	0	0	0	0	0	4	75	0	0	0	0	24	0	0	0	0	0	Bacteria	Bacteroidota	Bacteroidia	Flavobacteriales	Flavobacteriaceae	OTU 640	OTU 640	TGAGGAATATTGGGCAATGGAGGCAACTCTGACCCAGCCATGCCGCGTGAAGGAAGAAGGCCCTATGGGTTGTAAACTTCTTTTATAGAGGAAGAAACCCTCCCACGTGTGGGAGGCTGACGGTACTCTACGAATAAGCACCGGCTAACTCCGTGCCAGCAGCCGCGGTAATACGGAGGGTGCAAGCGTTATCCGGAATCATTGGGTTTAAAGGGTCCGTAGGCGGGCAATTAA
OTU 641	0	0	0	0	0	0	0	0	0	0	0	0	0	0	0	0	0	136	0	0	0	0	Bacteria	Proteobacteria	Alphaproteobacteria	Rhodobacterales	Rhodobacteraceae	Halocynthiibacter	OTU 641	TGGGGAATCTTAGACAATGGGCGCAAGCCTGATCTAGCGATGCCGCGTGAGTGATGAAGGCCTTAGGGTCGTAAAGCTCTTTCACCAGGGATGATAATGACAGTACCTGGAAAAGAAACCCCGGCTAACTCCGTGCCAGCAGCCGCGGTAATACGGAGGGGGTTAGCGTTGTTCGGAATTACTGGGCGTAAAGCGTACGCAGGCGGTTTGTTAAGCGAGATGTGAAAGCCCCGG
OTU 642	0	0	0	0	0	0	0	0	0	0	0	0	0	0	0	0	0	0	0	0	0	136	Bacteria	Proteobacteria	Gammaproteobacteria	OTU 642	OTU 642	OTU 642	OTU 642	TGGGGAATATTGGACAATGGACGAAAGTCTGATCCAGCAATGCCGCGTGTGTGAAGAAGGCCTGAGGGTTGTAAAGCACTTTCAGTGGTGAAGAAAAGCACACGGTTAATAACTGTGTGTGTTGACATTAGCCACAGAAGAAGCACCGGCTAACTCCGTGCCAGCAGCCGCGGTAATACGGAGGGTGCAAGCGTTAATCGGAATTACTGGGCGTAAAGAGTACGTAGGCGGCT
OTU 643	0	0	0	0	0	0	0	0	0	11	0	0	0	0	0	0	0	8	0	0	0	116	Bacteria	WPS-2	OTU 643	OTU 643	OTU 643	OTU 643	OTU 643	TGAGGAATCTTGCACAATGGGGGAAACCCTGATGCAGCGACGCCGCGTGGGGGACGAAGGCCTTCGGGTTGTAAACCCCTGTCAGTAGGGAAGAAGAATGACGGTACCTACTGAGGAAGCTTCGGCTAACTACGTGCCAGCAGCCGCGGTAAGACGTAGGGAGCAAGCGTTGCCCGGAATTACTGGGCGTAAAGAGCTCGTAGGCGGGGGCGTGCGTCCGAGAGGAAATCTCA
OTU 644	0	0	0	0	33	0	0	0	0	0	0	0	0	0	0	0	0	0	0	0	84	18	Bacteria	Proteobacteria	Gammaproteobacteria	Enterobacterales	Pseudoalteromonadaceae	Pseudoalteromonas	OTU 644	TGGGGAATATTGCACAATGGGCGCAAGCCTGATGCAGCCATGCCGCGTGTGTGAAGAAGGCCTTCGGGTTGTAAAGCACTTTCAGTCAGGAGGAAAGCGTGGTGGTTAATACCCATCATGTGTGACGTTACTGACAGAAGAAGCACCGGCTAACTCCGTGCCAGCAGCCGCGGTAATACGGAGGGTGCGAGCGTTAATCGGAATTACTGGGCGTAAAGCGTACGCAGGCGGTT
OTU 645	14	0	0	0	7	0	0	0	0	0	0	4	0	0	0	0	4	18	0	0	88	0	Bacteria	Bacteroidota	Bacteroidia	Flavobacteriales	Flavobacteriaceae	Flavicella	OTU 645	TGAGGAATATTGGACAATGGAGGCAACTCTGATCCAGCCATGCCGCGTGAAGGATGACTGCCCTATGGGTTGTAAACTTCTTTTATATAGGAAGAAACTTTTCCACGTGTGGAAAACTGACGGTACTATACGAATAAGCACCGGCTAACTCCGTGCCAGCAGCCGCGGTAATACGGAGGGTGCAAGCGTTATCCGGAATCATTGGGTTTAAAGGGTCCGTAGGCGGACTAATAA
OTU 646	0	0	0	0	0	0	0	0	0	0	0	0	0	0	0	0	0	0	0	134	0	0	Bacteria	Actinobacteriota	Actinobacteria	Micrococcales	Microbacteriaceae	OTU 646	OTU 646	TGGGGAATATTGCACAATGGGCGCAAGCCTGATGCAGCAACGCCGCGTGAGGGACGAAGGCCTTCGGGTTGTAAACCTCTTTTAGCAGGGAAGAAGCGAAAGTGACGGTACCTGCAGAATAAGCACCGGCTAATTCCGTGCCAGCAGCCGCGGTAATACGGAAGGTGCAAGCGTTAATCGGAATTACTGGGCGTAAAGCGCGCGTAGGTGGTTTGTTAAGTTGGATGTGAAAGC
OTU 647	0	0	0	38	0	0	0	0	0	0	47	0	0	0	0	0	6	19	0	0	24	0	Bacteria	Proteobacteria	Gammaproteobacteria	Pseudomonadales	Nitrincolaceae	OTU 647	OTU 647	TGGGGAATATTGCACAATGGGCGCAAGCCTGATGCAGCCATACCGCGTGTGTGAAGAAGGCTTTCGGGTCGTAAAGCACTTTCAGCAGTGAGGAAAGGAATGTCGTTAATACCGGCATTCTGTGACGTTAACTGCAGAAGAAGCACCGGCTAACTCCGTGCCAGCAGCCGCGGTAATACGGAGGGTGCAAGCGTTAATCGGAATTACTGGGCGTAAAGCGCGCGTAGGTGGTTC
OTU 648	0	0	0	35	30	24	0	0	0	0	15	0	0	0	0	0	0	9	0	0	0	20	Bacteria	Proteobacteria	Gammaproteobacteria	Coxiellales	Coxiellaceae	Coxiella	OTU 648	TGGGGAATATTGGACAATGGGCGAAAGCCTGATCCAGCAATGCCGCGTGTGTGAAGAAGGCCTTCGGGTTGTAAAGCACTTTCAGTAGGGAGGAAATGCCTGAAATTAATAATTTTAGGAGCTGACGTTACCTACAGAAGAAGCACTGGCTAACTCTGTGCCAGCAGCCGCGGTAATACAGAGAGTGCAAGCGTTAATCGGAATTACTGGGCGTAAAGAGCACGTAGGCGGAT
OTU 649	0	0	0	0	0	0	0	0	0	0	0	0	0	0	0	0	0	0	0	0	0	133	Bacteria	Proteobacteria	Alphaproteobacteria	Rhodobacterales	Rhodobacteraceae	OTU 649	OTU 649	TGGGGAATCTTAGACAATGGGCGCAAGCCTGATCTAGCCATGCCGCGTGTGTGATGAAGGCCTTAGGGTCGTAAAGCACTTTCGCCAGGGATGATAATGACAGTACCTGGTAAAGAAACCCCGGCTAACTCCGTGCCAGCAGCCGCGGTAATACGGAGGGTGCGAGCGTTAATCGGAATTACTGGGCGTAAAGCGTACGCAGGCGGTTTGTTAAGCGAGATGTGAAAGCCCCG
OTU 650	0	0	13	0	0	0	0	0	0	0	0	0	0	0	0	0	20	0	0	0	0	99	Bacteria	Proteobacteria	Gammaproteobacteria	Thiotrichales	Thiotrichaceae	Leucothrix	OTU 650	TGGGGAATATTGGACAATGGACGAAAGTCTGATCCAGCAATGCCGCGTGTGTGAAGAAGGCCTGAGGGTTGTAAAGCACTTTCAATTGTGAAGAAGAGATTAGTATTAATAGTGCTGATCTTTGACGTTAACTTTAGAAGAAGCACCGGCTAACTCCGTGCCAGCAGCCGCGGTAATACGGAGGGTGCAAGCGTTAATCGGAATTACTGGGCGTAAAGCGCGCGTAGGCGGTT
OTU 651	0	0	0	0	0	110	0	0	0	0	0	0	0	0	0	4	0	0	18	0	0	0	Bacteria	Spirochaetota	Spirochaetia	Spirochaetales	Spirochaetaceae	OTU 651	OTU 651	CTAAGAATCTTCCGCAATGGGCGAAAGCCTGACGGAGCGACACCGCGTGAGTGATGAAGGCCGTGAGGTTGTAAAACTCTTTTGTCGCTGAAGAATAAGTTTTATGCGTAAGTATAAGATGATGACATTAAGCGAAGAATAAGCCCCGGCTAATTACGTGCCAGCAGCCGCGGTAATACGTAAGGGGCGAGCGTTGTTCGGATTTATTGGGCGTAAAGAGTATGTAGGCGGAT
OTU 652	0	0	16	9	0	4	0	0	0	23	3	0	39	0	0	0	16	0	6	0	0	16	Bacteria	Proteobacteria	Gammaproteobacteria	Beggiatoales	Beggiatoaceae	Candidatus Thiophysa	OTU 652	TAGGGAATATTGGACAATGGGCGAAAGCCTGATCCAGCAATGCCGCGTGTGTGAAGAAGGCCTTCGGGTTGTAAAGCACTTTCAGTTGAGAAGAAATACTTATAATTAATACTTGTAGGTCTTGACATTATCTTCATAAGAAGCACCGGCTAACTCCGTGCCAGCAGCCGCGGTAATACGGAGGGTGCGAGCGTTAATCGGAATTACTGGGCGTAAAGCGTGCGTAGGTGGCA
OTU 653	31	0	7	0	0	0	0	0	0	0	0	0	0	0	0	0	94	0	0	0	0	0	Bacteria	Bacteroidota	Bacteroidia	Flavobacteriales	Flavobacteriaceae	Ulvibacter	OTU 653	TGAGGAATATTGGACAATGGGCGAAAGCCTGATCCAGCCATGCCGCGTGCAGGAAGACGGCCCTATGGGTTGTAAACTGCTTTTATACAGGAAGAAACACTCCCTCGAGAAGGGAATTTGACGGTACTGTAAGAATAAGGACCGGCTAACTCCGTGCCAGCAGCCGCGGTAATACGGAGGGTCCGAGCGTTATCCGGAATCATTGGGTTTAAAGGGTCCGTAGGCGGGCAGCT
OTU 654	0	0	22	0	0	14	0	0	0	0	0	0	0	0	0	0	22	0	0	0	0	73	Bacteria	Proteobacteria	Alphaproteobacteria	Rhizobiales	Rhizobiaceae	Hoeflea	OTU 654	TGGGGAATATTGGACAATGGGCGCAAGCCTGATCCAGCCATGCCGCGTGAGTGATGAAGGCCCTAGGGTTGTAAAGCTCTTTCAACGGTGAAGATAATGACGGTAACCGTAGAAGAAGCCCCGGCTAACTTCGTGCCAGCAGCCGCGGTAATACGAAGGGGGCTAGCGTTGTTCGGATTTACTGGGCGTAAAGCGCACGTAGGCGGATCGTTAAGTGAGGGGTGAAATCCCAG
OTU 655	0	0	0	0	0	0	0	0	0	0	0	0	0	0	0	0	0	0	0	0	0	131	Bacteria	Proteobacteria	Alphaproteobacteria	Sphingomonadales	Sphingomonadaceae	Parablastomonas	OTU 655	TGGGGAATATTGGACAATGGGCGAAAGCCTGATCCAGCAATGCCGCGTGAGTGATGAAGGCCTTAGGGTTGTAAAGCTCTTTTACCAGGGATGATAATGACAGTACCTGGAGAATAAGCTCCGGCTAACTCCGTGCCAGCAGCCGCGGTAATACGGAGGGTGCAAGCGTTATCCGGAATCATTGGGTTTAAAGGGTCCGTAGGCGGGCGCATAAGTCAGTGGTGAAATGCTGT
OTU 656	0	0	0	0	0	0	0	0	31	0	0	0	0	0	0	0	0	0	10	0	0	90	Bacteria	Actinobacteriota	Actinobacteria	Corynebacteriales	Mycobacteriaceae	Mycobacterium	OTU 656	TGGGGAATATTGCACAATGGGCGCAAGCCTGATGCAGCGACGCCGCGTGGGGGATGACGGCCTTCGGGTTGTAAACCTCTTTCACCATCGGCGAAGCCGGGGGCTTTTGTTTCCGGTGACGGTAGGTGGAGAAGAAGCACCGGCCAACTACGTGCCAGCAGCCGCGGTAATACGTAGGGTGCGAGCGTTGTCCGGAATTACTGGGCGTAAAGAGCTCGTAGGTGGTTTGTCGC
OTU 657	0	0	0	66	0	0	0	0	0	0	0	22	0	0	0	0	0	43	0	0	0	0	Bacteria	Proteobacteria	Gammaproteobacteria	Enterobacterales	Alteromonadaceae	OTU 657	OTU 657	TGGGGAATATTGCACAATGGGGGAAACCCTGATGCAGCCATGCCGCGTGTGTGAAGAAGGCCTTCGGGTTGTAAAGCACTTTCAGTTGTGAGGAAAAGTTAGTAGTTAATACCTGCTAGCCGTGACGTTAACAACAGAAGAAGCACCGGCTAACTACGTGCCAGCAGCCGCGGTAATACGTAGGGTGCAAGCGTTGTCCGGATTTATTGGGCGTAAAGAGCTCGTAGGCGGTAT
OTU 658	0	0	0	0	0	0	0	0	0	0	0	0	0	0	0	0	71	60	0	0	0	0	Bacteria	Proteobacteria	Gammaproteobacteria	Enterobacterales	Colwelliaceae	Colwellia	OTU 658	TGGGGAATATTGCACAATGGGCGAAAGCCTGATGCAGCCATGCCGCGTGTGTGAAGAAGGCCTTCGGGTTGTAAAGCACTTTCAGTTGTGAGGAAAGGGGTGTAGTTAATAACTGCATCCTGTGACGTTAGCAACAGAAGAAGCACCGGCTAACTTCGTGCCAGCAGCCGCGGTAATACGAGGGGTGCAAGCGTTAATCGGAATTACTGGGCGTAAAGCGTGCGTAGGTGGTTT
OTU 659	64	24	14	0	28	0	0	0	0	0	0	0	0	0	0	0	0	0	0	0	0	0	Bacteria	Bdellovibrionota	Bdellovibrionia	Bacteriovoracales	Bacteriovoracaceae	Peredibacter	OTU 659	TAGGGAATATTGCGCAATGGGGGAAACCCTGACGCAGCAACGCCGCGTGAGTGAGGAAGGCCTTCGGGTTGTAAAACTCTGTCAAATAGGAAGAATGGTACAAGGTCTAATAGGCCCTGTATTTGACGGTACTATTAAAGGAAGCACCGGCTAACTTCGTGCCAGCAGCCGCGGTAATACGAAGGGTGCAAGCGTTATTCGGATTTACTGGGCGTAAAGCGCGCGCAGGCGGAT
OTU 660	0	0	0	41	89	0	0	0	0	0	0	0	0	0	0	0	0	0	0	0	0	0	Bacteria	Proteobacteria	Alphaproteobacteria	Rhodobacterales	Rhodobacteraceae	OTU 660	OTU 660	TGGGGAATCTTGGACAATGGGGGAAACCCTGATCCAGCCATGCCGCGTGAGTGAAGAAGGCCCTAGGGTCGTAAAACTCTTTCAACTGTGAAGATAATGACGGTAGCAGTAGAAGAAGTCCCGGCTAACTCCGTGCCAGCAGCCGCGGTAATACGGAGGGGGCAAGCGTTATTCGGATTTACTGGGCGTAAAGGGTGCGTAGGCGGATGGCACAGTTAGGGGTGAAATCCCAG
OTU 661	0	0	0	10	12	8	0	0	0	14	0	0	17	0	0	0	35	17	0	0	0	16	Bacteria	Proteobacteria	Alphaproteobacteria	Rhodospirillales	OTU 661	OTU 661	OTU 661	TGGGGAATATTGGACAATGGGGGAAACCCTGATCCAGCCATGCCGCGTGTGTGAAGAAGGCCTTAGGGTTGTAAAGCACTTTCAGCAGGGACGATGATGACGGTACCTGCAGAAGAAGCCCCGGCTAACTCCGTGCCAGCAGCCGCGGTAATACGGAGGGGGCTAGCGTTGTTCGGATTTACTGGGCGTAAAGCGCGCGTAGGCGGTGTGCATAGTCAGAGGTGAAAGCCCGG
OTU 662	0	0	0	0	0	0	0	0	0	0	0	0	0	0	0	0	0	0	0	0	129	0	Bacteria	Proteobacteria	Gammaproteobacteria	Pseudomonadales	Moraxellaceae	Psychrobacter	OTU 662	TGGGGAATATTGCACAATGGGCGAAAGCCTGATGCAGCCATGCCGCGTGTGTGAAGAAGACTCTTCGGTTAATACCCGGAGACGATGACATTAGCTGCAGAATAAGCACCGGCTAACTCTGTGCCAGCAGCCGCGGTAATACAGAGGGTGCAAGCGTTAATCGGAATTACTGGGCGTAAAGCGAGCGTAGGTGGCTTGATAAGTCAGATGTGAAATCCCCGGGCTTAACCTGGG
OTU 663	0	0	0	0	0	0	0	0	0	0	9	0	0	0	0	0	60	24	0	0	0	36	Bacteria	Bacteroidota	Bacteroidia	Flavobacteriales	Flavobacteriaceae	Lutimonas	OTU 663	TGAGGAATATTGGGCAATGGAGGCAACTCTGACCCAGCCATGCCGCGTGCAGGAAGACGGCCCTATGGGTTGTAAACTGCTTTTATACAGGAAGAAACTTATCCACGTGTGGATAACTGACGGTACTGTAAGAATAAGCACCGGCTAACTCCGTGCCAGCAGCCGCGGTAATACGGAGGGTGCAAGCGTTATCCGGAATCATTGGGTTTAAAGGGTCCGTAGGCGGGCGATTA
OTU 664	0	0	0	0	0	0	6	0	0	0	0	0	0	0	0	0	79	43	0	0	0	0	Bacteria	Proteobacteria	Alphaproteobacteria	Caulobacterales	Hyphomonadaceae	OTU 664	OTU 664	TGGGGAATATTGCACAATGGGCGCAAGCCTGATGCAGCCATGCCGCGTGAATGATGAAGGCCTTAGGGTTGTAAAATTCTTTCGCCAAGGATGATAATGACAGTACTTGGTAAAGAAGCCCCGGCTAACTTCGTGCCAGCAGCCGCGGTAATACGAAGGGGGCTAGCGTTGTTCGGAATTACTGGGCGTAAAGCGCACGTAGGCGGACTTTTAAGTCAGATGTGAAATCCCAAG
OTU 665	9	0	13	0	0	17	0	0	0	20	0	0	26	0	0	0	15	0	13	0	0	15	Bacteria	Verrucomicrobiota	Verrucomicrobiae	Verrucomicrobiales	Rubritaleaceae	Rubritalea	OTU 665	TCGAGAATCATTCACAATGGGGGCAACCCTGATGGTGCAACGCCGCGTGGAGGAAGAAGGCCCTAGGGTCGTAAACTCCTGTCATAATAGAGTAAGACATAGACGTTAATAGCTTCTATGTTTGATAGTATATTAAGAGGAAGGGACGGCTAACTTCGTGCCAGCAGCCGCGGTAATACGAAGGTCCCGAGCGTTATTCGGAATCACTGGGCGTAAAGGGAGCGTAGGCGGCG
OTU 666	0	0	0	0	0	0	0	0	43	0	0	0	0	0	0	0	28	57	0	0	0	0	Bacteria	Proteobacteria	Gammaproteobacteria	Enterobacterales	Colwelliaceae	OTU 666	OTU 666	TGGGGAATATTGCACAATGGGCGAAAGCCTGATGCAGCCATGCCGCGTGTGTGAAGAAGGCCTTCGGGTTGTAAAGCACTTTCAGTCGTGAGGAAAGGTGTGTTGTTAATAGCAACATACTGTGACGTTAGCGACAGAAGAAGGACCGGCTAACTCCGTGCCAGCAGCCGCGGTAATACGGAGGGTCCGAGCGTTAATCGGAATTACTGGGCGTAAAGCGTGCGTAGGCGGTT
OTU 667	0	0	0	0	0	0	0	0	128	0	0	0	0	0	0	0	0	0	0	0	0	0	Bacteria	Dependentiae	Babeliae	Babeliales	Vermiphilaceae	OTU 667	OTU 667	TGAGGAATATTGCGCAATGGGCGAAAGCCTGACGCAGCGACGCCGCGTGGAGGATGACGGTTTTAGGATTGTAAACTCCTGTTAAGTGGGAAGAAAGACTGATCTCTAATATAGATCGGGAATGACGGTACCACTAGAGAAAGCACCGGCTAACTTCGTGCCAGCAGCCGCGGTAATACGAGGGGTGCAAACGTTATTAGGATTAACTGGGCGTAAAGGGTGTGTAGACGGAA
OTU 668	0	0	15	5	0	21	0	0	0	0	3	0	29	0	0	0	7	0	0	0	0	47	Bacteria	Proteobacteria	Gammaproteobacteria	Thiotrichales	Thiotrichaceae	OTU 668	OTU 668	TGGGGAATATTGGACAATGGGCGAAAGCCTGATCCAGCAATGCAGCGTGTGTGAAGAAGGCCTGAGGGTTGTAAAGCACTTTCAGTAGGGAAGATAATGACGGTACCTACAGAAGAAGCACCGGCTAACTCCGTGCCAGCAGCCGCGGTAATACGGAGGGTGCAAGCGTTAATCGGAATTACTGGGCGTAAAGCGTACGTAGGATGTGATGTAAGTTGGATGTGAAATCCCCG
OTU 669	0	0	11	0	0	0	0	14	0	9	0	0	17	0	0	0	48	11	7	0	0	10	Bacteria	Verrucomicrobiota	Verrucomicrobiae	Verrucomicrobiales	DEV007	OTU 669	OTU 669	TCGAGAATCATTCGCAATGGACGCAAGTCTGACGGTGCGACGCCGCGTGGAGGATGACGGTCTTCGGATTGTAAACTCCTGTCATCGAAGAGTAAGGTTTGCGGGTTAATACCCCGTAAAATTGATAGTATTCGAAGAGGAAGGGACGGCTAACTTCGTGCCAGCAGCCGCGGTAATACGAAGGTCCCAAGCGTTGTTCGGAATCACTGGGCGTAAAGGGAGCGTAGGCGGTG
OTU 670	0	0	0	0	0	0	0	0	126	0	0	0	0	0	0	0	0	0	0	0	0	0	Bacteria	Proteobacteria	Alphaproteobacteria	Kiloniellales	Kiloniellaceae	Pelagibius	OTU 670	TGGGGAATATTGGACAATGGGGGCAACCCTGATCCAGCCATGCCGCGTGAGTGAAGAAGGCCTTAGGGTTGTAAAGCTCTTTCACCCGTGAAGATGATGACGGTAGCGGGAGAAGAAGCCCCGGCTAACTCCGTGCCAGCAGCCGCGGTAATACGGAGGGGGCGAGCGTTGTTCGGAATTACTGGGCGTAAAGGGCGCGTAGGCGGACGATCAAGTCAGGGGTGAAAGGCCTG
OTU 671	32	54	40	0	0	0	0	0	0	0	0	0	0	0	0	0	0	0	0	0	0	0	Bacteria	Proteobacteria	Alphaproteobacteria	Rhodobacterales	Rhodobacteraceae	OTU 671	OTU 671	TGGGGAATCTTGGACAATGGGGGAAACCCTGATCCAGCCATGCCGCGTGAGTGAAGAAGGCCCTAGGGTCGTAAAACTCTTTCAACTGTGAAGATAATGACGGTAGCAGTAGAAGAAGTCCCGGCTAACTCCGTGCCAGCAGCCGCGGTAATACGTAGGGTGCAAGCGTTAATCGGAATTACTGGGCGTAAAGCGTGCGCAGGCAGTCTTATAAGTCAGATGTGAAATCCCCG
OTU 672	0	0	126	0	0	0	0	0	0	0	0	0	0	0	0	0	0	0	0	0	0	0	Bacteria	Proteobacteria	Alphaproteobacteria	OTU 672	OTU 672	OTU 672	OTU 672	TGGGGAATCTTGGACAATGGGGGAAACCCTGATCCAGCCATGCCGCGTGAGTGAAGAAGGCCCTAGGGTCGTAAAACTCTTTCAACTGTGAAGATAATGACGGTAGCAGTAGAAGAAGTCCCGGCTAACTCCGTGCCAGCAGCCGCGGTAATACAGAGGGTGCGAGCGTTAATCGGATTTACTGGGCGTAAAGCGTGCGTAGGCGGCCAATTAAGTCAAATGTGAAATCCCCG
OTU 673	0	0	0	0	0	0	0	0	125	0	0	0	0	0	0	0	0	0	0	0	0	0	Bacteria	Dependentiae	Babeliae	Babeliales	Vermiphilaceae	OTU 673	OTU 673	TGAGGAATCTTGCGCAATGGGCGAAAGCCTGACGCAGCGACGCCGCGTGGAGGATGAAGGTCTTAGGATTGTAAACTTCTGTTAAGTGGGAAGAAAAGTCTATTTCTAATAAAGATAGATCATGACGGTACCATTAGAGAAAGCACCGGCTAAACTCGTGCCAGCAGCCGCGGTAATACGAGTGGTGCAAGCGTTATTCGGATTTATTGGGCGTAAAGGGTGCGCAGACGGTC
OTU 674	0	0	0	18	0	0	0	0	0	0	19	0	20	0	0	0	0	45	0	0	23	0	Bacteria	Proteobacteria	Gammaproteobacteria	Thiotrichales	Thiotrichaceae	Cocleimonas	OTU 674	TGGGGAATATTGGACAATGGGCGCAAGCCTGATCCAGCAATGCCGCGTGTGTGAAGAAGGCCTTAGGGTTGTAAAGCACTTTCAATTGTGAAGAAGGGTATTAGGTTAATACTCTAGTATCTTGACGTTAACTTTAGAAGAAGCACCGGCTAACTCTGTGCCAGCAGCCGCGGTAATACAGAGGGTGCAAGCGTTAATCGGAATTACTGGGCGTAAAGCGCGCGTAGGCGGTT
OTU 675	0	0	7	0	0	52	0	0	0	4	19	0	37	0	0	0	0	0	0	0	0	6	Bacteria	Nitrospirota	Nitrospiria	Nitrospirales	Nitrospiraceae	Nitrospira	OTU 675	TGAGGAATATTGCGCAATGGGCGAAAGCCTGACGCAGCGACGCCGCGTGGGGGATGAAGGTTTTCGGATTGTAAACCCCTTTTGTGAGGAAAGAGAAAGTGGGTAACCACTTAGACGGTACCTCAAGAAAAAGCCACGGCTAACTTCGTGCCAGCAGCCGCGGTAATACGAAGGTGGCGAGCGTTGTTCGGATTTACTGGGCGTAAAGAGCACGTAGGCGGTTGGGTAAGCCT
OTU 676	0	14	0	0	12	29	0	18	0	0	0	0	15	14	0	0	0	0	23	0	0	0	Bacteria	Verrucomicrobiota	Verrucomicrobiae	Verrucomicrobiales	Rubritaleaceae	Roseibacillus	OTU 676	TCGAGAATCATTCACAATGGAGGCAACTCTGATGGTGCAACGCCGCGTGGAGGATGACGGTCCTAGGATTGTAAACTCCTGTCATTGGGGAGTAAGACTTAAGCGTTAATAGCGCCTTAAGTTTGATAGTACCCAAAGAGGAAGGGACGGCTAACTTCGTGCCAGCAGCCGCGGTAATACGAAGGTCCCAAGCGTTGTTCGGAATAACTGGGCGTAAAGCGTGTGTAGGCTGC
OTU 677	0	0	0	0	0	0	0	0	96	4	0	0	0	0	0	0	25	0	0	0	0	0	Bacteria	Proteobacteria	Alphaproteobacteria	Kordiimonadales	Kordiimonadaceae	Kordiimonas	OTU 677	TGAGGAATATTGGACAATGGGGGAAACCCTGATCCAGCGATGCCGCGTGAGTGAAGAAGGCCTTAGGGTTGTAAAACTCTTTCAGGGGTGAAGATAATGACGGTAACCCCAGAAGAAGCTCCGGCTAACTCCGTGCCAGCAGCCGCGGTAATACGGAGGGAGCTAGCGTTGTTCGGAATTACTGGGCGTAAAGCGCGCGTAGGCGGCTTTGTAAGTAGAGGGTGAAATCCCAG
OTU 678	0	0	0	0	0	0	0	0	0	0	0	0	0	0	0	0	0	0	0	0	0	124	Bacteria	Bacteroidota	Bacteroidia	Flavobacteriales	Flavobacteriaceae	OTU 678	OTU 678	TGAGGAATATTGGACAATGGGGGCAACCCTGATCCAGCCATGCCGCGTGCAGGAAGAATGCCCTATGGGTAGTAAACTGCTTTTATACGGGAAGAATAAGGTCTACGTGTAGATCGATGACGGTACCGTAAGAATAAGCACCGGCTAACTCCGTGCCAGCAGCCGCGGTAATACGGAGGGTGCAAGCGTTATCCGGAATCATTGGGTTTAAAGGGTCCGTAGGCGGATTTTTA
OTU 679	0	17	8	10	7	0	0	0	0	17	0	0	20	0	0	0	6	4	0	24	11	0	Bacteria	Bacteroidota	Bacteroidia	Chitinophagales	OTU 679	OTU 679	OTU 679	TAGGGAATATTGGACAATGGGCGGAAGCCTGATCCAGCCATCCCGCGTGTAGGAATAATGCCCTATGGGTTGTAAACTACTTTTATTAGGGAAGAAAAATCTTGATTTATCAGGACTTGACGGTACCTAAGGAATAAGCACCGGCTAACTCCGTGCCAGCAGCCGCGGTAATACGGAGGGTGCAAGCGTTATCCGGATTTACTGGGTTTAAAGGGTGCGCAGGCGGTAATATAA
OTU 680	0	0	0	2	0	0	0	0	122	0	0	0	0	0	0	0	0	0	0	0	0	0	Bacteria	Dependentiae	Babeliae	Babeliales	OTU 680	OTU 680	OTU 680	TGGGGAATTTTGCGCAATGGACGAAAGTCTGACGCAGCAACGCCGCGTGGAGGATGAAGCCCTTTGGGGTGTAAACTTCTGTTGATCGAGAAGAAAAGTTAACAGTTAATACCTGTTATAATGACGTTATCGATAAAGAAAGCACCGGCTAATCTCGTGCCAGCAGCCGCGGTAATACGAGAGGTGCAAGCGTTATTCGGAATTATTGGGCGTAAAGGGCGCGTAGGCGGTTT
OTU 681	0	0	0	0	0	0	0	0	0	0	0	0	0	0	0	0	124	0	0	0	0	0	Bacteria	Proteobacteria	Gammaproteobacteria	Pseudomonadales	OTU 681	OTU 681	OTU 681	TGGGGAATATTGCGCAATGGGCGAAAGCCTGACGCAGCCATGCCGCGTGTGTGAAGAAGGCCCTAGGGTTGTAAAGCACTTTCAGTAGGGAGGAAAGGTGTAAGGTTAATAGCCTTGCGCTGTGACGTTACCTACAGAAGAAGCACCGGCTAACTCCGTGCCAGCAGCCGCGGTAATACGGAGGGTGCGAGCGTTAATCGGAATGACTGGGCGTAAAGCGCGCGTAGGTGGTTT
OTU 682	0	0	3	9	4	0	0	7	0	7	0	11	0	0	0	0	9	0	0	50	20	3	Bacteria	Verrucomicrobiota	Verrucomicrobiae	Opitutales	Puniceicoccaceae	Pelagicoccus	OTU 682	TTTCGAATCTTTCACAATGGGCGAAAGCCTGATGGAGCAACGCCGCGTGGGGGATGAAGGTCTTCGGATTGTAAACCCCTGTCACTAGGGACTAAACGTAGCCAATTAATACTTGGCTGCCTGAATTAACCTAGAGAGGAAGGAGTGGCTAACTCTGTGCCAGCAGCCGCGGTAATACAGAGACTCCAAGCGTTATTCGGATTCACTGGGCGTAAAGGGAGCGCAGGCGGTCT
OTU 683	20	0	21	0	0	0	0	0	0	15	19	0	15	0	0	0	12	9	12	0	0	0	Bacteria	Proteobacteria	Alphaproteobacteria	Rhizobiales	Rhizobiaceae	OTU 683	OTU 683	TGGGGAATATTGGACAATGGGCGCAAGCCTGATCCAGCCATGCCGCGTGTGTGATGAAGGCCTTAGGGTTGTAAAGCACTTTCAACGGTGAAGATAATGACGGTAACCGTAGAAGAAGCTCCGGCTAACTTCGTGCCAGCAGCCGCGGTAATACGAAGGGAGCTAGCGTTGTTCGGAATTACTGGGCGTAAAGCGCGCGTAGGCGGACTATTAAGTCAGGGGTGAAATCCCGG
OTU 684	0	0	0	0	0	0	0	0	0	0	0	0	0	0	0	0	0	0	0	0	7	116	Bacteria	Bacteroidota	Bacteroidia	Flavobacteriales	Flavobacteriaceae	Nonlabens	OTU 684	TGAGGAATATTGGACAATGGGCGCAAGCCTGATCCAGCCATGCCGCGTGTAGGAAGACGGCCCTATGGGTTGTAAACTACTTTTATACGGGAAGAAACCTATCCTCGTGAGGATAGCTGACGGTACCGTAAGAATAAGCACCGGCTAACTCCGTGCCAGCAGCCGCGGTAATACGGAGGGTGCAAGCGTTATCCGGAATCATTGGGTTTAAAGGGTCCGTAGGCGGGCTAATA
OTU 685	0	0	0	0	0	0	0	0	0	0	0	0	0	0	0	0	0	0	0	0	122	0	Bacteria	Proteobacteria	Alphaproteobacteria	Rhodobacterales	Rhodobacteraceae	Oceanibulbus	OTU 685	TGGGGAATCTTAGACAATGGGCGCAAGCCTGATCTAGCCATGCCGCGTGTGTGATGAAGGTCTTAGGATCGTAAAGCACTTTCGCCAGGGATGATAATGACAGTACCTGGTAAAGAAACCCCGGCTAACTCCGTGCCAGCAGCCGCGGTAATACGAGGGGTGCAAGCGTTAATCGGAATTACTGGGCGTAAAGCGTGCGTAGGTGGTTTGTTAAGCAAGATGTGAAAGCCCCGG
OTU 686	0	0	0	0	0	17	0	0	0	0	0	0	19	0	0	0	33	0	0	0	0	53	Bacteria	Actinobacteriota	Acidimicrobiia	Microtrichales	Microtrichaceae	OTU 686	OTU 686	TGGGGAATCTTGCACAATGGGCGAAAGCCTGATGCAGCGACGCCGCGTGGGGGATGAAGGCCTTAGGGTCGTAAACCCCTTTCAGTAGGGAAGAAAATGACGGTACCTACAGAAGAAGCTCCGGCCAACTACGTGCCAGCAGCCGCGGTAAGACGTAGGGGGCGAGCGTTGTCCGGATTTATTGGGCGTAAAGGGCTCGTAGGCGGTTACGTAAGTCGGATGTGAAAACTCGA
OTU 687	11	24	0	0	4	0	0	9	52	5	0	0	0	5	0	0	0	0	0	12	0	0	Bacteria	Bacteroidota	Bacteroidia	Flavobacteriales	Cryomorphaceae	OTU 687	OTU 687	TGAGGAATATTGGGCAATGGAGGCAACTCTGACCCAGCCATGCCGCGTGTAGGAAGAAGGCGTTCTGCGTCGTAAACTACTTTTATATAGGAATAAACCTCTCTACGTGTAGAGGGCTGAATGTACTATACGAATAAGCACCGGCTAACTCCGTGCCAGCAGCCGCGGTAATACGGAGGGTGCAAGCGTTATCCGGATTCATTGGGTTTAAAGGGTCCGTAGGCGGCCAAATA
OTU 688	0	34	0	0	0	72	0	0	0	0	0	0	0	0	0	0	16	0	0	0	0	0	Bacteria	Proteobacteria	Gammaproteobacteria	Burkholderiales	Alcaligenaceae	Verticiella	OTU 688	TGGGGAATTTTGGACAATGGGGGCAACCCTGATCCAGCCATCCCGCGTGTGTGATGAAGGCCTTCGGGTTGTAAAGCACTTTTGGCAGGAAAGAAACGGCGCGTGCTAATACCATGCGCAACTGACGGTACCTGCAGAATAAGCACCGGCTAACTACGTGCCAGCAGCCGCGGTAATACGTAGGGTGCAAGCGTTAATCGGAATTACTGGGCGTAAAGCGTGCGCAGGCGGTT
OTU 689	0	0	17	0	0	0	0	0	0	0	0	0	0	0	0	0	82	22	0	0	0	0	Bacteria	Bacteroidota	Bacteroidia	Flavobacteriales	Flavobacteriaceae	Ulvibacter	OTU 689	TGAGGAATATTGGACAATGGGCGAGAGCCTGATCCAGCCATGCCGCGTGCAGGAAGACTGCCCTATGGGTTGTAAACTGCTTTTATACAGGAAGAAACACTCTCACGTGTGAGAGCTTGACGGTACTGTAAGAATAAGGATCGGCTAACTCCGTGCCAGCAGCCGCGGTAATACGGAGGATCCAAGCGTTATCCGGAATCATTGGGTTTAAAGGGTCCGTAGGCGGGCAATTAA
OTU 690	0	0	0	0	0	0	0	0	0	0	0	0	0	0	0	0	11	0	0	0	0	110	Bacteria	Proteobacteria	Alphaproteobacteria	Rhizobiales	Rhizobiaceae	Lentilitoribacter	OTU 690	TGGGGAATATTGGACAATGGGCGCAAGCCTGATCCAGCCATGCCGCGTGTGTGATGAAGGCCCTAGGGTTGTAAAGCACTTTCAACGGTGAAGATAATGACGGTAACCGTAGAAGAAGCCCCGGCTAACTTCGTGCCAGCAGCCGCGGTAATACGAAGGGGGCTAGCGTTGTTCGGAATTACTGGGCGTAAAGAGTACGTAGGCGGATTAGAAAGTTAGGGGTGAAATCCCGA
OTU 691	7	0	21	8	12	0	0	0	0	17	17	3	0	0	0	0	11	9	15	0	0	0	Bacteria	Proteobacteria	Gammaproteobacteria	Diplorickettsiales	Diplorickettsiaceae	OTU 691	OTU 691	TGGGGAATATTGGACAATGGGGGAAACCCTGATCCAGCAATGCCGCGTGTGTGAAGAAGGCCTTAGGGTTGTAAAGCACTTTAGGCTAGGAAGAAGGTGTTTAGTTTAAGAGATGAAACACTTGACGGTACTAGCAGAATAAGCACCGGCTAACTCTGTGCCAGCAGCCGCGGTAATACAGAGGGTGCAAGCGTTAATCGGAATTACTGGGCGTAAAGGGCGCGTAGGCGGA
OTU 692	0	0	0	0	0	0	0	0	0	0	0	0	0	0	0	0	0	0	0	120	0	0	Bacteria	Proteobacteria	Alphaproteobacteria	Rhodobacterales	Rhodobacteraceae	OTU 692	OTU 692	TAGGGAATCTTAGACAATGGGGGCAACCCTGATCTAGCCATGCCGCGTGTGTGATGAAGGCCCTAGGGTCGTAAAGCACTTTCGCCAGAGATGATAATGACAGTATCTGGTAAAGAAACCCCGGCTAACTCCGTGCCAGCAGCCGCGGTAATACGGAGGGTGCAAGCGTTAATCGGAATTACTGGGCGTAAAGCGCGCGTAGGTGGTCTGTTAAGTCGGATGTGAAAGCCCCGG
OTU 693	32	25	0	0	0	0	0	0	63	0	0	0	0	0	0	0	0	0	0	0	0	0	Bacteria	OTU 693	OTU 693	OTU 693	OTU 693	OTU 693	OTU 693	TAAGGAATATTCTACAATGGACGAAAGTCTGATAGAGTGACGTCGCGTGTTTGAAGACGGTCTTCGGATTGTAAAGAACTGTGGTACAAGACGAAACAATACTTAGGAAATATAAGTATAATGACAGTACTGTACTAGAAAGTCACGGCTAACTACGTGCCAGCAGCCGCGGTAATACGTAGGTGGCAAGCGTTATTCGGAATTATTGGGCGTAAAGAGTGTGTAGGCGATTA
OTU 694	0	0	0	0	0	0	0	0	0	0	0	0	17	0	0	0	63	39	0	0	0	0	Bacteria	Proteobacteria	Gammaproteobacteria	Gammaproteobacteria Incertae Sedis	Unknown Family	OTU 694	OTU 694	TGGGGAATATTGCACAATGGGCGCAAGCCTGATGCAGCAATGCCGCGTGTGTGAAGAAGGCCTGCGGGTTGTAAAGCACTTTTATTGGGAAAGAAAAACCCGGAATTAATACTTCCGGCATTGACGGTACCCAAAGAATAAGCACCGGCTAACTCAGTGCCAGCAGCCGCGGTAATACTGAGGGTGCAAGCGTTAATCGGAATTACTGGGCGTAAAGCGAGTGTAGGCGGTTA
OTU 695	0	0	0	0	119	0	0	0	0	0	0	0	0	0	0	0	0	0	0	0	0	0	Bacteria	Proteobacteria	Alphaproteobacteria	Rhodobacterales	Rhodobacteraceae	OTU 695	OTU 695	TGGGGAATCTTGGACAATGGGGGAAACCCTGATCCAGCCATGCCGCGTGAGTGAAGAAGGCCCTAGGGTCGTAAAACTCTTTCAACTGTGAAGATAATGACGGTAGCAGTAGAAGAAGTCCCGGCTAACTCCGTGCCAGCAGCCGCGGTAATACGGAGGGTGCGAGCGTTAATCGGAATTACTGGGCGTAAAGCGTACGCAGGCGGCCATTTAAGTCAGATGTGAAAGCCCCGG
OTU 696	0	0	0	41	77	0	0	0	0	0	0	0	0	0	0	0	0	0	0	0	0	0	Bacteria	Proteobacteria	Alphaproteobacteria	Rhodobacterales	Rhodobacteraceae	OTU 696	OTU 696	TGGGGAATCTTGGACAATGGGGGAAACCCTGATCCAGCCATGCCGCGTGAGTGAAGAAGGCCCTAGGGTCGTAAAACTCTTTCAACTGTGAAGATAATGACGGTAGCAGTAGAAGAAGTCCCGGCTAACTCCGTGCCAGCAGCCGCGGTAATACGGAGGGGACTAGCGTTGTTCGGAATTACTGGGCGTAAAGCGTGCGTAGGCGGCCATTTAAGTTGGATGTGAAAGCCCTGG
OTU 697	0	0	0	0	0	36	0	0	0	0	0	0	14	0	0	0	0	0	13	0	0	55	Bacteria	Bacteroidota	Bacteroidia	Flavobacteriales	Crocinitomicaceae	Crocinitomix	OTU 697	TGAGGAATATTGGTCAATGGAGGCAACTCTGAACCAGCCATGCCGCGTGAAGGAAGAATGTCCTACGGATTGTAAACTTCTTTTATTTGGGAAGAACTCCCTCTACGTGTAGAGGGCTGACGGTACCAAACGAATAAGGACCGGCTAACTCCGTGCCAGCAGCCGCGGTAATACGGAGGGTCCAAGCGTTATCCGGAATCATTGGGTTTAAAGGGTTCGCAGGCGGTTTATTA
OTU 698	0	0	18	34	0	0	0	0	0	44	0	0	0	0	0	0	22	0	0	0	0	0	Bacteria	Proteobacteria	Gammaproteobacteria	Pseudomonadales	Pseudohongiellaceae	Pseudohongiella	OTU 698	TCGGGAATATTGGACAATGGGGGCAACCCTGATCCAGCCATGCCGCGTGTGTGAAGAAGGCCTTCGGGTTGTAAAGCACTTTCAGTAAGGAGAAAGGGGGGATAGTTAATAGCTATTCTCATTGATGTTACTTACAGAAGCAGCACCGGCTAACTCCGTGCCAGCAGCCGCGGTAATACGGAGGGTGCAAGCGTTAATCGGAATTACTGGGCGTAAAGCGCGCGTAGGCGGTT
OTU 699	0	0	0	0	0	0	0	0	0	0	0	0	0	0	0	0	0	0	0	0	0	118	Bacteria	Cyanobacteria	Cyanobacteriia	Phormidesmiales	Phormidesmiaceae	Phormidesmis ANT.LACV5.1	OTU 699	TGGGGAATTTTCCGCAATGGGCGCAAGCCTGACGGAGCAACGCCGCGTGAGGGAGGAAGGCCTGTGGGTTGTAAACCTCTTTTCTCAAGGAAGAAGTTCTGACGGTACTTGAGGAATCAGCATCGGCTAACTCCGTGCCAGCAGCCGCGGTAAGACGGAGGATGCAAGCGTTATCCGGAATTATTGGGCGTAAAGCGTCCGTAGGTGGTTATAAAAGTCTGTTGTTAAAGCCC
OTU 700	0	0	0	0	0	0	118	0	0	0	0	0	0	0	0	0	0	0	0	0	0	0	Bacteria	Actinobacteriota	OTU 700	OTU 700	OTU 700	OTU 700	OTU 700	TGGGGAATATTGCGCAATGGGCGAAAGCCTGACGCAGCAACGCCGCGTGCGGGATGAAGGCCTTCGGGTTGTAAACCGCTTTCAGCAGGGAAGAAGCCGCAAGGTGACGGTACCTGCAGAAGAAGCACCGGCTAACTCCGTGCCAGCAGCCGCGGTAATACGGAGGGTGCGAGCGTTAATCGGAATCACTGGGCGTAAAGCGCGCGTAGGCGGTTTGCTAAGTCAGATGTGAA
OTU 701	0	0	0	0	0	0	0	0	0	0	0	0	0	0	0	0	99	18	0	0	0	0	Bacteria	Proteobacteria	Gammaproteobacteria	Arenicellales	Arenicellaceae	Arenicella	OTU 701	TGGGGAATATTGGACAATGGGCGCAAGCCTGATCCAGCAATACCTCGTGTGTGAAGAAGGCCTTAGGGTTGTAAAGCACTTTCAATTGGGAAGAAGATTGTATGTTTAATATGCATATAATTTGACGGTACCTTTAGAAGAAGCACCGGCTAACTCCGTGCCAGCAGCCGCGGTAATACGGAGGGTGCAAGCGTTAATCGGAATTACTGGGCGTAAAGCGCGCGTAGGTGGCTT
OTU 702	0	0	0	0	0	0	0	0	0	0	0	0	0	0	117	0	0	0	0	0	0	0	Bacteria	Proteobacteria	Gammaproteobacteria	Pseudomonadales	Pseudomonadaceae	Pseudomonas	OTU 702	TGGGGAATATTGGACAATGGGCGAAAGCCTGATCCAGCCATGCCGCGTGTGTGAAGAAGGTCTTCGGATTGTAAAGCACTTTAAGTTGGGAGGAAGGGTTGTAGTTTAATACGCTGCAATCTTGACGTTACCAACAGAATAAGCACCGGCTAACTCTGTGCCAGCAGCCGCGGTAATACAGAGGGTGCAAGCGTTAATCGGAATTACTGGGCGTAAAGCGCGCGTAGGCGGCTT
OTU 703	0	6	8	11	0	0	0	0	0	19	7	0	0	0	0	0	10	8	0	0	7	41	Bacteria	Bacteroidota	Bacteroidia	Sphingobacteriales	NS11-12 marine group	OTU 703	OTU 703	TAGGGAATATTGGACAATGGGCGAAAGCCTGATCCAGCCATGCCGCGTGCAGGATGACGGCCCTATGGGTTGTAAACTGCTTTTATATGGGAAGAAACACTCCGACGTGTCGGAGCTTGACGGTACCATACGAATAAGGATCGGCTAACTCCGTGCCAGCAGCCGCGGTAATACGGAGGATCCAAGCGTTGTCCGGATTTATTGGGTTTAAAGGGTGCGTAGGCGGATTAATA
OTU 704	0	0	0	0	0	0	0	0	0	0	0	0	0	0	109	0	0	0	0	0	0	7	Bacteria	Proteobacteria	Alphaproteobacteria	Rhodospirillales	Thalassospiraceae	Thalassospira	OTU 704	TGGGGAATATTGGACAATGGGGGCAACCCTGATCCAGCCATGCCGCGTGAGTGAAGAAGGCCTTCGGGTTGTAAAGCTCTTTCAGATGCGAAGATGATGACGGTAACATCAGAAGAAGCCCCGGCTAATTTCGTGCCAGCAGCCGCGGTAATACGAAAGGGGCTAGCGTTGTTCGGATTTACTGGGCGTAAAGGGCACGCAGGCGGTCTTGCCAGTCAGGGGTGAAAGCCCGG
OTU 705	0	0	0	0	0	57	0	0	0	0	0	0	52	0	0	0	0	0	7	0	0	0	Bacteria	Proteobacteria	Alphaproteobacteria	Caulobacterales	Caulobacteraceae	Caulobacter	OTU 705	TGGGGAATCTTGCGCAATGGGCGAAAGCCTGACGCAGCCATGCCGCGTGAATGATGAAGGTCTTAGGATTGTAAAATTCTTTCACCGGGGACGATAATGACGGTACCCGGAGAAGAAGCCCCGGCTAACTTCGTGCCAGCAGCCGCGGTAATACGAAGGGGGCTAGCGTTGCTCGGAATTACTGGGCGTAAAGGGAGCGTAGGCGGACTGTTAAGTTAGAGGTGAAAGCCCAG
OTU 706	0	0	0	0	0	0	0	0	0	0	0	0	0	0	0	0	0	0	0	116	0	0	Bacteria	Proteobacteria	Alphaproteobacteria	Rhodobacterales	Rhodobacteraceae	OTU 706	OTU 706	TAGGGAATCTTAGACAATGGGGGCAACCCTGATCTAGCCATGCCGCGTGTGTGATGAAGGCCCTAGGGTCGTAAAGCACTTTCGCCAGAGATGATAATGACAGTATCTGGTAAAGAAACCCCGGCTAACTCCGTGCCAGCAGCCGCGGTAATACGGAGGGGGTTAGCGTTGTTCGGAATTACTGGGCGTAAAGCGCGCGTAGGCGGTTTGTTAAGTGTGATGTGAAAGCCCAGG
OTU 707	0	0	0	0	0	0	0	0	0	0	7	0	0	0	0	0	64	44	0	0	0	0	Bacteria	Proteobacteria	Gammaproteobacteria	Nitrosococcales	Nitrosococcaceae	Cm1-21	OTU 707	TGGGGAATATTGGACAATGGGCGAAAGCCTGATCCAGCAATGCCGCGTGTGTGAAGAAGGCCTTAGGGTTGTAAAGCACTTTCAGTAGGAAAGAAAAGCTTGCGCTTAATACGCTCGAGTCTTGACGTTACCTACAGAAGAAGCACCGGCTAACTCTGTGCCAGCAGCCGCGGTAATACAGAGGGTGCGAGCGTTAATCGGAATTACTGGGCGTAAAGGGCGCGTAGGCGGCC
OTU 708	0	0	0	0	0	0	0	0	0	0	0	0	0	0	0	0	0	0	0	0	0	114	Bacteria	Proteobacteria	Alphaproteobacteria	OTU 708	OTU 708	OTU 708	OTU 708	TGGGGAATATTGGACAATGGGCGAAAGCCTGATCCAGCAATGCCGCGTGAGTGATGAAGGCCTTAGGGTTGTAAAGCTCTTTTACTAGGGATGATAATGACAGTACCTAGAGAATAAGCTCCGGCTAACTCCGTGCCAGCAGCCGCGGTAATACGGAGGGTGCAAGCGTTATCCGGAATCATTGGGTTTAAAGGGTCCGTAGGCGGGTGTTTAAGTCAGTGGTGAAATGCAGG
OTU 709	0	0	0	2	21	20	0	0	0	0	2	10	31	0	0	0	0	0	28	0	0	0	Bacteria	Planctomycetota	Phycisphaerae	Phycisphaerales	Phycisphaeraceae	JL-ETNP-F27	OTU 709	TAACGAATATTCCGCAATGAGCGAAAGCTTGACGGAGCAATGCCGCGTGTAGGATGAATCTCTTCGGAGTGTAAACTACTGTCAGAGACTAGGAACAAAATGACCAATCTCAAAGGAAGGGCCGGCTAACTTCGTGCCAGCAGCCGCGGTAATACGAAGGGCCCGAGCGTTATTCGGAATCACTGGGCTTAAAGCGTACGTAGGCTGGTATATAGGCGTCTTGTGAAATCCCTC
OTU 710	0	0	0	0	0	0	0	0	0	0	0	0	0	0	0	0	77	37	0	0	0	0	Bacteria	Bacteroidota	Bacteroidia	Cytophagales	Cyclobacteriaceae	Reichenbachiella	OTU 710	TAGGGAATATTGGTCAATGGGTGAGAGCCTGAACCAGCCATGCCGCGTGCAGGAAGACAGCCTTCTGGGTTGTAAACTGCTTTTGACAGGGAAGAAAACGACCATGCGTGGTTAACTGACGGTACCTGTAGAATAAGCACCGGCTAACTCCGTGCCAGCAGCCGCGGTAATACGGAGGGTGCAAGCGTTGTCCGGATTTATTGGGTTTAAAGGGTGCGTAGGTGGTTTATTAAG
OTU 711	0	0	0	0	0	0	0	0	0	0	0	0	0	0	0	0	0	0	0	0	0	114	Bacteria	Actinobacteriota	Actinobacteria	Micrococcales	Intrasporangiaceae	OTU 711	OTU 711	TGGGGAATATTGCACAATGGGCGAAAGCCTGATGCAGCGACGCCGCGTGAGGGATGACGGCCTTCGGGTTGTAAACCTCTTTCAGTTCCGAAGAAGCGAAAGTGACGGTAGGAGCAGAAGAAGCACCGGCTAACTACGTGCCAGCAGCCGCGGTAATACGTAGGGTGCGAGCGTTGTCCGGAATTATTGGGCGTAAAGAGCTTGTAGGCGGTTTGTCGCGTCTGCTGTGAAAA
OTU 712	50	0	0	0	0	0	0	0	0	0	17	0	0	0	0	0	21	0	0	0	26	0	Bacteria	Proteobacteria	Gammaproteobacteria	Pseudomonadales	Spongiibacteraceae	Dasania	OTU 712	TGGGGAATATTGCACAATGGGCGCAAGCCTGATGCAGCCATGCCGCGTGTGTGAAGAAGGCTCTAGGGTTGTAAAGCACTTTCAGTGGGGAGGAAAAGCGTGTAGTTAATAGCTGCATGCCGTGACGTTACCCACAGAAGAAGCACCGGCTAACTCCGTGCCAGCAGCCGCGGTAATACGGAGGGTGCAAGCGTTAATCGGAATTACTGGGCGTAAAGCGCGCGTAGGCGGCTT
OTU 713	0	0	0	0	0	0	0	0	0	0	0	0	0	0	0	0	0	113	0	0	0	0	Bacteria	Proteobacteria	Gammaproteobacteria	Enterobacterales	Alteromonadaceae	Alteromonas	OTU 713	TGGGGAATATTGCACAATGGGGGAAACCCTGATGCAGCCATGCCGCGTGTGTGAAGAAGGCCTTCGGGTTGTAAAGCACTTTCAGTTGTGAGGAAAAGTTAGTAGTTAATACCTGCTAGCCGTGACGTTAACAACAGAAGAAGCACCGGCTAACTCCGTGCCAGCAGCCGCGGTAATACGGAGGGTGCAAGCGTTATCCGGAATCATTGGGTTTAAAGGGTCCGCAGGCGGTCA
OTU 714	0	0	0	0	0	0	0	0	0	0	0	0	0	0	0	0	90	23	0	0	0	0	Bacteria	Bacteroidota	Bacteroidia	Cytophagales	Cyclobacteriaceae	OTU 714	OTU 714	TAGGGAATATTGGTCAATGGGCGAGAGCCTGAACCAGCCATGCCGCGTGCAGGATGACGGCCTTCTGGGTTGTAAACTGCTTTTATCAGGGAAGAAAAAGGCCATGCGTGGCAAATTGCCGGTACCTGATGAATAAGCACCGGCTAACTCCGTGCCAGCAGCCGCGGTAATACGGAGGGTGCAAGCGTTGTCCGGATTTATTGGGTTTAAAGGGTGCGTAGGCGGGTCTTTAAG
OTU 715	0	0	0	0	0	0	0	0	0	0	0	0	0	0	0	0	0	0	0	0	0	112	Bacteria	Cyanobacteria	Vampirivibrionia	Vampirovibrionales	OTU 715	OTU 715	OTU 715	TAGGGAATATTGCGCAATGGGCGAAAGCCTGACGCAGCAATTCCGCGTGGAGGATGACATATTTCGGTATGTAAACTCCTGTCAGCAGGGACGATAATGACGGTACCTGCAGAGGAAGCACCGGCTAACTACGTGCCAGCAGCCGCGGTAATACGTAGGGTGCAAGCGTTGTCCGGATTTATTGGGCGTAAAGCGTCCGTAGGCGGTTAAGAAAGTTTGGTGTTAAAGCCCGG
OTU 716	0	0	0	0	8	14	0	0	0	0	0	0	0	0	0	0	0	0	0	90	0	0	Bacteria	Verrucomicrobiota	Verrucomicrobiae	Opitutales	Puniceicoccaceae	Lentimonas	OTU 716	TTTCGAATCATTCACAATGGGGGCAACCCTGATGGTGCAACGCCGCGTGAGGGATGAAGGCCCTCGGGTCGTAAACCTCTGTCACCGGGGAGCAACAAGCAGGTTCATAGCCTGCCCTGAGTTAACCCGGAGAGGAAGCAGTGGCTAACTCCGTGCCAGCAGCCGCGGTAATACGGAGACTGCAAGCGTTACTCGGATTCACTGGGCGTAAAGGGTGCGTAGGCGGATAGATG
OTU 717	0	0	0	0	0	0	0	0	0	0	0	0	0	0	0	0	0	0	0	0	49	63	Bacteria	Bacteroidota	Bacteroidia	Flavobacteriales	Flavobacteriaceae	Gillisia	myxillae	TGAGGAATATTGGACAATGGGCGAGAGCCTGATCCAGCCATGCCGCGTGCAGGAAGACGGCCCTATGGGTTGTAAACTGCTTTTATACAGGAAGAAACACTCCCTTGCGAGGGAGCTTGACGGTACTGTACGAATAAGGATCGGCTAACTCCGTGCCAGCAGCCGCGGTAATACGGAGGATCCAAGCGTTATCCGGAATCATTGGGTTTAAAGGGTCCGTAGGCGGGACAATC
OTU 718	0	0	0	76	12	0	0	0	0	0	0	0	0	0	0	0	0	0	20	0	3	0	Bacteria	Proteobacteria	Gammaproteobacteria	OTU 718	OTU 718	OTU 718	OTU 718	TGGGGAATATTGGACAATGGGCGAAAGCCTGATCCAGCAATACCGCGTGTGTGAAGAAGGCCTTAGGGTTGTAAAGCACTTTCAGTAGGGAAGAAATACCAGGTGTTAATAGCACTTGGGGCTGACGTTACCTACAGAAGAAGCACCGGCTAACTTCGTGCCAGCAGCCGCGGTAATACGAAGGGTGCAAGCGTTAATCGGAATTACTGGGCGTAAAGCGTGCGTAGGTGGAT
OTU 719	0	0	0	0	0	0	0	0	0	28	26	57	0	0	0	0	0	0	0	0	0	0	Bacteria	OTU 719	OTU 719	OTU 719	OTU 719	OTU 719	OTU 719	TTGATACTGGCAGACTGGAGTGTAATAGAGGGGTGTGGAATTCCGAGTGTAGCGGTGAAATGCGTAGATATTCGGAGGAACATCAGTGGCGAAGGCGACACCCTGGATTAACACTGACGCTGAGGTGCGAAAGCGTGGGGAGCAAACAGGATTAGATAC
OTU 720	0	0	17	30	11	0	0	0	0	19	0	0	0	0	0	0	12	0	7	0	0	15	Bacteria	Proteobacteria	Gammaproteobacteria	Francisellales	Francisellaceae	OTU 720	OTU 720	TGGGGAATATTGGACAATGGGCGAAAGCCTGATCCAGCAATACCATGTGTGTGAAGAAGGCTCTAGGGTTGTAAAGCACTTTAGTCAGGGAGGAAGTTTAGTTGGTTAATAGCTAATTAAATTGACGTTACCTGAAGAATAAGCACCGGCTAACTCCGTGCCAGCAGCCGCGGTAATACGGGGGGTGCAAGCGTTAATCGGAATTACTGGGCGTAAAGGGTTCGTAGGTGGTT
OTU 721	0	0	0	0	0	0	0	0	111	0	0	0	0	0	0	0	0	0	0	0	0	0	Bacteria	Proteobacteria	Gammaproteobacteria	Diplorickettsiales	Diplorickettsiaceae	Aquicella	OTU 721	TGGGGAATATTGGACAATGGGGGCAACCCTGATCCAGCGATGCCGCGTGGGTGAAGAAGGCCTTCGGGTTGTAAAGCCCTTTAGGTCGGGAAGAAGGTTGTTGGGGGATAATCCCAGCAATTTGACGGTACCGACAGAATAAGCACCGGCAAACTCTGTGCCAGCAGCCGCGGTAATACAGAGGGTGCGAGCGTTAATCGGAATTACTGGGCGTAAAGGGCGCGTAGGCGGT
OTU 722	0	0	32	42	0	0	0	0	0	24	0	0	0	0	0	0	0	12	0	0	0	0	Bacteria	Proteobacteria	Gammaproteobacteria	Gammaproteobacteria Incertae Sedis	Unknown Family	Candidatus Berkiella	OTU 722	TGGGGAATATTGGACAATGGGCGAAAGCCTGATCCAGCAATGCCGCGTGTGTGAAGAAGGCCTGCGGGTTGTAAAGCACTTTCAGTGGGGAGGAAGGCCTTAGTGTTAATAGCGCTGAGGATTGACGTTACCCACAGAAGAAGCACCGGCTAACTCTGTGCCAGCAGCCGCGGTAATACAGAGGGTGCGAGCGTTAATCGGAATTACTGGGCGTAAAGGGTGCGTAGGTGGCCA
OTU 723	0	0	0	0	0	0	0	0	0	0	0	0	0	0	0	0	87	22	0	0	0	0	Bacteria	Bacteroidota	Rhodothermia	Balneolales	Balneolaceae	OTU 723	OTU 723	TGAGGAATCTTGCGCAATGGGCGAAAGCCTGACGCAGCCACGCCGCGTGCCGGATGACGGCCCTATGGGTTGTAAACGGCTTTTACCAGGGAAGAAAACTCGGGATTTGTCCTGAATTGACGGTACCTGGTGAATAAGCACCGGCTAACTCCGTGCCAGCAGCCGCGGTAATACGGAGGGTGCAAGCGTTGTCCGGAATCATTGGGTGTAAAGGGTGCGTAGGCGGACTACTAA
OTU 724	0	0	0	0	0	0	0	0	0	0	0	0	0	0	0	0	75	34	0	0	0	0	Bacteria	Proteobacteria	Gammaproteobacteria	Pseudomonadales	OM182 clade	OTU 724	OTU 724	TAGGGAATATTGCACAATGGGCGAAAGCCTGATGCAGCCATGCCGCGTGTGTGAAGAAGGCCTTAGGGTTGTAAAGCACTTTCAGTAAGGAAGAAAAAGCTGGGTTAATACCCCAGTCTTATGACATTACTTACAGAAGAAGTACCGGCTAACTCCGTGCCAGCAGCCGCGGTAATACGGAGGGTACAAACGTTAATCGGAATTACTGGGCGTAAAGCGCACGTAGGTGGTTTG
OTU 725	0	0	0	0	0	31	0	0	0	0	0	0	30	0	0	0	0	0	16	0	0	31	Bacteria	Proteobacteria	Alphaproteobacteria	Rhodobacterales	Rhodobacteraceae	Yoonia-Loktanella	OTU 725	TGGGGAATCTTAGACAATGGGCGCAAGCCTGATCTAGCCATGCCGCGTGAGTGACGAAGGTCTTAGGATCGTAAAGCTCTTTCGCCAGAGATGATAATGACAGTATCTGGTAAAGAAACCCCGGCTAACTCCGTGCCAGCAGCCGCGGTAATACGGAGGGGGTTAGCGTTGTTCGGAATTACTGGGCGTAAAGCGCACGTAGGCGGATTAGAAAGCAAGAGGTGAAATCCCAG
OTU 726	10	5	19	24	0	0	0	0	0	12	8	2	0	0	0	0	7	5	0	0	0	16	Bacteria	Bacteroidota	Bacteroidia	Bacteroidales	Marinifilaceae	OTU 726	OTU 726	TGAGGAATATTGGTCAATGGTCGAAAGACTGAACCAGCCATGTCGCGTGAAGGATGACGGCCCTATGGGTTGTAAACTTCTTTTGTATGGGAAGAAAAGCAGTTACGTGTAACTGTCTGCCGGTACCATACGAATAAGGATCGGCTAACTCCGTGCCAGCAGCCGCGGTAATACGGAGGATCCAAGCGTTATCCGGATTTATTGGGTTTAAAGGGTGCGTAGGCGGCTCTATA
OTU 727	0	0	0	0	0	0	0	0	0	0	0	0	0	0	0	0	0	0	0	0	0	108	Bacteria	Cyanobacteria	Cyanobacteriia	Phormidesmiales	Phormidesmiaceae	Phormidesmis ANT.LACV5.1	OTU 727	TGGGGAATTTTCCGCAATGGGCGCAAGCCTGACGGAGCAACGCCGCGTGAGGGAGGAAGGCCTGTGGGTTGTAAACCTCTTTTCTCAAGGAAGAAGTTCTGACGGTACTTGAGGAATCAGCATCGGCTAACTCCGTGCCAGCAGCCGCGGTAAGACGGAGGATGCAAGCGTTATCCGGAATTATTGGGCGTAAAGCGTCCGTAGGTGGCTTAGAAAGTCAGTTGTTAAAGCCC
OTU 728	0	0	0	0	0	0	0	0	0	0	0	0	0	0	0	0	90	18	0	0	0	0	Bacteria	Proteobacteria	Gammaproteobacteria	OTU 728	OTU 728	OTU 728	OTU 728	TGGGGAATATTGCGCAATGGGCGAAAGCCTGACGCAGCCATGCCGCGTGTGTGAAGAAGGCCCTAGGGTTGTAAAGCACTTTCAGTAGGGAGGAAAGGTATAAGCTTAATACGCTTGTACTGTGACGTTACCTACAGAAGAAGCACCGGCTAACTTCGTGCCAGCAGCCGCGGTAATACGAGGGGTGCAAGCGTTAATCGGAATGACTGGGCGTAAAGCGCGCGTAGGTGGTTT
OTU 729	0	0	0	0	0	0	0	0	0	0	0	0	0	0	0	0	94	13	0	0	0	0	Bacteria	Bacteroidota	Bacteroidia	Flavobacteriales	Flavobacteriaceae	Polaribacter	OTU 729	TGAGGAATATTGGACAATGGGCGAGAGCCTGATCCAGCCATGCCGCGTGCAGGAAGAATGCCCTATGGGTTGTAAACTGCTTTTATACAGGAAGAAACACTCCCTCGTGAGGGAGCTTGACGGTACTGTAAGAATAAGCACCGGCTAACTCCGTGCCAGCAGCCGCGGTAATACGGAGGGTGCAAGCGTTATCCGGAATCATTGGGTTTAAAGGGTCCGCAGGCGGTCAATTAA
OTU 730	0	0	0	0	0	0	0	0	0	0	0	0	0	0	0	0	0	0	0	0	0	107	Bacteria	Proteobacteria	Alphaproteobacteria	Alphaproteobacteria Incertae Sedis	Unknown Family	Acuticoccus	OTU 730	TGGGGAATATTGGACAATGGGGGCAACCCTGATCCAGCCATGCCGCGTGAGTGATGAAGGCCTTAGGGTTGTAAAGCTCTTTCGCCGGTGAAGATAATGACGGTAACCGGTAAAGAAGCCCCGGCTAACTTCGTGCCAGCAGCCGCGGTAATACGAAGGGGGCTAGCGTTGTTCGGAATTACTGGGCGTAAAGCGCGCGTAGGCGGGTCATTAAGTCAGTGGTGAAATCCCGG
OTU 731	0	0	0	0	0	0	0	0	0	0	0	0	69	0	0	0	0	0	5	0	0	33	Bacteria	Bacteroidota	Bacteroidia	Flavobacteriales	NS9 marine group	OTU 731	OTU 731	TGAGGAATATTGCACAATGGAGGAAACTCTGATGCAGCCATGCCGCGTGCAGGATGAATGCCCTATGGGTTGTAAACTGCTTTTATACAAGAAGAAACCTCGGTACGTGTACCGACTTGACGGTATTGTATGAATAAGCACCGGCTAACTCCGTGCCAGCAGCCGCGGTAATACGGAGGGTGCAAGCGTTATCCGGATTTATTAGGTTTAAAGGGTCCGCAGGCGGAATATTA
OTU 732	0	0	0	0	0	0	0	0	0	0	0	0	0	0	0	0	71	0	36	0	0	0	Bacteria	Actinobacteriota	Actinobacteria	OTU 732	OTU 732	OTU 732	OTU 732	TGGGGAATATTGCGCAATGGGCGAAAGCCTGACGCAGCAACGCCGCGTGCGGGATGAAGGCCTTCGGGTTGTAAACCGCTTTCAGCAGGGAAGAAGCGAAAGTGACGGTACCTGCAGAAGAAGCACCGGCTAACTTCGTGCCAGCAGCCGCGGTAATACGGGGGGTGCAAGCGTTAATCGGAATTACTGGGCGTAAAGCGTGCGTAGGCGGTTGTACAAGTCAGATGTGAAAG
OTU 733	0	0	12	7	0	0	0	0	0	19	0	4	17	0	0	0	15	22	0	0	0	11	Bacteria	Proteobacteria	Alphaproteobacteria	OTU 733	OTU 733	OTU 733	OTU 733	TGGGGAATATTAGACAATGGGCGCAAGCCTGATCTAGCCATGCCGCGTGAGTGAAGAAGGCCCTAGGGTTGTAAAGCTCTTTCAGATGTGAGGATGATGACAGTAACATCAGAAGAAGCCCCGGCTAACTTCGTGCCAGCAGCCGCGGTAATACGAAGGGGGCTAGCGTTGTTCGGAATTACTGGGCGTAAAGGGCGCGTAGGCGGACTGATCAGTTTGGTGTGAAATCCCAG
OTU 734	0	0	0	0	0	0	0	0	0	0	0	0	0	0	0	0	85	21	0	0	0	0	Bacteria	Proteobacteria	Gammaproteobacteria	Enterobacterales	OTU 734	OTU 734	OTU 734	TGGGGAATATTGCGCAATGGGCGAAAGCCTGACGCAGCCATGCCGCGTGTGTGAAGAAGGCCCTAGGGTTGTAAAGCACTTTCAGTAGGGAGGAAAGGTATGTGGTTAATAACCATATACTGTGACGTTACCTACAGAAGAAGCACCGGCTAACTTCGTGCCAGCAGCCGCGGTAATACGAGGGGTGCAAGCGTTAATCGGAATGACTGGGCGTAAAGCGCGCGTAGGTGGTTT
OTU 735	0	0	0	0	0	0	0	0	0	0	0	0	0	0	0	0	20	86	0	0	0	0	Bacteria	Myxococcota	Polyangia	Nannocystales	Nannocystaceae	OTU 735	OTU 735	TGGGGAATATTGCGCAATGGGCGAAAGCCTGACGCAGCCATGCCGCGTGAGCGATGAAGGGTTTCGGCTCGTAAAGCTCTGTGGAGAGAGAAGAATAAAGTCTGTGAAGAGCAGGCCCTGACGGTATCTCTTTAGCAAGCACCGGCTAACTCCGTGCCAGCAGCCGCGGTAATACGGAGGGTGCAAACGTTGCTCGGAATCATTGGGCGTAAAGCGCATGTAGGCGGGTTAGTA
OTU 736	0	0	24	16	0	0	0	0	0	18	0	28	0	0	0	0	20	0	0	0	0	0	Bacteria	Bacteroidota	Bacteroidia	Bacteroidales	Prevotellaceae	Prevotella_9	copri	TGAGGAATATTGGTCAATGGACGAGAGTCTGAACCAGCCAAGTAGCGTGCAGGATGACGGCCCTATGGGTTGTAAACTGCTTTTATAAGGGAATAAAGTGAGTCTCGTGAGACTTTTTGCATGTACCTTATGAATAAGGACCGGCTAATTCCGTGCCAGCAGCCGCGGTAATACGGAAGGTCCGGGCGTTATCCGGATTTATTGGGTTTAAAGGGAGCGTAGGCCGGAGATTAA
OTU 737	5	10	0	0	0	0	11	0	0	0	0	0	11	14	22	0	0	0	0	33	0	0	Bacteria	Bdellovibrionota	Bdellovibrionia	Bdellovibrionales	Bdellovibrionaceae	OM27 clade	OTU 737	TGGGGAATATTGGACAATGGGCGAAAGCCTGATCCAGCCATGCCGCGTGAGTGATGAAGGCCTTCGGGTTGTAAAGCTCTGTCGAGGGGGAAGAAACAAATGACGGTACCCCTCAAGAAAGCACCGGCTAACTCCGTGCCAGCAGCCGCGGTAATACGGAGGGTGCAAGCGTTGCTCGGAATTACTGGGCGTAAAGGGCACGCAGGCGGCCCATCAAGTCGAGTGTGAAATCC
OTU 738	0	0	0	0	0	0	0	6	73	0	0	0	27	0	0	0	0	0	0	0	0	0	Bacteria	Proteobacteria	Gammaproteobacteria	Francisellales	Francisellaceae	OTU 738	OTU 738	TGGGGAATATTGGACAATGGGCGGAAGCCTGATCCAGCAATACCACGTGTGTGAAGAAGGCCTTAGGGTTGTAAAGCACTTTCAGATGGGAGGAAGGTTGTTAGGTTAAGAGCTAAATAATTTGACGTTACCATCAGAAGAAGCACCGGCTAACTCCGTGCCAGCAGCCGCGGTAATACGGAGGGTGCAAGCGTTAATCGGAATTACTGGGCGTAAAGGGTTCGTAGGCGGTT
OTU 739	0	0	0	0	0	0	0	0	0	0	0	0	0	0	0	0	0	0	0	0	0	106	Bacteria	Bacteroidota	Rhodothermia	Rhodothermales	Rhodothermaceae	Rubricoccus	marinus	TGAGGAATATTGCGCAATGGACGAAAGTCTGACGCAGCCACGCCGCGTGCAGGAAGACACCCCTCAGGGGCGTAAACTGCTTTTATACGGGAAGAATGCCCTGGTTTCCAGGGAGTGACGGTACCGTACGAATAAGGACCGGCTAACTCCGTGCCAGCAGCCGCGGTAATACGGAGGGTCCAAGCGTTGTCCGGAATCACTGGGTGTAAAGGGTGCGCAGGCGGGCGTGTAAG
OTU 740	0	0	0	0	0	0	0	0	0	0	0	0	0	0	0	0	67	39	0	0	0	0	Bacteria	OTU 740	OTU 740	OTU 740	OTU 740	OTU 740	OTU 740	TAAGGAATATTGCGCAATGGACGAAAGTCTGACGCAGCAATACCGTGTGAATGAAGAAGGCCTATGGGTTGTAAAATTCTGTCAGAAGGGAAGAACAAGTCGGTTTAGAGCTGACTTTGACGGTACCTTCAGAGGAAGCTCCGGCTAACTCCGTGCCAGCAGCCGCGGTAATACGGGGGGAGCAAGCGTTGTCCGGAATCATTGGGCGTAAAGGGTGCGTAGGTGGATTGTTAA
OTU 741	0	0	0	0	0	0	0	0	0	0	0	0	0	0	106	0	0	0	0	0	0	0	Bacteria	Proteobacteria	Gammaproteobacteria	Burkholderiales	Oxalobacteraceae	Duganella	OTU 741	TGGGGAATTTTGGACAATGGGGGCAACCCTGATCCAGCAATGCCGCGTGAGTGAAGAAGGCCTTCGGGTTGTAAAGCTCTTTTGTCAGGGAAGAAAAGGGATTGGCTAATATCTGATCCTCATGACGGTACCTGAAGAATAAGCACCGGCTAACTACGTGCCAGCAGCCGCGGTAATACGTAGGGTGCAAGCGTTAATCGGAATTACTGGGCGTAAAGCGTGCGCAGGCGGTTT
OTU 742	0	0	35	70	0	0	0	0	0	0	0	0	0	0	0	0	0	0	0	0	0	0	Bacteria	Proteobacteria	Alphaproteobacteria	SAR11 clade	OTU 742	OTU 742	OTU 742	TGGGGAATCTTGCACAATGGAGGAAACTCTGATGCAGCGATGCCGCGTGAGTGAAGAAGGCCTTTGGGTTGTAAAGCTCTTTCGTCGGGGAAGAAAATGACTGTACCCGAATAAGAAGGTCCGGCTAACTTCGTGCCAGCAGCCGCGGTAATACGGAGGGTCCGAGCGTTATCCGGAATCATTGGGTTTAAAGGGTCCGCAGGCGGTCGATTAAGTCAGAGGTGAAATCCCATA
OTU 743	0	0	0	0	0	0	0	0	0	0	0	0	0	0	0	0	67	38	0	0	0	0	Bacteria	OTU 743	OTU 743	OTU 743	OTU 743	OTU 743	OTU 743	TGAGGAATATTGCGCAATGGGGGAAACCCTGACGCAGCAATGCCGCGTGAATGAAGAAGGCCTATGGGTTGTAAAATTCTGTCAGAAGGGAAGAACATGTCGGTTAGCAGCTGATATTGACGGTACCTTCAGAGGAAGCTCCGGCTAACTCCGTGCCAGCAGCCGCGGTAATACGGGGGGAGCAAGCGTTGTCCGGAATTATTGGGCGTAAAGGGTGCGTAGGCGGACTAGTAA
OTU 744	0	0	0	0	0	0	0	0	0	0	0	0	0	105	0	0	0	0	0	0	0	0	Bacteria	Proteobacteria	Gammaproteobacteria	Pseudomonadales	Moraxellaceae	Acinetobacter	OTU 744	TGGGGAATATTGGACAATGGGGGGAACCCTGATCCAGCCATGCCGCGTGTGTGAAGAAGGCCTTATGGTTGTAAAGCACTTTAAGCGAGGAGGAGGCTCTCTTGGTTAATACCCAAGATGAGTGGACGTTACTCGCAGAATAAGCACCGGCTAACTCTGTGCCAGCAGCCGCGGTAATACAGAGGGTGCGAGCGTTAATCGGATTTACTGGGCGTAAAGCGTGCGTAGGCGGCT
OTU 745	0	0	0	11	0	0	0	0	0	0	0	5	0	0	0	0	26	0	0	0	20	42	Bacteria	Bacteroidota	Bacteroidia	Flavobacteriales	Flavobacteriaceae	Winogradskyella	OTU 745	TGAGGAATATTGGACAATGGGCGAGAGCCTGATCCAGCCATGCCGCGTGCAGGAAGACTGCCCTATGGGTTGTAAACTGCTTTTATATAGGAAGAAACCTTTCCACGTGTGGAAAGCTGACGGTACTATAAGAATAAGGATCGGCTAACTCCGTGCCAGCAGCCGCGGTAATACGGAGGATCCAAGCGTTATCCGGAATCATTGGGTTTAAAGGGTCCGTAGGTGGACAATTA
OTU 746	104	0	0	0	0	0	0	0	0	0	0	0	0	0	0	0	0	0	0	0	0	0	Bacteria	Proteobacteria	Gammaproteobacteria	OTU 746	OTU 746	OTU 746	OTU 746	TGGGGAATATTGCACAATGGGCGAAAGCCTGATGCAGCAATACCGCGTGTGTGAAGAAGGCCTGCGGGTTGTAAAGCACTTTCAATTGGGAAGAAAGCTTAATGGCTAATACCCGTTAAGTTTGACGTTACCTTTAGAAGAAGCACCGGCTAACTCCGTGCCAGCAGCCGCGGTAATACGGAGGGGACTAGCGTTGTTCGGAATTACTGGGCGTAAAGCGTACGTAGGCGGATT
OTU 747	0	0	0	13	0	0	0	0	0	0	7	15	0	0	0	0	0	28	0	0	41	0	Bacteria	Proteobacteria	Gammaproteobacteria	Pseudomonadales	Pseudomonadaceae	Pseudomonas	OTU 747	TGGGGAATATTGGACAATGGGGGAAACCCTGATCCAGCCATGCCGCGTGTGTGAAGAAGGTCTTAGGATTGTAAAGCACTTTAAGTTGGGAGGAAGGGTTATAGCCTAATACGCTGTAACTTTGACGTTACCGACAGAATAAGCACCGGCTAACTCTGTGCCAGCAGCCGCGGTAATACAGAGGGTGCAAGCGTTAATCGGAATTACTGGGCGTAAAGCGCGCGTAGGTGGCAA
OTU 748	0	0	27	15	6	0	0	0	0	22	0	9	0	0	0	0	14	11	0	0	0	0	Bacteria	Proteobacteria	Gammaproteobacteria	OTU 748	OTU 748	OTU 748	OTU 748	TGGGGAATATTGGACAATGGGGGCAACCCTGATCCAGCAATGCCGCGTGTGTGAAGAAGGCCTGAGGGTTGTAAAGCACTTTAGTGAGTGAGGAAGTTTGCTTTGTGAATAATGAAGTAAATTGACGTTAGCTCAAGAATAAGCACCGGCTAACTCTGTGCCAGCAGCCGCGGTAATACAGAGGGTGCGAGCGTTAATCGGACTTACTGGGCGTAAAGGGCGCGTAGGCGGATG
OTU 749	12	0	9	21	0	0	0	0	0	22	0	26	0	0	0	0	11	3	0	0	0	0	Bacteria	Bacteroidota	Bacteroidia	Bacteroidales	Bacteroidaceae	Bacteroides	uniformis	TGAGGAATATTGGTCAATGGACGAGAGTCTGAACCAGCCAAGTAGCGTGAAGGATGACTGCCCTATGGGTTGTAAACTTCTTTTATACGGGAATAAAGTGAGGCACGTGTGCCTTTTTGTATGTACCGTATGAATAAGGATCGGCTAACTCCGTGCCAGCAGCCGCGGTAATACGGAGGATCCGAGCGTTATCCGGATTTATTGGGTTTAAAGGGAGCGTAGGCGGACGCTTA
OTU 750	0	0	0	0	0	0	0	0	0	0	0	0	0	0	0	0	0	0	0	0	0	104	Bacteria	Bacteroidota	Bacteroidia	Flavobacteriales	Flavobacteriaceae	OTU 750	OTU 750	TGAGGAATATTGGACAATGGGCGCAAGCCTGATCCAGCCATGCCGCGTGCAGGAAGACTGCCCTATGGGTTGTAAACTGCTTTTATACGGGAAGAATAAGGACTACGTGTAGTTCGATGACGGTACCGTAAGAATAAGCACCGGCTAACTCCGTGCCAGCAGCCGCGGTAATACGGAGGGTGCAAGCGTTATCCGGAATCATTGGGTTTAAAGGGTCCGTAGGCGGGTCTATA
OTU 751	0	0	0	0	0	0	0	0	0	0	0	0	0	0	0	0	90	10	0	0	3	0	Bacteria	Verrucomicrobiota	Chlamydiae	Chlamydiales	Parachlamydiaceae	OTU 751	OTU 751	TCGAGAATCATTCGCAATGGGCGAAAGCCTGACGATGCGACGCTGTGTGACCGATGAAGGCCTTAGGGTTGTAAAGGTCTTTCGCTTGGGAATAAGAGAAGGAGGTTAATAACCTCCTAATTTGAAGGTACCAGGTAAAGAAGCACCGGCTAACTCCGTGCCAGCAGCTGCGGTAATACGGAGGGTGCAAGCATTAATCGGATTTATTGGGCGTAAAGGGCGTCTAGGCGGGAA
OTU 752	0	0	0	0	0	0	0	0	0	0	0	0	0	0	0	0	0	0	0	0	0	103	Bacteria	Proteobacteria	Alphaproteobacteria	Rhizobiales	OTU 752	OTU 752	OTU 752	TGGGGAATATTGGGCAATGGGCGAAAGCCTGACCCAGCCATACCGCGTGAGTGACGACGGTCTTAGGATTGTAAAGCTCTTTCACCGACGAGGATAATGACGGTAGTCGGAGAAGAAGCCCCGGCTAACTTCGTGCCAGCAGCCGCGGTAATACGAAGGGGGCAAGCGTTGTTCGGAATTACTGGGCGTAAAGAGCGTGTAGGTGGACATGCAAGCTAGAGGTGAAATCCCAG
OTU 753	0	0	0	0	0	0	0	0	0	0	0	0	0	0	0	0	87	14	0	0	0	2	Bacteria	Bacteroidota	Bacteroidia	Bacteroidetes VC2.1 Bac22	OTU 753	OTU 753	OTU 753	TGAGGAATATTGCGCAATGGAGGAAACTCTGACGCAGCCATGCCGCGTGCAGGAAGACGGCCTTATGGGTTGTAAACTGCTTTTATACGAGAATAAACCCAACTACGTGTAGTTGGCTGAAGGTCTCGTACGAATAAGCACCGGCTAACTCCGTGCCAGCAGCCGCGGTAATACGGAGGGTGCAAGCGTTATCCGGATTCATTGGGTTTAAAGGGTGCGTAGGCGGTTTAATA
OTU 754	0	0	0	0	0	0	0	0	0	19	0	0	0	0	0	0	0	0	0	56	27	0	Bacteria	Bacteroidota	Bacteroidia	Flavobacteriales	NS9 marine group	OTU 754	OTU 754	TGAGGAATATTGCGCAATGGACGAAAGTCTGACGCAGCCATGCCGCGTGCAGGATGACGGCGCTACGCGTTGTAAACTGCTTTTATTTACAAAGAAACCTCGGGACGTGTCCCGAGCTGACGGTAGTATTTGAATAAGCACCGGCTAACTCCGTGCCAGCAGCCGCGGTAATACGGAGGGTGCAAGCGTTATCCGGATTTATTGGGTTTAAAGGGTCCGTAGGCGGACGATTAA
OTU 755	0	0	0	0	0	0	0	0	0	0	0	0	0	0	0	0	0	0	0	0	0	102	Bacteria	Proteobacteria	Alphaproteobacteria	Rhodobacterales	Rhodobacteraceae	OTU 755	OTU 755	TGGGGAATCTTAGACAATGGGCGCAAGCCTGATCTAGCCATGCCGCGTGTGTGATGAAGGCCTTAGGGTCGTAAAGCACTTTCGCCAGGGATGATAATGACAGTACCTGGTAAAGAAACCCCGGCTAACTCCGTGCCAGCAGCCGCGGTAATACGGAGGGTCCAAGCGTTGTCCGGAATCACTGGGTGTAAAGGGTGCGCAGGCGGGCGTGTAAGTCAGGGGTGAAAGCCACC
OTU 756	0	0	0	0	0	0	0	0	0	0	0	0	0	0	0	0	84	18	0	0	0	0	Bacteria	Bacteroidota	Bacteroidia	OTU 756	OTU 756	OTU 756	OTU 756	TGAGGAATATTGGACAATGGGCGAAAGCCTGATCCAGCCATGCCGCGTGCAGGAAGACGGCCCTACGGGTTGTAAACTGCTTTTATATAGGAATAAACCCTTGAACGTGTTCGAGGCTGAAGGTACTATATGAATAAGCACCGGCTAACTCCGTGCCAGCAGCCGCGGTAATACGGAGGGTGCAAGCGTTATCCGGATTTATTGGGTTTAAAGGGTGCGCAGGCGGGATATTAA
OTU 757	0	0	0	0	0	0	0	0	0	0	0	0	11	7	0	0	56	28	0	0	0	0	Bacteria	Proteobacteria	Gammaproteobacteria	Arenicellales	Arenicellaceae	Arenicella	OTU 757	TGGGGAATATTGGACAATGGGCGCAAGCCTGATCCAGCAATACCTCGTGTGTGAAGAAGGCCTTAGGGTTGTAAAGCACTTTCATTTGGGACGAAGGGTGTAAGTTTAATACGCTTATATCTTGACGGTACCTTAAGAAGAAGCACCGGCTAACTCCGTGCCAGCAGCCGCGGTAATACGGAGGGTGCAAGCGTTAATCGGAATTACTGGGCGTAAAGCGCGCGTAGGTGGTT
OTU 758	0	0	0	0	0	0	0	0	0	0	0	0	0	0	102	0	0	0	0	0	0	0	Bacteria	Proteobacteria	Gammaproteobacteria	Burkholderiales	Oxalobacteraceae	Herminiimonas	OTU 758	TGGGGAATTTTGGACAATGGGCGCAAGCCTGATCCAGCAATGCCGCGTGAGTGAAGAAGGCCTTCGGGTTGTAAAGCTCTTTTGTCAGGGAAGAAACGGTGAGCTCTAATACAGTTTGCTAATGACGGTACCTGAAGAATAAGCACCGGCTAACTACGTGCCAGCAGCCGCGGTAATACGTAGGGTGCAAGCGTTAATCGGAATTACTGGGCGTAAAGCGTGCGCAGGCGGTTT
OTU 759	0	0	0	0	0	0	0	0	0	0	0	0	0	0	0	0	0	0	0	0	0	102	Bacteria	Verrucomicrobiota	Verrucomicrobiae	Verrucomicrobiales	DEV007	OTU 759	OTU 759	TCGAGAATCATTCGCAATGGGCGAAAGCCTGACGGTGCGACGCCGCGTGGAGGATGAAGGCCTTAGGGTCGTAAACTCCTGTCATCAAAGAGTAAGGCCATCGGAGTAACTGCCGTTTGGTTTGATAGTATTTGAAGAGGAAGGGACGGCTAACTTCGTGCCAGCAGCCGCGGTAATACGAAGGTCCCAAGCGTTGTTCGGATTTACTGGGCGTAAAGAGTTCGTAGGCGGCA
OTU 760	0	0	30	0	0	16	0	0	0	27	8	0	0	0	0	0	10	11	0	0	0	0	Bacteria	Proteobacteria	Gammaproteobacteria	Legionellales	Legionellaceae	OTU 760	OTU 760	TGGGGAATATTGGACAATGGGCGCAAGCCTGATCCAGCAATGCCGCGTGTGTGAAGAAGGCCTGAGGGTTGTAAAGCACTTTCAGTGGGGAGGAAGGCCAATTAGTTAATAGCTGATTGGATTGACGTTACCTACAGAAGAAGCACCGGCTAACTCCGTGCCAGCAGCCGCGGTAATACGGGGGGTGCAAGCGTTAATCGGAATTACTGGGCGTAAAGCGCGCGTAGGTGGTT
OTU 761	0	0	0	0	43	0	0	0	0	0	18	18	0	0	0	0	0	0	0	0	0	23	Bacteria	Bacteroidota	Bacteroidia	Flavobacteriales	Flavobacteriaceae	Flavobacterium	OTU 761	TGAGGAATATTGGACAATGGGCGCAAGCCTGATCCAGCCATGCCGCGTGCAGGAAGACGGTCCTATGGATTGTAAACTGCTTTTGTACAGGAAGAAACACTCGTACGTGTACGAGCTTGACGGTACTGTAAGAATAAGGATCGGCTAACTCCGTGCCAGCAGCCGCGGTAATACGGAGGATCCAAGCGTTATCCGGAATCATTGGGTTTAAAGGGTCCGTAGGCGGATTTATA
OTU 762	0	0	0	0	17	0	0	0	0	0	0	18	0	0	0	0	19	30	0	0	17	0	Bacteria	Bdellovibrionota	Bdellovibrionia	Bacteriovoracales	Bacteriovoracaceae	Peredibacter	OTU 762	TGGGGAATATTGCGCAATGGGGGAAACCCTGACGCAGCAACGCCGCGTGAGTGAGGAAGGCCCTAGGGTCGTAAAGCTCTGTCAGATGGGAAGAACGGTCATTGGTCTAATAGGCCTTTGATTTGACGGTACCATCAGAGGAAGCACCGGCTAACTTCGTGCCAGCAGCCGCGGTAATACGAAGGGTGCAAGCGTTATTCGGATTTACTGGGCGTAAAGCGCGCGCAGGCGGA
OTU 763	19	0	21	7	31	0	0	0	0	5	8	4	0	0	0	0	0	0	0	0	6	0	Bacteria	Bacteroidota	Bacteroidia	Cytophagales	Cyclobacteriaceae	Aureibacter	OTU 763	TAGGGAATATTGGTCAATGGGCGAAAGCCTGAACCAGCCATGCCGCGTGAAGGATGAAGGCGTTCTGCGTTGTAAACTTCTTTTATCAGGGAAGAAAATACTCTTGCGAGAGGAACTGACGGTACCTGATGAATAAGCACCGGCTAACTCCGTGCCAGCAGCCGCGGTAATACGGAGGGTGCAAGCGTTATCCGGATTTATTGGGTTTAAAGGGTGCGCAGGCGGCGTACTAAG
OTU 764	0	0	0	0	0	0	0	0	0	0	0	0	0	0	0	0	0	0	0	101	0	0	Bacteria	Proteobacteria	Alphaproteobacteria	Rhodobacterales	Rhodobacteraceae	OTU 764	OTU 764	TAGGGAATCTTAGACAATGGGGGCAACCCTGATCTAGCCATGCCGCGTGTGTGATGAAGGCCCTAGGGTCGTAAAGCACTTTCGCCAGAGATGATAATGACAGTATCTGGTAAAGAAACCCCGGCTAACTCCGTGCCAGCAGCCGCGGTAATACGGAGGGGGTTAGCGTTGTTCGGAATTACTGGGCGTAAAGCGCGCGTAGGTGGTCTGTTAAGTCGGATGTGAAAGCCCCGG
OTU 765	0	0	0	0	0	0	0	0	0	0	0	0	0	0	0	0	0	0	0	0	0	100	Bacteria	Acidobacteriota	Acidobacteriae	Subgroup 2	OTU 765	OTU 765	OTU 765	TGGGGAATCTTGCACAATGGACGAAAGTCTGATGCAGCAACGCCGCGTGGGGGATGAAGCTTCTCGGAGTGTAAACCCCTTTCGACCCGGAAGAATGCCCGCAAGGGTTTGACGGTACGGGTATAAGAAGCCCCGGCTAACTACGTGCCAGCAGCCGCGGTAATACGTAGGGGGCCAGCGTTGCTCGGAATTACTGGGCGTAAAGGGTCTGTAGGCGGTGCGGCAAGTCGATA
OTU 766	0	0	0	0	0	0	0	0	0	0	0	0	0	0	0	0	19	0	0	0	0	81	Bacteria	Proteobacteria	Alphaproteobacteria	Rhodobacterales	Rhodobacteraceae	Dinoroseobacter	OTU 766	TGGGGAATCTTAGACAATGGGGGCAACCCTGATCTAGCCATGCCGCGTGTGTGATGAAGGCCTTAGGGTCGTAAAGCACTTTCGCCAGGGATGATAATGACAGTACCTGGTAAAGAAACCCCGGCTAACTCCGTGCCAGCAGCCGCGGTAATACGGAGGGGGTTAGCGTTGTTCGGAATTACTGGGCGTAAAGCGCGCGTAGGCGGACCATTCAGTCAGAGGTGAAATCCCAG
OTU 767	0	0	0	0	0	0	0	0	100	0	0	0	0	0	0	0	0	0	0	0	0	0	Bacteria	Bacteroidota	Bacteroidia	Bacteroidales	Bacteroidaceae	Bacteroides	thetaiotaomicron	TGAGGAATATTGGTCAATGGGCGCAGGCCTGAACCAGCCAAGTAGCGTGAAGGATGACTGCCCTATGGGTTGTAAACTTCTTTTATATGGGAATAAAGTTTTCCACGTGTGGAATTTTGTATGTACCATATGAATAAGGATCGGCTAACTCCGTGCCAGCAGCCGCGGTAATACGGAGGATCCGAGCGTTATCCGGATTTATTGGGTTTAAAGGGAGCGTAGGTGGACAGTTA
OTU 768	0	0	0	0	0	0	0	0	0	0	0	0	0	0	0	0	0	0	0	100	0	0	Bacteria	Bacteroidota	Bacteroidia	Flavobacteriales	Flavobacteriaceae	Aurantivirga	OTU 768	TGAGGAATATTGGGCAATGGAGGCAACTCTGACCCAGCCATGCCGCGTGCAGGAAGACTGCCCTATGGGTTGTAAACTGCTTTTATACAGGAAGAAACACACCTACGTGTAGGTGCTTGACGGTACTGTAAGAATAAGCACCGGCTAACTCCGTGCCAGCAGCCGCGGTAATACGGGAGTGGCAAGCGTTATCCGGAATTATTGGGCGTAAAGCGTCCGCAGGCGGCCCTACA
OTU 769	0	0	0	0	0	0	0	0	0	0	0	0	0	0	0	0	0	26	0	0	0	73	Bacteria	Proteobacteria	Alphaproteobacteria	Caulobacterales	Hyphomonadaceae	OTU 769	OTU 769	TGGGGAATCTTGCACAATGGGCGAAAGCCTGATGCAGCCATGCCGCGTGAATGATGAAGGCCTTAGGGTTGTAAAATTCTTTCATCAGGGATGATAATGACAGTACCTGAAGAAGAAGCCCCGGCTAACTTCGTGCCAGCAGCCGCGGTAATACGAAGGGGGCTAGCGTTGTTCGGAATTACTGGGCGTAAAGAGTTCGTAGGCGGGCTATTAAGCCAGATGTGAAATCCCAG
OTU 770	0	0	23	11	0	0	0	0	0	10	0	0	0	0	0	0	0	17	0	0	38	0	Bacteria	Proteobacteria	Gammaproteobacteria	Pseudomonadales	Pseudomonadaceae	Pseudomonas	OTU 770	TGGGGAATATTGGACAATGGGCGAAAGCCTGATCCAGCCATGCCGCGTGTGTGAAGAAGGCCCTCGGGTCGTAAAGCACTTTAAGTTGGGAGGAAGGGCTTACAGCGAATACCTGTGAGTTTTGACGTTACCGACAGAATAAGCACCGGCTAACTTCGTGCCAGCAGCCGCGGTAATACGAAGGGTGCAAGCGTTAATCGGAATTACTGGGCGTAAAGCGCGCGTAGGTGGCTT
OTU 771	0	0	0	0	0	0	0	0	0	0	0	0	0	15	58	0	19	0	7	0	0	0	Bacteria	Spirochaetota	Leptospirae	Leptospirales	Leptospiraceae	Turneriella	OTU 771	TTAAGAATCTTGCGCAATGGGCGAAAGCCTGACGCAGCCATGCCGCGTGAACGATGAAGGCTCTAGGGTTGTAAAGTTTACTAAAATGGGAAGAATAAGTACAGTCTAATAGGCTGTATGATGACGGTACCATTCTGAAGCCCCGGCTAATTACGTGCCAGCAGCCGCGGTAATACGTATGGGGCAAGCGTTGTTCGGAATTATTGGGCGTAAAGAGCACGCAGGCGGATAGG
OTU 772	49	0	0	0	0	50	0	0	0	0	0	0	0	0	0	0	0	0	0	0	0	0	Bacteria	Proteobacteria	Alphaproteobacteria	Rhodobacterales	Rhodobacteraceae	Falsirhodobacter	OTU 772	TGGGGAATCTTAGACAATGGGCGCAAGCCTGATCTAGCCATGCCGCGTGGACGATGAAGGCCTTAGGGTTGTAAAGTCCTTTCAGATGGGAAGATAATGACGGTACCATCAGAAGAAGCCCCGGCTAACTCCGTGCCAGCAGCCGCGGTAATACGGAGGGGGCTAGCGTTGTTCGGAATTACTGGGCGTAAAGCGCACGTAGGCGGACTAGTAAGTAAGAGGTGAAATCCCAG
OTU 773	0	0	0	0	0	0	0	0	0	0	0	0	0	0	0	0	62	37	0	0	0	0	Bacteria	Myxococcota	Polyangia	Nannocystales	Nannocystaceae	OTU 773	OTU 773	TGGGGAATATTGCGCAATGGGCGAAAGCCTGACGCAGCCACGCCGCGTGAGCGATGAAGGCTTTAGGGTCGTAAAGCTCTGTGGGGAGAGAAGAATAAACCGGGTGAAGAGCCCGGCTTGACGGTATCTCCTTAGCAAGCGCCGGCTAACTCCGTGCCAGCAGCCGCGGTAATACGGAGGGCGCAAACGTTGCTCGGAATCATTGGGCGTAAAGCGCGCGTAGGCGGTTTCGCA
OTU 774	0	0	25	20	0	0	0	0	0	0	0	0	0	15	0	0	39	0	0	0	0	0	Bacteria	Proteobacteria	Gammaproteobacteria	OTU 774	OTU 774	OTU 774	OTU 774	TGGGGAATATTGGACAATGGGGGAAACCCTGATCCAGCAATACCGCGTGTGTGAAGAAGGCCTGAGGGTTGTAAAGCACTTTAGTTGGGGAAGAAGACTACTTCGGTAGTTTGACGTTACCCAAAGAATAAGCACCGGCTAACTCTGTGCCAGCAGCCGCGGTAATACAGAGGGTGCGAGCGTTAATCGGAATTATTGGGCGTAAAGGGCACGTAGGCGGTCTTTTAAGCTAAA
OTU 775	0	0	14	0	15	30	0	0	0	7	5	16	0	0	0	0	8	4	0	0	0	0	Bacteria	Planctomycetota	Phycisphaerae	Phycisphaerales	Phycisphaeraceae	CL500-3	OTU 775	TAACGAATATTCCGCAATGCACGAAAGTGTGACGGGGCAATGCCGCGTGTGGGATGAAGCCCTTCGGGGTGTAAACCACTGTCAGGGTCTAGGAACACAATGACCAGACTCAAAGGAAGGGCCGGCTAACTCTGTGCCAGCAGCCGCGGTAATACAGAGGGCCCGAGCGTTAATCGGAATCACTGGGCTTAAAGAGTGCGTAGGCGGACGTAAAGGTATTTTGTGAAATCCCT
OTU 776	0	0	0	26	0	0	0	0	0	0	0	0	0	0	0	0	9	0	0	0	0	64	Bacteria	Proteobacteria	Alphaproteobacteria	Rhodobacterales	Rhodobacteraceae	Roseobacter clade CHAB-I-5 lineage	OTU 776	TGGGGAATCTTCGGCAATGGGCGCAAGCCTGACCGAGCCATGCCGCGTGAGTGAAGAAGGCCTTAGGGTCGTAAAGCTCTTTCGCCAGGGATGATAATGACAGTACCTGGTAAAGAAACCCCGGCTAACTCCGTGCCAGCAGCCGCGGTAATACGGAGGGGGTTAGCGTTGTTCGGAATTACTGGGCGTAAAGCGCACGTAGGCGGATCAGAAAGTTGGGGGTGAAATCCCGG
OTU 777	0	0	0	26	22	0	0	0	0	28	6	8	0	0	0	0	0	9	0	0	0	0	Bacteria	Proteobacteria	Gammaproteobacteria	OTU 777	OTU 777	OTU 777	OTU 777	TGAGGAATATTGGACAATGGGCGAAAGCCTGATCCAGCAATGCCGCGTGTGTGAAGAAGGCCTTCGGGTTGTAAAGCACTTTCAGTAGGGAAGAAGGATTGACGGTTAATACCCGTTGATATTGACATTACCTACAGAAGAAGCACCGGCTAACTCTGTGCCAGCAGCCGCGGTAATACAGAGGGTGCGAGCGTTAATCGGAATTACTGGGCGTAAAGCGTACGTAGGCGGTT
OTU 778	0	0	0	0	0	0	0	0	0	0	13	0	0	0	0	0	49	16	0	0	20	0	Bacteria	Bacteroidota	Bacteroidia	Flavobacteriales	Flavobacteriaceae	Kordia	OTU 778	TGAGGAATATTGGACAATGGAGGCAACTCTGATCCAGCCATGCCGCGTGAAGGAAGACTGCCCTATGGGTTGTAAACTTCTTTTATAGAGGAAGAAACGCAGATACGTGTATCTGTTTGACGGTACTCTACGAATAAGGATCGGCTAACTCCGTGCCAGCAGCCGCGGTAATACGGAGGATCCAAGCGTTATCCGGAATCATTGGGTTTAAAGGGTCCGCAGGCTGTTGTTTAA
OTU 779	0	0	0	0	0	0	0	0	0	0	0	0	10	0	0	0	0	0	0	0	0	88	Bacteria	Proteobacteria	Gammaproteobacteria	Pseudomonadales	Thioglobaceae	Candidatus Thioglobus	OTU 779	TGGGGAATATTGGACAATGGGCGCAAGCCTGATCCAGCAATACCGCGTGTGTGAAGAAGGCCTGAGGGTTGTAAAGCACTTTCAATTGTGAAGAAAAGCTAAAGACTAATACTCTTTAGCCTTGACGTTAACTTTAGAAGAAGCACCGGCTAACTCCGTGCCAGCAGCCGCGGTAATACGGAGGGTGCAAGCGTTAATCGGAATTACTGGGCGTAAAGCGTGCGTAGGTGGTT
OTU 780	0	0	0	0	0	0	0	0	0	0	0	0	0	0	0	0	24	65	6	0	3	0	Bacteria	Proteobacteria	Gammaproteobacteria	OTU 780	OTU 780	OTU 780	OTU 780	TGGGGAATATTGGACAATGGGCGAAAGCCTGATCCAGCAATGCCGCGTGTGTGAAGAAGGCCCTTGGGTTGTAAAGCACTTTAGTTGAGGAAGAAAAGCTTAAGGTTAATAACCTTGAGCCTTGACGTTACTCAAAGAATAAGCACCGGCTAACTCTGTGCCAGCAGCCGCGGTAAGACAGAGGGTGCAAGCGTTAATCGGAATTACTGGGCGTAAAGAGTACGTAGGCGGCT
OTU 781	0	0	0	0	0	0	0	0	0	0	0	0	0	0	0	0	0	0	0	0	0	98	Bacteria	Proteobacteria	Alphaproteobacteria	Rhodobacterales	Rhodobacteraceae	OTU 781	OTU 781	TGGGGAATCTTAGACAATGGGCGCAAGCCTGATCTAGCCATACCGCGTGAGTGATGAAGGCCTTAGGGTCGTAAAGCTCTTTCGCCAGGGATGATAATGACAGTACCTGGTAAAGAAGTCCCGGCTAACTCCGTGCCAGCAGCCGCGGTAATACGGAGGGGACTAGCGTTGTTCGGAATTACTGGGCGTAAAGCGCACGTAGGCGGACTGGAAAGTTGGAGGTGAAATCCCAG
OTU 782	0	0	17	0	0	0	0	0	0	0	0	0	0	0	0	10	27	0	0	0	0	44	Bacteria	Proteobacteria	Alphaproteobacteria	Rhodobacterales	Rhodobacteraceae	Pacificibacter	marinus	TGGGGAATCTTAGACAATGGGCGCAAGCCTGATCTAGCCATGCCGCGTGAGTGATGAAGGCCTTAGGGTCGTAAAGCTCTTTCACCTGTGAAGATAATGACGGTAGCAGGAAAAGAAACCCCGGCTAACTCCGTGCCAGCAGCCGCGGTAATACGGAGGGGGTTAGCGTTGTTCGGAATTACTGGGCGTAAAGCGTACGTAGGCGGATTAGTAAGTAAGAGGTGAAATCCCAT
OTU 783	0	0	31	12	12	0	0	0	0	20	0	23	0	0	0	0	0	0	0	0	0	0	Bacteria	Proteobacteria	Gammaproteobacteria	Coxiellales	Coxiellaceae	Coxiella	OTU 783	TGGGGAATATTGGACAATGGGCGAAAGCCTGATCCAGCAATGCCGCGTGTGTGAAGAAGGCCTTCGGGTTGTAAAGCACTTTCAGTAGGGAGGAAATGCCCAAAGTTAATATCTTTGGGAGCTGACGTTACCTACAGAAGAAGCACTGGCTAACTCTGTGCCAGCAGCCGCGGTAATACAGAGAGTGCAAGCGTTAATCGGAATTACTGGGCGTAAAGAGCACGTAGGCGGAGT
OTU 784	0	0	0	0	0	0	0	0	0	0	0	0	0	0	0	0	74	24	0	0	0	0	Bacteria	Bacteroidota	Bacteroidia	Flavobacteriales	Cryomorphaceae	Vicingus	OTU 784	TGAGGAATATTGGTCAATGGACGCAAGTCTGAACCAGCCATGCCGCGTGCAGGATGACTGCCCTATGGGTTGTAAACTGCTTTTATATAGGAAGAAACCTCTCTACGTGTAGAGAGCTGACGGTACTATAAGAATAAGGACCGGCTAACTCCGTGCCAGCAGCCGCGGTAATACGGAGGGTCCAAGCGTTATCCGGATTTATTGGGTTTAAAGGGTACGTAGGCGGAATTTTAA
OTU 785	0	0	0	0	0	0	0	0	0	0	0	0	0	0	0	0	0	0	0	0	0	96	Bacteria	Proteobacteria	Alphaproteobacteria	Caulobacterales	Parvularculaceae	Parvularcula	OTU 785	TGGGGAATATTGGGCAATGGGCGCAAGCCTGACCCAGCCATGCCGCGTGAGTGATGAAGGCCTTAGGGTTGTAAAACTCTTTCGCCGGTGAAGATAATGACGGTAACCGGTAAAGAAGCCCCGGCTAATTTCGTGCCAGCAGCCGCGGTAATACGAAAGGGGCTAGCGTTGTTCGGAATTACTGGGCGTAAAGCGCGCGTAGGCGGCACATCAAGTTGGGGGTGAAATCCCAG
OTU 786	73	0	0	0	23	0	0	0	0	0	0	0	0	0	0	0	0	0	0	0	0	0	Bacteria	Proteobacteria	Alphaproteobacteria	Rhodobacterales	Rhodobacteraceae	OTU 786	OTU 786	TGGGGAATCTTGGACAATGGGGGAAACCCTGATCCAGCCATGCCGCGTGAGTGAAGAAGGCCCTAGGGTCGTAAAACTCTTTCAACTGTGAAGATAATGACGGTAGCAGTAGAAGAAGTCCCGGCTAACTCCGTGCCAGCAGCCGCGGTAATACGGAGGGGACTAGCGTTGTTCGGAATTACTGGGCGTAAAGCGTGCGTAGGCGGCTAGTTAAGTTAGGTGTGAAAGCCCCGG
OTU 787	0	0	0	0	0	43	0	0	0	0	0	0	53	0	0	0	0	0	0	0	0	0	Bacteria	Actinobacteriota	Actinobacteria	Micrococcales	Microbacteriaceae	Microbacterium	ginsengisoli	TGGGGAATATTGCACAATGGGCGAAAGCCTGATGCAGCAACGCCGCGTGAGGGACGACGGCCTTCGGGTTGTAAACCTCTTTTAGCAAGGAAGAAGCGAAAGTGACGGTACTTGCAGAAAAAGCGCCGGCTAACTACGTGCCAGCAGCCGCGGTAATACGTAGGGCGCAAGCGTTATCCGGAATTATTGGGCGTAAAGAGCTCGTAGGCGGTTTGTCGCGTCTGCTGTGAAAA
OTU 788	0	0	0	0	0	0	0	0	0	0	96	0	0	0	0	0	0	0	0	0	0	0	Bacteria	Proteobacteria	Gammaproteobacteria	Enterobacterales	Alteromonadaceae	Alteromonas	OTU 788	TGGGGAATATTGCACAATGGGGGAAACCCTGATGCAGCCATGCCGCGTGTGTGAAGAAGGCCTTCGGGTTGTAAAGCACTTTCAGTTGTGAGGAAAAGTTAGTAGTTAATACCTGCTAGCCGTGACGTTAACAACAGAAGAAGCACCGGCTAACTCCGTGCCAGCAGCCGCGGTAATACGGAGGGGGCAAGCGTTGTTCGGAATCACTGGGCGTAAAGCGCGCGTAGGCGGATT
OTU 789	0	0	0	0	0	0	0	0	0	0	0	0	0	0	0	0	0	0	0	0	0	96	Bacteria	Proteobacteria	Alphaproteobacteria	Rhodobacterales	Rhodobacteraceae	Oceaniovalibus	OTU 789	TGGGGAATCTTAGACAATGGGCGCAAGCCTGATCTAGCCATGCCGCGTGAGTGACGAAGGTCTTAGGATCGTAAAGCTCTTTCGCTGGGGAAGATAATGACTGTACCCAGTAAAGAAGTCCCGGCTAACTCCGTGCCAGCAGCCGCGGTAATACGGAGGGGACTAGCGTTGTTCGGAATTACTGGGCGTAAAGCGCACGTAGGCGGATTAGCAAGTTAGGGGTGAAATCCCGG
OTU 790	0	0	0	0	0	0	0	0	0	0	0	0	0	0	0	0	10	0	0	0	57	29	Bacteria	Proteobacteria	Gammaproteobacteria	Pseudomonadales	Marinomonadaceae	Marinomonas	OTU 790	TGGGGAATATTGGACAATGGGCGCAAGCCTGATCCAGCCATGCCGCGTGTGTGAAGAAGGCCTTAGGGTTGTAAAGCACTTTCAGAGGGGAGGAAAGGTTGTTGATTAATACTCAATAGCTGTGACGTTACCCTCAGAAGAAGCACCGGCTAACTCTGTGCCAGCAGCCGCGGTAATACAGAGGGTGCAAGCGTTAATCGGAATTACTGGGCGTAAAGCGCGCGTAGGTGGTT
OTU 791	0	0	0	0	0	0	0	0	0	0	0	0	0	0	0	0	21	40	0	0	0	34	Bacteria	Proteobacteria	Gammaproteobacteria	Enterobacterales	Kangiellaceae	OTU 791	OTU 791	TGGGGAATATTGGACAATGGGCGAAAGCCTGATCCAGCAATACCGCGTGTGTGAAGAAGGCCTGAGGGTTGTAAAGCACTTTCAATAGAGACGAAAAGCCTTGGATTAATACTCCTGGGTCTTGACTTAACCTATAGAAGAAGCACCGGCTAACTCCGTGCCAGCAGCCGCGGTAATACGGAGGGTGCAAGCGTTAATCGGAATTACTGGGCGTAAAGCGCTCGTAGGCGGCT
OTU 792	0	0	0	0	0	0	0	0	66	0	0	0	29	0	0	0	0	0	0	0	0	0	Bacteria	OTU 792	OTU 792	OTU 792	OTU 792	OTU 792	OTU 792	ATGGGGGGTCGTCAAAGTGGCCAAGTTCCGAGGAATCGAGGTGGCAGCCAAGACACTGTACGAGCAGCTCAGTTCCGACTATTACCGACACGTGTTTATTCGTGAGATGAACATGGCGGCTCGTGTACGACACCCACACCTGGTCCAGTTCATAGGAGCCACACTGGAGGGGGAGATGATCATCCTGACAGAGCTCATGGCCACCAGTCTGAGGAGGGTGCTGGAGGGAGGTC
OTU 793	95	0	0	0	0	0	0	0	0	0	0	0	0	0	0	0	0	0	0	0	0	0	Bacteria	Bacteroidota	Bacteroidia	Cytophagales	Bernardetiaceae	Bernardetia	OTU 793	TAGGGAATATTGGACAATGGAGGCAACTCTGATCCAGCCATACCGCGTGAAGGAAGACGGTCCTCTGGATTGTAAACTTCTTTTATACAGGAAGAAATGGAGTCTTGCGAGACTTCTTTGACGGTACTGTATGAATAAGCACCGGCTAACTACGTGCCAGCAGCCGCGGTAATACGTAGGGTGCAAGCGTTGTCCGGAATTACTGGGTTTAAAGGGTACGTAGGTGGGCGTCT
OTU 794	0	0	0	0	0	0	0	0	0	0	0	0	0	0	0	0	0	94	0	0	0	0	Bacteria	Bacteroidota	Bacteroidia	Cytophagales	Cyclobacteriaceae	OTU 794	OTU 794	TAGGGAATATTGGTCAATGGGCGAGAGCCTGAACCAGCCATGCCGCGTGTAGGAAGACGGCCTTCTGGGTTGTAAACTACTTTTATATGGGAAGAAAAAAGCCTTGCGAGGCAAATTGACGGTACCATACGAATAAGCACCGGCTAACTCCGTGCCAGCAGCCGCGGTAATACGGAGGGTGCGAGCGTTAATCGGAATTACTGGGCGTAAAGCGCACGCAGGCGGTTTGTTAAG
OTU 795	0	0	0	0	0	0	0	0	0	0	0	0	0	0	0	0	0	0	0	0	0	94	Bacteria	Bacteroidota	Bacteroidia	Flavobacteriales	Flavobacteriaceae	OTU 795	OTU 795	TGAGGAATATTGGACAATGGGCGAAAGCCTGATCCAGCCATGCCGCGTGCAGGAAGACTGCCCTATGGGTTGTAAACTGCTTTTATACAGGAAGAAACCGCTCTACGTGTAGAGTCTTGACGGTACTGTAAGAATAAGGATCGGCTAACTCCGTGCCAGCAGCCGCGGTAATACGGAGGATCCAAGCGTTATCCGGAATCATTGGGTTTAAAGGGTCCGTAGGTGGATAATTA
OTU 796	0	0	0	0	0	0	0	0	0	0	0	0	0	0	0	0	0	0	0	94	0	0	Bacteria	Proteobacteria	Alphaproteobacteria	Rhodobacterales	Rhodobacteraceae	OTU 796	OTU 796	TAGGGAATCTTAGACAATGGGGGCAACCCTGATCTAGCCATGCCGCGTGTGTGATGAAGGCCCTAGGGTCGTAAAGCACTTTCGCCAGAGATGATAATGACAGTATCTGGTAAAGAAACCCCGGCTAACTCCGTGCCAGCAGCCGCGGTAATACGGAGGGGGTTAGCGTTGTTCGGAATTACTGGGCGTAAAGCGCACGTAGGCGGATTGGAAAGTTGGGGGTGAAATCCCGGG
OTU 797	0	0	0	0	0	0	0	0	0	0	0	0	0	0	0	0	0	38	0	0	56	0	Bacteria	Proteobacteria	Gammaproteobacteria	Pseudomonadales	Nitrincolaceae	Neptunomonas	OTU 797	TGGGGAATATTGCACAATGGGGGAAACCCTGATGCAGCCATGCCGCGTGTGTGAAGAAGGCCTTCGGGTTGTAAAGCACTTTCAGTTGTGAGGAAAGGGTAGTAGTTAATACTTACTATCTGTGACGTTAGCAACAGAAGAAGGACCGGCTAACTCCGTGCCAGCAGCCGCGGTAATACGGAGGGTCCGAGCGTTAATCGGAATTACTGGGCGTAAAGCGCGCGTAGGCGGCTT
OTU 798	0	0	0	0	0	0	0	0	0	3	0	0	0	0	0	0	43	48	0	0	0	0	Bacteria	Proteobacteria	Gammaproteobacteria	Pseudomonadales	OM182 clade	OTU 798	OTU 798	TAGGGAATATTGTGCAATGGGCGAAAGCCTGACACAGCCATGCCGCGTGTGTGAAGAAGGCCTTAGGGTTGTAAAGCACTTTCAGCGGGGAGGAATTAGCAGATCTAATACATCTGTGAAATGACGTTACCCGCAGAAGAAGTACCGGCTAACTCCGTGCCAGCAGCCGCGGTAATACGGAGGGTACGAACGTTAATCGGAATTACTGGGCGTAAAGCGCGCGTAGGTGGTTT
OTU 799	0	0	44	0	8	0	0	0	0	41	0	0	0	0	0	0	0	0	0	0	0	0	Bacteria	Verrucomicrobiota	Chlamydiae	Chlamydiales	OTU 799	OTU 799	OTU 799	TCGAGAATCATTCGCAATGGGCGAAAGCCTGACGATGCGACGCCGTGTGAACGAAGAAGGCCTTAGGGTTGTAAAGTTCTTTCGCCTGGGAACAAGAGAGGAAGATTAATAATCTTCTAATTTGAGGGTACCAGGTAAAGAAGCACCGGCTAACTCCGTGCCAGCAGCTGCGGTAATACGGAGGGTGCAAGCATTAATCGGATTTATTGGGCGTAAAGGGCGCGTAGGCGGTAA
OTU 800	0	0	0	0	0	0	0	0	0	12	11	0	15	0	0	0	27	16	0	0	0	12	Bacteria	Proteobacteria	Alphaproteobacteria	Rhizobiales	Hyphomicrobiaceae	Filomicrobium	OTU 800	TGGGGAATATTGGACAATGGGCGCAAGCCTGATCCAGCCATGCCGCGTGAGTGACGAAGGCCTTAGGGTTGTAAAACTCTTTTGGCGGGGGCGATAATGACGGTACCCGCAGAATAAGCCCCGGCTAACTTCGTGCCAGCAGCCGCGGTAATACGAAGGGGGCTAGCGTTGTTCGGAATCACTGGGCGTAAAGCGCACGTAGGCGGACTGATCAGTTGGGGGTGAAATCCCAG
OTU 801	0	0	0	0	0	0	0	0	0	0	0	0	0	0	0	0	0	0	0	0	0	92	Bacteria	Bacteroidota	Bacteroidia	Flavobacteriales	Flavobacteriaceae	OTU 801	OTU 801	TGAGGAATATTGGACAATGGAGGAGACTCTGATCCAGCCATGCCGCGTGCAGGAAGACGGCCCTATGGGTTGTAAACTGCTTTTGTACGGGAAGAAACCCCACCACGTGTGGTGGGTTGACGGTACCGTAAGAATAAGCACCGGCTAACTCCGTGCCAGCAGCCGCGGTAATACGGAGGGGACTAGCGTTGTTCGGAATTACTGGGCGTAAAGCGCACGTAGGCGGATTAGTC
OTU 802	0	0	0	0	0	0	0	0	0	0	0	0	19	0	0	0	42	24	0	0	0	7	Bacteria	Bacteroidota	Bacteroidia	Flavobacteriales	Cryomorphaceae	Vicingus	OTU 802	TGAGGAATATTGGTCAATGGACGAAAGTCTGAACCAGCCATGCCGCGTGAAGGAAGAAGGTGTTCTGCATCGTAAACTTCTTTTATATAGGAAGAAACTTCTCTACGTGTAGAGAACTGACGGTACTATATGAATAAGGACCGGCTAACTCCGTGCCAGCAGCCGCGGTAATACGGAGGGTCCAAGCGTTATCCGGATTTATTGGGTTTAAAGGGTCCGTAGGCGGATTTTTA
OTU 803	0	0	0	0	0	0	0	0	0	0	0	0	0	0	0	0	0	0	0	0	0	92	Bacteria	Proteobacteria	Alphaproteobacteria	OTU 803	OTU 803	OTU 803	OTU 803	TGGGGAATATTGGACAATGGAGGAAACTCTGATCCAGCAATGCCGCGTGAGTGATGACGGCCTTAGGGTTGTAAAGCTCTTTCAGATGTGAAGATGATGACGGTAACATCAGAAGAAGCCCCGGCTAACTTCGTGCCAGCAGCCGCGGTAATACGAAGGGGGCTAGCGTTGTTCGGAATCACTGGGCGTAAAGAGAGTGTAGGCGGATTATTAAGTCAGAAGTGAAAGCCCAG
OTU 804	0	0	0	0	0	0	0	0	0	0	0	0	0	0	0	0	10	50	0	0	22	10	Bacteria	Proteobacteria	Gammaproteobacteria	Pseudomonadales	Nitrincolaceae	Amphritea	OTU 804	TGGGGAATATTGCACAATGGGCGCAAGCCTGATGCAGCCATGCCGCGTGTGTGAAGAAGGCCTTAGGGTTGTAAAGCACTTTCAGCAGTGAGGAAAGGTGTGTCGTTAATAGCGGCATACTGTGACGTTAACTGCAGAAGAAGGACCGGCTAACTCCGTGCCAGCAGCCGCGGTAATACGGAGGGTCCGAGCGTTAATCGGAATTACTGGGCGTAAAGCGCGCGTAGGCGGTT
OTU 805	0	0	0	0	0	0	0	0	92	0	0	0	0	0	0	0	0	0	0	0	0	0	Bacteria	Proteobacteria	Gammaproteobacteria	OTU 805	OTU 805	OTU 805	OTU 805	TGGGGAATATTGGACAATGGGGGAAACCCTGATCCAGCGATGCCGCGTGTGTGAAGAAGGCCTGCGGGTTGTAAAGCACTTTCAGTGAGGAGGATGGCTTCGCGTATTAATACTACGCGGAGTTGACGTTACTCACAGAAGAAGCACCGGCTAACTCCGTGCCAGCAGCCGCGGTAATACGGAGGGTGCAAGCGTTAATCGGAATTACTGGGCGTAAAGCGTACGTAGGCGGT
OTU 806	0	0	0	52	40	0	0	0	0	0	0	0	0	0	0	0	0	0	0	0	0	0	Bacteria	Proteobacteria	Gammaproteobacteria	Enterobacterales	Alteromonadaceae	Alteromonas	OTU 806	TGGGGAATATTGCACAATGGGGGAAACCCTGATGCAGCCATGCCGCGTGTGTGAAGAAGGCCTTCGGGTTGTAAAGCACTTTCAGTTGTGAGGAAAAGTTAGTAGTTAATACCTGCTAGCCGTGACGTTAACAACAGAAGAAGCCCCGGCTAACTTCGTGCCAGCAGCCGCGGTAATACGAAGGGGGCGAGCGTTGTTCGGAATTACTGGGCGTAAAGGGCGCGCAGGCGGTCA
OTU 807	0	0	0	0	0	0	0	0	75	0	0	0	0	0	0	0	17	0	0	0	0	0	Bacteria	Bacteroidota	Bacteroidia	Flavobacteriales	Cryomorphaceae	OTU 807	OTU 807	TGAGGAATATTGGGCAATGGACGAAAGTCTGACCCAGCCATGCCGCGTGCAGGATGACGGCCCTATGGGTTGTAAACTGCTTTTATGTAGGAAGAAACCCCTCTACGTGTAGAGGGCTGACGGTACTACTTGAATAAGCATCGGCTAACTCCGTGCCAGCAGCCGCGGTAATACGGAGGATGCAAGCGTTATCCGGATTCATTGGGTTTAAAGGGTCCGTAGGCGGGTTTTTA
OTU 808	13	13	0	0	0	0	0	8	0	0	0	0	3	24	5	6	0	5	0	14	0	0	Bacteria	Cyanobacteria	Cyanobacteriia	Chloroplast	OTU 808	OTU 808	OTU 808	TAGGGAATTTTCCGCAATGGGCGAAAGCCTGACGGAGCAATACCGCGTGAGGGATGACGGCCTGTGGGTTGTAAACCTCTTTTCTCAAGGAAGAAGTTCTGACGGTACTTGAGGAATAAGCATCGGCTAACTCTGTGCCAGCAGCCGCGGTAATACAGAGGATGCAAGCGTTATCCGGAATCACTGGGCATAAAGCGTCTGTAGGTTGTTTGGTAAGTCTGCTGTTAAAGACT
OTU 809	0	0	0	18	0	0	0	0	0	0	21	0	0	0	0	0	0	52	0	0	0	0	Bacteria	Cyanobacteria	Cyanobacteriia	Synechococcales	Cyanobiaceae	OTU 809	OTU 809	TGGGGAATTTTCCGCAATGGGCGAAAGCCTGACGGAGCAACGCCGCGTGAGGGATGAAGGCCTCTGGGCTGTAAACCTCTTTTATCAAGGAAGAAGATCTGACGGTACTTGATGAATAAGCCACGGCTAATTCCGTGCCAGCAGCCGCGGTAATACGGAGGGTGCAAGCGTTGTCCGGATTTATTGGGTTTAAAGGGTGCGTAGGCGGCGTATTAAGTCAGTGGTGAAAGACTA
OTU 810	0	0	17	7	0	0	0	0	0	44	0	12	0	0	0	0	11	0	0	0	0	0	Bacteria	Bacteroidota	Bacteroidia	Bacteroidales	Bacteroidaceae	Bacteroides	OTU 810	TGAGGAATATTGGTCAATGGGCGCAGGCCTGAACCAGCCAAGTAGCGTGAAGGATGACTGCCCTATGGGTTGTAAACTTCTTTTATAAAGGAATAAAGTCGGGTATGTATACCCGTTTGCATGTACTTTATGAATAAGGATCGGCTAACTCCGTGCCAGCAGCCGCGGTAATACGGAGGATCCGAGCGTTATCCGGATTTATTGGGTTTAAAGGGAGCGTAGATGGATGTTTAA
OTU 811	0	0	0	0	0	0	0	0	0	0	0	0	0	0	0	0	83	8	0	0	0	0	Bacteria	Bacteroidota	Bacteroidia	Chitinophagales	Saprospiraceae	OTU 811	OTU 811	TAAGGAATATTGGACAATGGACGCAAGTCTGATCCAGCCATCCCGCGTGCAGGATGACGGCTCTATGGGTTGTAAACTGCTTTTATAAGAGAAGAATAGCATTGATTTATCAGTGTGTGACGGTATCTTATGAATAAGCACCGGCTAACTCCGTGCCAGCAGCCGCGGTAATACGGAGGGTGCAAGCGTTATCCGGAATCACTGGGTTTAAAGGGTGCGTAGGCGGTCAGATAA
OTU 812	0	0	0	0	0	0	0	0	0	0	0	0	17	0	0	0	51	23	0	0	0	0	Bacteria	Proteobacteria	Gammaproteobacteria	Pseudomonadales	OTU 812	OTU 812	OTU 812	TGGGGAATATTGGACAATGGGCGCAAGCCTGATCCAGCCATACCGCGTGTGTGAAGAAGGCCTTAGGGTTGTAAAGCACTTTCAGCGAGGAGGAAAAGTTAGTAGTTAATAGCTGCTAGCCGTGACGTTACTCGCAGAAGAAGCACCGGCTAACTCCGTGCCAGCAGCCGCGGTAATACGGAGGGTGCAAGCGTTAATCGGAATTACTGGGCGTAAAGCGCGCGTAGGCGGCT
OTU 813	0	0	38	26	11	0	0	0	0	0	0	16	0	0	0	0	0	0	0	0	0	0	Bacteria	Proteobacteria	Alphaproteobacteria	Rhodobacterales	Rhodobacteraceae	OTU 813	OTU 813	TGGGGAATCTTGGACAATGGGGGAAACCCTGATCCAGCCATGCCGCGTGAGTGAAGAAGGCCCTAGGGTCGTAAAACTCTTTCAACTGTGAAGATAATGACGGTAGCAGTAGAAGAAGTCCCGGCTAACTCCGTGCCAGCAGCCGCGGTAATACGAAGGTCCCAAGCGTTGTTCGGATTTACTGGGCGTAAAGAGTCTGTAGGCGGTATGGTAAGTCAGATGTGAAATCCCGGG
OTU 814	0	0	0	0	0	0	0	0	0	0	0	0	0	0	0	0	50	40	0	0	0	0	Bacteria	Proteobacteria	Alphaproteobacteria	Rhodobacterales	Rhodobacteraceae	Litoreibacter	OTU 814	TGGGGAATCTTAGACAATGGGCGAAAGCCTGATCTAGCCATGCCGCGTGAGTGACGAAGGCCTTAGGGTCGTAAAGCTCTTTCGCCAGAGATGATAATGACAGTATCTGGTAAAGAAACCCCGGCTAACTCCGTGCCAGCAGCCGCGGTAATACGGAGGGGGTTAGCGTTGTTCGGAATTACTGGGCGTAAAGCGTACGTAGGCGGACTAGTCAGTCAGAGGTGAAATCCCAGG
OTU 815	0	0	0	0	0	0	0	0	0	0	0	0	0	0	0	0	0	28	0	0	62	0	Bacteria	Proteobacteria	Gammaproteobacteria	Enterobacterales	Vibrionaceae	Photobacterium	OTU 815	TGGGGAATATTGCACAATGGGGGAAACCCTGATGCAGCCATGCCGCGTGTATGAAGAAGGCCTTCGGGTTGTAAAGTACTTTCAGTCGTGAGGAAGGGGTAATCATTAATAGTGGTTGCCTTTGACGTTAGCGACAGAAGAAGCACCGGCTAACTCCGTGCCAGCAGCCGCGGTAATACGGAGGGTGCGAGCGTTAATCGGAATTACTGGGCGTAAAGCGCATGCAGGCGGTC
OTU 816	0	0	11	0	0	46	0	0	0	0	0	0	21	0	0	0	12	0	0	0	0	0	Bacteria	Proteobacteria	Gammaproteobacteria	Burkholderiales	Comamonadaceae	Pelomonas	OTU 816	TGGGGAATTTTGGACAATGGGCGCAAGCCTGATCCAGCCATGCCGCGTGCGGGAAGAAGGCCTTCGGGTTGTAAACCGCTTTTGTCAGGGAAGAAAAGGTTCTGGCTAATACCTGGGACTCATGACGGTACCTGAAGAATAAGCACCGGCTAACTACGTGCCAGCAGCCGCGGTAATACGTAGGGTGCAAGCGTTAATCGGAATTACTGGGCGTAAAGCGTGCGCAGGCGGTT
OTU 817	0	0	0	0	0	0	0	0	0	0	0	0	0	0	0	0	0	0	0	90	0	0	Bacteria	Proteobacteria	Gammaproteobacteria	Pseudomonadales	Pseudohongiellaceae	Pseudohongiella	OTU 817	TGGGGAATATTGGACAATGGGCGCAAGCCTGATCCAGCCATGCCGCGTGTGTGAAGAAGGCTCTAGGGTTGTAAAGCACTTTCAGTAGGGAGGAAGGCCAGAGTGTTAATAGCGCTTTGGATTGACGTTACCTACAGAAGCAGCACCGGCTAACTCCGTGCCAGCAGCCGCGGTAATACGGAGGGGGTTAGCGTTGTTCGGAATTACTGGGCGTAAAGCGCACGTAGGCGGATT
OTU 818	0	0	18	0	0	0	0	0	0	12	9	14	0	0	0	0	13	8	0	16	0	0	Bacteria	Cyanobacteria	Cyanobacteriia	Synechococcales	Cyanobiaceae	OTU 818	OTU 818	TGGGGAATTTTCCGCAATGGGCGAAAGCCTGACGGAGCAACGCCGCGTGAGGGATGAAGGCCTCTGGGCTGTAAACCTCTTTTATCAAGGAAGAAGATCTGACGGTACTTGATGAATAAGCCACGGCTAATTCCGTGCCAGCAGCCGCGGTAATACGAAGGTCCCAAGCGTTGTTCGGAATAACTGGGCGTAAAGCGTGTGTAGGCCGCGCGGAAAGTCGGATGTGAAAGCCCA
OTU 819	0	0	0	0	0	0	0	0	89	0	0	0	0	0	0	0	0	0	0	0	0	0	Bacteria	Verrucomicrobiota	Chlamydiae	Chlamydiales	Chlamydiaceae	OTU 819	OTU 819	TCGAGAATCATTCGCAATGGGCGAAAGCCTGACGATGCGACGCCGTGTGAGCGAAGAAGGCCTTAGGGTTGTAAAGCTCTTTCGCCAGGGAATAAGAGAAGCAGATTAATACTCTGCTAATTTGAAGGTACCTGGTAAAGAAGCACCGGCTAACTCCGTGCCAGCAGCTGCGGTAATACGGAGGGTGCAAGCGTTAATCGGATTCATTGGGCGTAAAGAGTGCGTAGGCGGAT
OTU 820	0	0	0	0	0	0	0	0	88	0	0	0	0	0	0	0	0	0	0	0	0	0	Bacteria	Planctomycetota	Planctomycetes	Pirellulales	Pirellulaceae	Pir4 lineage	OTU 820	TCGAGAATCTTCGGCAATGTGCGCAAGCATGACCGAGCGACGCCGCGTGTGGGATGAAGGCCTTCGGGTTGTAAACCACTGTCAGTTGGGAGGAAGGCTCCGTGAAGAGCGGAGTTTGACCCATCTTCAGAGGAAGGCCGGGCTAAGTTCGTGCCAGCAGCCGCGGTAAGACGAACCGGCCAAACGTTATTCGGAATTATTGGGCTTAAAGGGTGCGTAGGCGGTGCTGTAAG
OTU 821	3	65	0	20	0	0	0	0	0	0	0	0	0	0	0	0	0	0	0	0	0	0	Bacteria	Proteobacteria	Gammaproteobacteria	Piscirickettsiales	Piscirickettsiaceae	Candidatus Endoecteinascidia	OTU 821	TGGGGAATATTGGACAATGGGCGAAAGCCTGATCCAGCAATGCCACGTGTGTGAAGAAGGCCTGAGGGTTGTAAAGCACTTTTACAAGTGAGGAAGTTTATTATGTTAATAGCGTAGTAAATTGACGTTAGCTTGAGAATAAGCACCGGCAAACTCCGTGCCAGCAGCCGCGGTAATACGGAGGGTGCAAGCGTTAATCGGACTTATTGGGCGTAAAGGGCCAGTAGGTGGTT
OTU 822	0	0	0	0	0	0	0	0	88	0	0	0	0	0	0	0	0	0	0	0	0	0	Bacteria	Bacteroidota	Bacteroidia	Bacteroidales	Bacteroidaceae	Bacteroides	ovatus	TGAGGAATATTGGTCAATGGGCGAGAGCCTGAACCAGCCAAGTAGCGTGAAGGATGAAGGCTCTATGGGTCGTAAACTTCTTTTATATGGGAATAAAGTATTCCACGTGTGGAATTTTGTATGTACCATATGAATAAGGATCGGCTAACTCCGTGCCAGCAGCCGCGGTAATACGGAGGATCCGAGCGTTATCCGGATTTATTGGGTTTAAAGGGAGCGTAGGTGGATTGTTA
OTU 823	0	0	3	4	0	0	0	0	0	0	0	5	48	0	0	0	0	0	20	0	0	8	Bacteria	Bacteroidota	Bacteroidia	Flavobacteriales	Crocinitomicaceae	Crocinitomix	OTU 823	TGAGGAATATTGGTCAATGGAGGCAACTCTGAACCAGCCATGCCGCGTGTAGGAAGACTGCCCTATGGGTTGTAAACTACTTTTATTTAGGAAGAAACCCAGATACGTGTATCTGGCTGACGGTACTAAAGGAATAAGCACCGGCTAACTCCGTGCCAGCAGCCGCGGTAATACGGAGGGTGCGAGCGTTATCCGGAATTATTGGGTTTAAAGGGTCCGTAGGCGGTCTATTA
OTU 824	0	0	0	0	0	6	0	0	0	0	0	0	71	0	0	0	0	0	11	0	0	0	Bacteria	Planctomycetota	Phycisphaerae	Phycisphaerales	Phycisphaeraceae	FS140-16B-02 marine group	OTU 824	TAACGAATATTCCGCAATGCGCGAAAGCGTGACGGAGCAATGCCGCGTGTGGGATGAAGCTCCTTGGAGTGTAAACCACTGTCAGAGTGTAGGAAAAAAATGACCAGACTCAAAGGAAGGGCCGGCTAACTTCGTGCCAGCAGCCGCGGTAATACGAAGGGCCCGAGCGTTAATCGGAATCACTGGGCTTAAAGCGTGTGTAGGCGGACATGTAGGCATCTTGTGAAATCCCT
OTU 825	0	29	0	16	0	0	0	0	0	0	0	0	0	0	0	0	0	0	0	43	0	0	Bacteria	Cyanobacteria	Cyanobacteriia	OTU 825	OTU 825	OTU 825	OTU 825	TGGGGAATTTTCCGCAATGGGCGAAAGCCTGACGGAGCAACGCCGCGTGAGGGATGAAGGCCTCTGGGCTGTAAACCTCTTTTATCAAGGAAGAAGATCTGACGGTACTGTAAGAATAAGGATCGGCTAACTCCGTGCCAGCAGCCGCGGTAATACGGAGGATCCAAGCGTTATCCGGAATCATTGGGTTTAAAGGGTCCGCAGGCGGTCTTTTAAGTCAGAGGTGAAATCCT
OTU 826	0	0	0	0	0	0	0	0	0	0	0	0	0	4	0	0	64	19	0	0	0	0	Bacteria	Proteobacteria	Alphaproteobacteria	Micavibrionales	OTU 826	OTU 826	OTU 826	TGAGGAATATTGCGCAATGGAGGAAACTCTGACGCAGCCATGCCGCGTGAATGAAGAAGGCCTTAGGGTTGTAAAATTCTTTCAGATGCGAAGATAATGACGGTAACATCAGAAGAAGCTCCGGCTAAATTCGTGCCAGCAGCCGCGGTAATACGAATGGAGCGAGCGTTGTTCGGAATCATTGGGCGTAAAGCGTATGTAGGCGGACTTGAAAGTCAGAAGTGAAATCCCGAG
OTU 827	0	0	0	11	0	0	0	0	0	0	0	0	0	0	0	0	0	0	0	16	60	0	Bacteria	Bacteroidota	Bacteroidia	Flavobacteriales	Flavobacteriaceae	Mesonia	algae	TGAGGAATATTGGACAATGGAGGCAACTCTGATCCAGCCATGCCGCGTGCAGGAAGACTGCCCTATGGGTTGTAAACTGCTTTTATAGAGGAAGAAACCTCCCTTCGTGAAGGGAATTGACGGTACTCTACGAATAAGGATCGGCTAACTCCGTGCCAGCAGCCGCGGTAATACGGAGGATCCAAGCGTTATCCGGAATCATTGGGTTTAAAGGGTCCGTAGGCGGACTAATAA
OTU 828	0	0	32	0	0	0	0	0	0	21	0	0	24	0	0	0	10	0	0	0	0	0	Bacteria	Verrucomicrobiota	Verrucomicrobiae	Verrucomicrobiales	Rubritaleaceae	Rubritalea	OTU 828	TCGAGAATCATTCACAATGGGGGAAACCCTGATGGTGCAACGCCGCGTGTGGGATGAAGGCCCTAGGGTCGTAAACCACTGTCATGTGAGAGTAAGGCATAAAGGTTAATATCTTTTATGTTTGATAGTATCACAAGAGGAAGGGACGGCTAACTTCGTGCCAGCAGCCGCGGTAATACGAAGGTCCCGAGCGTTATTCGGAATCACTGGGCGTAAAGGGAGCGTAGGCTGCG
OTU 829	0	0	0	0	0	29	0	0	0	0	0	0	58	0	0	0	0	0	0	0	0	0	Bacteria	Bacteroidota	Bacteroidia	Flavobacteriales	Flavobacteriaceae	Polaribacter	OTU 829	TGAGGAATATTGGACAATGGAGGAGACTCTGATCCAGCCATGCCGCGTGTAGGAAGAATGCCCTATGGGTTGTAAACTACTTTTATACAGGAAGAAACACTGGTATGTATACCAGCTTGACGGTACTGTAAGAATAAGGACCGGCTAACTCCGTGCCAGCAGCCGCGGTAATACGGAGGGTCCGAGCGTTATCCGGAATCATTGGGTTTAAAGGGTCCGCAGGCGGTCTATTA
OTU 830	0	0	0	0	0	0	0	0	0	0	0	0	0	0	0	0	69	17	0	0	0	0	Bacteria	Bacteroidota	Bacteroidia	Flavobacteriales	Flavobacteriaceae	Pibocella	OTU 830	TGAGGAATATTGGACAATGGAGGGGACTCTGATCCAGCCATGCCGCGTGTAGGAAGAATGCCCTATGGGTAGTAAACTACTTTTATACAGGAAGAAAAAAGAGTACGTGTACTCTACTGACGGTACTGTAAGAATAAGGACCGGCTAACTCCGTGCCAGCAGCCGCGGTAATACGGAGGGTCCGAGCGTTATCCGGAATTATTGGGTTTAAAGGGTCCGTAGGCGGGCGATTAA
OTU 831	0	0	38	0	0	0	0	0	0	32	0	0	0	0	0	0	16	0	0	0	0	0	Bacteria	Proteobacteria	Gammaproteobacteria	Gammaproteobacteria Incertae Sedis	Unknown Family	Candidatus Berkiella	OTU 831	TGGGGAATATTGGACAATGGGCGCAAGCCTGATCCAGCAATACCGCGTGTGTGAAGAAGGCCTGCGGGTTGTAAAGCACTTTCAGTAGGGAGGAAGGACTTAGTATTAATACTACTAAGTATTGACGTTACCTACAGAAGAAGCACCGGCTAACTCTGTGCCAGCAGCCGCGGTAATACAGAGGGTGCGAGCGTTAATCGGAATTACTGGGCGTAAAGCGTGCGTAGGCGGTTA
OTU 832	0	0	0	0	0	0	0	0	0	0	0	0	0	0	0	0	0	0	0	86	0	0	Bacteria	Proteobacteria	Alphaproteobacteria	Rhodobacterales	Rhodobacteraceae	OTU 832	OTU 832	TAGGGAATCTTAGACAATGGGGGCAACCCTGATCTAGCCATGCCGCGTGTGTGATGAAGGCCCTAGGGTCGTAAAGCACTTTCGCCAGAGATGATAATGACAGTATCTGGTAAAGAAACCCCGGCTAACTCCGTGCCAGCAGCCGCGGTAATACGGAGGGTCCGAGCGTTATCCGGAATTATTGGGTTTAAAGGGTCCGTAGGCGGATGATTAAGTCAGGGGTGAAAGTTTGC
OTU 833	0	0	0	0	0	15	0	0	71	0	0	0	0	0	0	0	0	0	0	0	0	0	Bacteria	Proteobacteria	Gammaproteobacteria	Enterobacterales	Psychromonadaceae	Psychromonas	OTU 833	TGGGGAATATTGCACAATGGGGGAAACCCTGATGCAGCCATGCCGCGTGTGTGAAGAAGGCTTTCGGGTTGTAAAGCACTTTCAGCGAGGAGGAAAGGGCGATGTTTAATAGACATTGTCTGTGACGTTACTCGCAGAAGAAGCACCGGCTAACTCCGTGCCAGCAGCCGCGGTAATACGGAGGGTGCGAGCGTTAATCGGAATTACTGGGCGTAAAGCGCGCGTAGGCGGTT
OTU 834	0	0	0	0	15	0	0	0	0	0	0	0	0	0	0	0	40	10	3	0	18	0	Bacteria	Bdellovibrionota	Bdellovibrionia	Bacteriovoracales	Bacteriovoracaceae	Peredibacter	OTU 834	TAGGGAATATTGCACAATGGGGGAAACCCTGATGCAGCAATGCCACGTGAGTGAGGAAGGCCTTCGGGTTGTAAAGCTCTGTCCTATAGGAAGAACGGCATTATGGTTAATACCCATAGTGTTTGACGGTACTATAGAAGAAAGCACCGGCTAACTCCGTGCCAGCAGCCGCGGTAATACGGAGGGTGCAAGCGTTGTTCGGATTTACTGGGCGTAAAGCGCGCGCAGGCGGAC
OTU 835	0	86	0	0	0	0	0	0	0	0	0	0	0	0	0	0	0	0	0	0	0	0	Bacteria	Proteobacteria	Alphaproteobacteria	Caulobacterales	Caulobacteraceae	OTU 835	OTU 835	TGGGGAATCTTGCGCAATGGGCGAAAGCCTGACGCAGCCATGCCGCGTGAGTGATGAAGGTCTTAGGATTGTAAAACTCTTTCACCGGGGACGATAATGACGGTACCCGGAGAAGAAGCCCCGGCTAACTTCGTGCCAGCAGCCGCGGTAATACGAAGGGGGCTAGCGTTGCTCGGAATTACTGGGCGTAAAGGGCGCGTAGGCGGATGATTAAGTTAGGGGTGAAAGCCCGGG
OTU 836	0	0	0	68	18	0	0	0	0	0	0	0	0	0	0	0	0	0	0	0	0	0	Bacteria	Proteobacteria	Alphaproteobacteria	Rhodobacterales	Rhodobacteraceae	OTU 836	OTU 836	TGGGGAATCTTGGACAATGGGGGAAACCCTGATCCAGCCATGCCGCGTGAGTGAAGAAGGCCCTAGGGTCGTAAAACTCTTTCAACTGTGAAGATAATGACGGTAGCAGTAGAAGAAGTCCCGGCTAACTCCGTGCCAGCAGCCGCGGTAATACGAAGGGTGCAAGCGTTAATCGGAATTACTGGGCGTAAAGCGCGCGTAGGTGGTTCAGTAAGTTGGATGTGAAATCCCCGG
OTU 837	0	0	0	0	0	0	0	0	0	0	0	0	0	85	0	0	0	0	0	0	0	0	Bacteria	Proteobacteria	Gammaproteobacteria	Burkholderiales	Oxalobacteraceae	Undibacterium	OTU 837	TGGGGAATTTTGGACAATGGGCGCAAGCCTGATCCAGCAATGCCGCGTGAGTGAAGAAGGCCTTCGGGTTGTAAAGCTCTTTTGTCAGGGAAGAAAAGGTGCGCTCTAACATAGCGTACTGATGACGGTACCTGAAGAATAAGCACCGGCTAACTACGTGCCAGCAGCCGCGGTAATACGTAGGGTGCAAGCGTTAATCGGAATTACTGGGCGTAAAGCGTGCGCAGGCGGTTT
OTU 838	0	0	0	0	0	85	0	0	0	0	0	0	0	0	0	0	0	0	0	0	0	0	Bacteria	Proteobacteria	OTU 838	OTU 838	OTU 838	OTU 838	OTU 838	TCAGGCAGACGGTGAAGCTTAGGTGGGAGGCTGTCCCAGACGCCGTCCCAGATCAGCCAATGCCACCTATTAGTAAGAAAATAAACATGATAATCAATGATATTTTATTAAAACTTATTTGTCCGCAGCTCTCTCTCCAAGTCATCCACGGGGTTACAGAGACTCTGCCCTCGTCCCTGTCTTACAGGGACTGCAGGACTGCTGTCCACACTGCCTCTGTGGGCCGTGTGTGA
OTU 839	0	0	6	8	0	0	0	0	57	10	0	4	0	0	0	0	0	0	0	0	0	0	Bacteria	Firmicutes	Clostridia	Lachnospirales	Lachnospiraceae	Agathobacter	OTU 839	TGGGGAATATTGCACAATGGGCGAAAGCCTGATGCAGCGACGCCGCGTGAGCGAAGAAGTATTTCGGTATGTAAAGCTCTATCAGCAGGGAAGATAATGACGGTACCTGACTAAGAAGCACCGGCTAAATACGTGCCAGCAGCCGCGGTAATACGTATGGTGCAAGCGTTATCCGGATTTACTGGGTGTAAAGGGAGCGCAGGCGGTGCGGCAAGTCTTATGTGAAAGCCCGG
OTU 840	0	0	0	0	0	0	0	0	0	0	0	0	0	0	0	0	0	0	0	0	84	0	Bacteria	Proteobacteria	Gammaproteobacteria	Pseudomonadales	OTU 840	OTU 840	OTU 840	TGGGGAATATTGCACAATGGGCGAAAGCCTGATGCAGCCATGCCGCGTGTGTGAAGAAGGCCTTCGGGTTGTAAAGCACTTTCAGCGAGGAGGAAAGGTTAGTAGTTAATAACTGCTAGCTGTGACGTTACTCGCAGAAGAAGCACCGGCTAACTCCGTGCCAGCAGCCGCGGTAATACGGAGGGTGCAAGCGTTACTCGGAATCACTGGGCGTAAAGAGCGTGTAGGCGGGTT
OTU 841	0	0	0	0	0	0	0	0	0	0	0	0	0	0	0	0	44	40	0	0	0	0	Bacteria	Proteobacteria	Gammaproteobacteria	Pseudomonadales	OM182 clade	OTU 841	OTU 841	TCGGGAATATTGTGCAATGGGCGAAAGCCTGACACAGCCATGCCGCGTGTGTGAAGAAGGCCTTAGGGTTGTAAAGCACTTTCAGTAGGGAGGAATAAGTCAGATTAATACCCTGATCTAATGACGTTACCTACAGAAGAAGCACCGGCTAACTCCGTGCCAGCAGCCGCGGTAATACGGAGGGTGCAAACGTTAATCGGAATTACTGGGCGTAAAGCGCGCGTAGGCCGTCTT
OTU 842	0	0	0	0	0	0	0	0	0	0	0	0	0	0	0	0	0	0	0	0	0	84	Bacteria	Proteobacteria	Alphaproteobacteria	Rhizobiales	Rhizobiaceae	Pseudahrensia	OTU 842	TGGGGAATATTGGACAATGGGGGCAACCCTGATCCAGCCATGCCGCGTGAGTGATGAAGGCCCTAGGGTTGTAAAGCTCTTTCGCAGGTGAAGATAATGACGGTAACCTGTAAAGAAGCCCCGGCTAACTTCGTGCCAGCAGCCGCGGTAATACGAAGGGGGCTAGCGTTGTTCGGAATAACTGGGCGTAAAGCGTACGTAGGCGGATTGGAAAGTTAGAGGTGAAATCCCTG
OTU 843	0	0	0	0	0	0	0	0	0	0	23	0	61	0	0	0	0	0	0	0	0	0	Bacteria	Proteobacteria	Gammaproteobacteria	Pseudomonadales	Nitrincolaceae	OTU 843	OTU 843	TGGGGAATATTGGACAATGGGCGCAAGCCTGATCCAGCCATACCGCGTGTGTGAAGAAGGCTTTCGGGTTGTAAAGCACTTTCAGCGAGGAGGAAAGGGTGTTGTTTAATACGCAACATCTGTGACGTTACTCGCAGAAGAAGGACCGGCTAACTCCGTGCCAGCAGCCGCGGTAATACGGAGGGTCCGAGCGTTAATCGGAATTACTGGGCGTAAAGCGTGCGTAGGCGGCC
OTU 844	0	0	0	0	0	0	0	0	0	0	2	0	0	0	0	0	34	48	0	0	0	0	Bacteria	Verrucomicrobiota	Verrucomicrobiae	Pedosphaerales	Pedosphaeraceae	SCGC AAA164-E04	OTU 844	TCGAGAATCATTCACAATGGGGGAAACCCTGATGGTGCGACGCCGCGTGGGGGATGAATGGCTTCGGTCAGTAAACCCCTGTCATTAGTGAACAAACCTTTTAGGGTAATACCTTAAAAGCTGATAGTAGCTAAAGAGGAAGGGACGGCTAACTCTGTGCCAGCAGCCGCGGTAATACAGAGGTCCCAAGCGTTGTTCGGATTCACTGGGCGTAAAGAGTGCGTAGGTGGCTAG
OTU 845	0	0	0	0	0	0	0	0	0	0	0	0	0	0	0	0	25	59	0	0	0	0	Bacteria	Proteobacteria	Gammaproteobacteria	Enterobacterales	Colwelliaceae	Thalassotalea	OTU 845	TGGGGAATATTGCACAATGGGCGCAAGCCTGATGCAGCCATGCCGCGTGTGTGAAGAAGGCCTTCGGGTTGTAAAGCACTTTCAGTCGTGAGGAAAGGAATGTAGTTAATAGCTGCATTCTATGACGTTAGCGACAGAAGAAGGACCGGCTAACTCCGTGCCAGCAGCCGCGGTAATACGGAGGGTCCGAGCGTTAATCGGAATTACTGGGCGTAAAGCGTGCGTAGGCGGTTC
OTU 846	0	0	0	0	0	0	0	0	0	0	0	0	0	0	0	0	0	0	0	0	0	84	Bacteria	Acidobacteriota	Acidobacteriae	Acidobacteriales	Acidobacteriaceae (Subgroup 1)	Acidipila-Silvibacterium	OTU 846	TGGGGAATTTTGCGCAATGGGGGAAACCCTGACGCAGCAACGCCGCGTGGAGGATGAAGCCCCTTGGGGCGTAAACTCCTTTCGATCGGGACGATTATGACGGTACCGGAAGAAGAAGCCCCGGCTAACTTCGTGCCAGCAGCCGCGGTAATACGAGGGGGGCGAGCGTTGTTCGGAATTATTGGGCGTAAAGGGTGCGTAGGCGGTTCAGTAAGTCTTGTGTGAAATCTTCG
OTU 847	0	0	12	0	0	0	0	6	0	0	0	0	0	26	0	0	14	0	0	26	0	0	Bacteria	Proteobacteria	Gammaproteobacteria	Pseudomonadales	Pseudomonadaceae	Pseudomonas	OTU 847	TGGGGAATATTGGACAATGGGCGAAAGCCTGATCCAGCCATGCCGCGTGTGTGAAGAAGGTCTTCGGATTGTAAAGCACTTTAAGTTGGGAGGAAGGGCATTAACCTAATACGTTAGTGTTTTGACGTTACCGACAGAATAAGCACCGGCTAACTTCGTGCCAGCAGCCGCGGTAATACGAAGGGTGCAAGCGTTAATCGGAATTACTGGGCGTAAAGCGCGCGTAGGTGGTT
OTU 848	0	0	0	0	0	0	0	0	0	0	0	0	0	0	0	0	48	35	0	0	0	0	Bacteria	Proteobacteria	Gammaproteobacteria	Pseudomonadales	BD2-7	OTU 848	OTU 848	TGGGGAATATTGCGCAATGGGCGAAAGCCTGACGCAGCCATGCCGCGTGTGTGAAGAAGGCTCTAGGGTTGTAAAGCACTTTCAGTGGGGAGAAAACGCTGTTGGTTAATAGCCAGCAGAATTGATGTTACCCACAGAAGAAGCACCGGCTAACTCCGTGCCAGCAGCCGCGGTAATACGGAGGGTGCAAGCGTTAATCGGAATTACTGGGCGTAAAGCGCGCGTAGGCGGTTT
OTU 849	0	0	0	0	0	0	0	0	0	0	0	0	0	0	0	0	0	0	0	0	0	83	Bacteria	Bacteroidota	Bacteroidia	Chitinophagales	Saprospiraceae	Lewinella	OTU 849	TAAGGAATATTGGGCAATGGACGCAAGTCTGACCCAGCCATCCCGCGTGCAGGATGAAGGCGCTTCGCGTCGTAAACTGCTTTTGTGTAAGATGAAACCTAGGCATTTATGCTTAGCTGACGTTATTACAAGAATAAGCACCGGCTAACTCCGTGCCAGCAGCCGCGGTAATACGGAGGGTGCAAGCGTTATCCGGAATCACTGGGTTTAAAGGGTGCGTAGGTGGGCCAGTA
OTU 850	0	0	0	0	0	0	0	0	0	0	0	0	0	0	0	0	0	83	0	0	0	0	Bacteria	Proteobacteria	Gammaproteobacteria	Enterobacterales	OTU 850	OTU 850	OTU 850	TGGGGAATATTGCACAATGGGCGAAAGCCTGATGCAGCCATGCCGCGTGTGTGAAGAAGGCCTTCGGGTTGTAAAGCACTTTCAGTCAGGAGGAAAGGGTGTGAGTTAATACCTCACATCTGTGACGTTACTGACAGAAGAAGCACCGGCTAACTCCGTGCCAGCAGCCGCGGTAATACGGAGGATCCAAGCGTTATCCGGAATCATTGGGTTTAAAGGGTCCGTAGGTGGATA
OTU 851	0	0	83	0	0	0	0	0	0	0	0	0	0	0	0	0	0	0	0	0	0	0	Bacteria	Proteobacteria	Alphaproteobacteria	Rhodobacterales	Rhodobacteraceae	OTU 851	OTU 851	TGGGGAATCTTGGACAATGGGGGAAACCCTGATCCAGCCATGCCGCGTGAGTGAAGAAGGCCCTAGGGTCGTAAAACTCTTTCAACTGTGAAGATAATGACGGTAGCAGTAGAAGAAGTCCCGGCTAACTCCGTGCCAGCAGCCGCGGTAATACGGAGGGGACTAGCGTTGTTCGGAATTACTGGGCGTAAAGCGTGCGTAGGCGGCCAATTAAGTCAAATGTGAAATCCCCG
OTU 852	0	0	0	0	0	0	0	0	0	0	0	0	0	0	0	0	0	0	0	0	0	82	Bacteria	Proteobacteria	Gammaproteobacteria	OTU 852	OTU 852	OTU 852	OTU 852	TGGGGAATATTGGACAATGGGCGCAAGCCTGATCCAGCAATACCGCGTGTGTGAAGAAGGCCTGCGGGTTGTAAAGCACTTTTCTTGAAGAAGAAACGGGCAACGTTAATAGCGTTGTCAATTGACGGTACTCAAGGAATAAGCACCGGCTAACTCCGTGCCAGCAGCCGCGGTAATACGGAGGGTGCAAGCGTTAATCGGATTTACTGGGCGTAAAGCGTACGTAGGCGGTT
OTU 853	0	0	0	0	0	0	0	0	81	0	0	0	0	0	0	0	0	0	0	0	0	0	Bacteria	Planctomycetota	OM190	OTU 853	OTU 853	OTU 853	OTU 853	TCGAGAATCTTCCGCAATGGGCGAAAGCCTGACGGAGCGACACCGCGTGCAGGATGAAGGCCCTCGGGTTGTAAACTGCTGTCACGCTTCTAGGAAATGCGTCCGGTTAATATCCGGACGTTTGACCAGGGCGAAAGGAAGCACCGGCTAACTCCGTGCCAGCAGCCGCGGTAATACGGAGGGTGCAAGCGTTGTTCGGAATCACTGGGCATAAAGAGCATGTAGGCTGTCCA
OTU 854	0	0	0	0	0	0	0	0	0	0	0	0	0	0	0	0	25	28	0	0	0	28	Bacteria	Bdellovibrionota	Bdellovibrionia	Bdellovibrionales	Bdellovibrionaceae	Bdellovibrio	OTU 854	TAGGGAATATTGCACAATGGAGGAAACTCTGATGCAGCGACGCCGCGTGAGCGATGAAGGCCTTCGGGTTGTAAAGCTCTGTGATATGGGAAGATAATGACGGTACCATATCAGAAAGGACCGGCTAACTTCGTGCCAGCAGCCGCGGTAATACGAGGGGTCCAAGCGTTGTTCGGAATTACTGGGCGTAAAGCGGGTGTAGGCGGCTAGGCAAGTTGGATGTGAAAGCCCAG
OTU 855	0	0	0	0	0	26	0	0	0	0	0	0	32	0	0	0	0	0	7	0	0	16	Bacteria	Proteobacteria	Alphaproteobacteria	Rhizobiales	KF-JG30-B3	OTU 855	OTU 855	TGGGGAATCTTGGACAATGGGGGAAACCCTGATCCAGCCATGCCGCGTGAGTGATGAAGGCCCTAGGGTTGTAAAACTCTTTCGGCGGGGACGATAATGACGGTACCCGCAGAAGAAGCTCCGGCTAACTTCGTGCCAGCAGCCGCGGTAATACGAAGGGGGCTAGCGTTGTTCGGAATTACTGGGCGTAAAGCGCGCGCAGGCGGTTTTCCAAGTCAGAGGTGAAAGCCCAG
OTU 856	0	0	0	0	0	32	0	0	0	0	0	0	0	0	0	0	0	49	0	0	0	0	Bacteria	Proteobacteria	Alphaproteobacteria	Rhizobiales	Rhizobiaceae	Cohaesibacter	OTU 856	TGGGGAATATTGGACAATGGGGGCAACCCTGATCCAGCCATGCCGCGTGAGTGATGACGGCCTTAGGGTTGTAAAGCTCTTTCGCTAGGGAAGATAATGACGGTACCTAGTAAAGAAGCCCCGGCTAACTTCGTGCCAGCAGCCGCGGTAATACGAAGGGGGCTAGCGTTGTTCGGAATCACTGGGCGTAAAGCGTACGTAGGCGGATTGTTAAGTTAGGGGTGAAATCCCAG
OTU 857	0	0	0	47	18	0	0	0	0	0	0	0	0	0	0	0	0	16	0	0	0	0	Bacteria	Proteobacteria	Alphaproteobacteria	Rhodobacterales	Rhodobacteraceae	OTU 857	OTU 857	TGGGGAATCTTGGACAATGGGGGAAACCCTGATCCAGCCATGCCGCGTGAGTGAAGAAGGCCCTAGGGTCGTAAAACTCTTTCAACTGTGAAGATAATGACGGTAGCAGTAGAAGAAGTCCCGGCTAACTCCGTGCCAGCAGCCGCGGTAATACGGAGGGGACTAGCGTTGTTCGGAATTACTGGGCGTAAAGCGCGCGTAGGTGGTTCAGTAAGTTGGATGTGAAATCCCCGG
OTU 858	0	0	0	0	8	24	0	0	0	2	0	4	0	0	0	0	0	0	0	0	4	38	Bacteria	Nitrospinota	Nitrospinia	Nitrospinales	Nitrospinaceae	LS-NOB	OTU 858	TGGGGAATATTGCGCAATGGGCGAAAGCCTGACGCAGCAACGCCGCGTGAGGGATGAAGGATTTTGGTTCGTAAACCTCTGTCAAGTGGGAAGAATAATGACGGTACCACTAAAGGAAGCCCCGGCTAACTCCGTGCCAGCAGCCGCGGTAATACGGAGGGGGCAAGCGTTGTTCGGAATTATTGGGCGTAAAGAGTATGTAGGCGGCTGGATAAGTCAAGCGTGTAAGCCCA
OTU 859	0	0	20	0	0	0	0	0	0	13	0	0	0	0	0	0	16	0	0	0	0	31	Bacteria	Proteobacteria	Gammaproteobacteria	Legionellales	Legionellaceae	Legionella	OTU 859	TGGGGAATATTGGACAATGGGGGCAACCCTGATCCAGCAATGCCGCGTGTGTGAAGAAGGCCTATGGGTTGTAAAGCACTTTCAGTGGGGAGGAGGACTTGTTGATTAAGAGTTAATAAGTTGGACGTTACCCACAGAAGAAGCACCGGCTAACTCCGTGCCAGCAGCCGCGGTAATACGGAGGGTGCGAGCGTTAATCGGAATTACTGGGCGTAAAGGGTGCGTAGGTGGTT
OTU 860	28	28	3	0	0	0	0	0	0	5	0	5	0	0	0	7	4	0	0	0	0	0	Bacteria	Proteobacteria	Alphaproteobacteria	Rickettsiales	Anaplasmataceae	OTU 860	OTU 860	TGGGGAATATTGGACAATGGGCGCAAGCCTGATCCAGCTATGCCGCATGAGTGATGAAGGCCTTAGGGTTGTAAAGCTCTTTTAGTGGGGAAGATGATGACGGTACCCACAGAAGAAGTCCCGGCTAACTTCGTGCCAGCAGCCGCGGTAATACGAAGGGGGCTAGCGTTGTTCGGAATTACTGGGCGTAAAGGGCGCGTAGGTGGTTTTGTAAGTTAATAGTGAAATCCCCA
OTU 861	0	0	0	0	0	0	0	0	0	0	0	0	0	0	0	0	0	0	0	0	0	79	Bacteria	Proteobacteria	Alphaproteobacteria	Sphingomonadales	Sphingomonadaceae	OTU 861	OTU 861	TGGGGAATATTGGACAATGCACGAAAGTGTGATCCAGCAATGCCGCGTGAGTGAAGAAGGCCTTAGGGTTGTAAAGCTCTTTTACCAGGGATGATAATGACAGTACCTGGAGAATAAGCCCCGGCTAACTCCGTGCCAGCAGCCGCGGTAATACGGAGGGGGCTAGCGTTGTTCGGAATTACTGGGCGTAAAGCGCGCGTAGGCGGCTTTTCAAGTCAGAGGTGAAATCCCAG
OTU 862	0	0	17	0	0	10	0	0	0	16	0	0	0	0	0	0	36	0	0	0	0	0	Bacteria	Proteobacteria	Alphaproteobacteria	Parvibaculales	Parvibaculaceae	OTU 862	OTU 862	TGGGGAATATTGCACAATGGGCGAAAGCCTGATGCAGCCATGCCGCGTGAGTGATGAAGGCCCTAGGGTTGTAAAGCTCTTTCATCGGTGAAGATAATGACGGTAGCCGAAGAAGAAGCCCCGGCTAACTCCGTGCCAGCAGCCGCGGTAATACGGAGGGGGCTAGCGTTGTTCGGAATTACTGGGCGTAAAGCGCGCGTAGGCGGATTGATCAGTTGGGGGTGAAAGCCCGA
OTU 863	0	0	20	11	0	0	0	0	0	10	7	11	0	0	0	0	13	0	7	0	0	0	Bacteria	Planctomycetota	Planctomycetes	Pirellulales	Pirellulaceae	Blastopirellula	OTU 863	TCGAGAATCTTCCGCAATGGGCGAAAGCCTGACGGAGCAATGCCGCGTGCGGGATGAAGGCCTTCGGGTTGTAAACCGCTGTCAGTAGGGAGGAAATTTTGACCGATCTACAGAGGAAGTCCGGGCTAAGTACGTGCCAGCAGCCGCGGTAATACGTACCGGACAAACGTTATTCGGAATCACTGGGCTTAAAGAGTACGTAGGCTGCCTTGAAGGTGAGATGTGAAATCCCA
OTU 864	0	0	0	0	0	0	0	0	0	0	0	0	7	0	0	0	37	21	0	0	0	13	Bacteria	Proteobacteria	Gammaproteobacteria	SS1-B-07-19	OTU 864	OTU 864	OTU 864	TGGGGAATATTGCACAATGGGCGCAAGCCTGATGCAGCAATGCCGCGTGTGTGAAGAAGGCCTGCGGGTTGTAAAGCACTTTCAGTAAGGAGGAAAAGTATGTAGTTAATAGCTGCATACCGTGACGTTACTTACAGAAGAAGCACCGGCTAACTCCGTGCCAGCAGCCGCGGTAATACGGAGGGTGCGAGCGTTAATCGGAATTACTGGGCGTAAAGGGTGCGTAGGCGGCA
OTU 865	0	0	0	0	0	0	0	0	0	0	0	4	0	0	0	0	52	22	0	0	0	0	Bacteria	Proteobacteria	Gammaproteobacteria	OTU 865	OTU 865	OTU 865	OTU 865	TGGGGAATATTGGACAATGGGCGAAAGCCTGATCCAGCAATACCGCGTGTGTGAAGAAGGCCTTAGGGTTGTAAAGCACTTTCAGTTGGGAAGAAAAGCTTAGTGTTAATAGCACTGAGTAATGACGTCACCAACAGAAGAAGCACCGGCTAACTCTGTGCCAGCAGCCGCGGTAATACAGAGGGTGCGAGCGTTAATCGGAATTACTGGGCGTAAAGGGCGCGTAGGCGGTTT
OTU 866	0	0	17	0	0	0	0	0	0	0	0	0	0	0	0	0	28	0	7	0	0	26	Bacteria	Proteobacteria	Gammaproteobacteria	Enterobacterales	Alteromonadaceae	Paraglaciecola	OTU 866	TGGGGAATATTGCACAATGGGGGAAACCCTGATGCAGCCATGCCGCGTGTGTGAAGAAGGCCTTCGGGTTGTAAAGCACTTTCAGTTGTGAGGAAAGGTTAACGGTTAATACCCGTTAGCTGTGACGTTAGCAACAGAAGAAGGACCGGCTAACTCCGTGCCAGCAGCCGCGGTAATACGGAGGGTCCGAGCGTTAATCGGAATTACTGGGCGTAAAGCGCACGCAGGCGGTT
OTU 867	0	0	0	0	0	0	0	0	0	0	0	0	0	0	0	0	0	0	0	0	0	78	Bacteria	Proteobacteria	Alphaproteobacteria	OTU 867	OTU 867	OTU 867	OTU 867	TGAGGAATATTGGACAATGGGCGAAAGCCTGATCCAGCCATGCCGCGTGAATGATGAAGGCCTTAGGGTTGTAAAGTTCTTTCAACGGTGACGATAATGACGGTAACCGTAGAAGAAGCCCCGGCTAACTTCGTGCCAGCAGCCGCGGTAATACGAAGGGGGCTAGCGTTGTTCGGAATTACTGGGCGTAAAGAGCGTGTAGGTGGCCATACAAGTCAGAGGTGAAATCCCGG
OTU 868	14	0	0	0	0	0	0	0	0	0	4	4	18	0	0	0	28	10	0	0	0	0	Bacteria	Bacteroidota	Bacteroidia	Cytophagales	Cyclobacteriaceae	Fulvivirga	OTU 868	TAGGGAATATTGGTCAATGGACGAGAGTCTGAACCAGCCATGCCGCGTGCAGGAAGACGGCCTTCTGGGTTGTAAACTGCTTTTATACAGGAACAAATAGTCCATGCGTGGAAAGTTGAGTGTACTGTATGAATAAGCACCGGCTAACTCCGTGCCAGCAGCCGCGGTAATACGGAGGGTGCAAGCGTTGTCCGGATTTATTGGGTTTAAAGGGTGCGTAGGCGGTCAATTAA
OTU 869	0	0	0	0	0	0	0	0	0	0	0	0	0	0	0	0	78	0	0	0	0	0	Bacteria	Bacteroidota	Bacteroidia	Flavobacteriales	Flavobacteriaceae	Ulvibacter	OTU 869	TGAGGAATATTGGACAATGGAGGAGACTCTGATCCAGCCATGCCGCGTGCAGGAAGACGGCCCTATGGGTTGTAAACTGCTTTTATACAGGAAGAAACAGTCCCTCGTGAGGGATCTTGACGGTACTGTAAGAATAAGGACCGGCTAACTCCGTGCCAGCAGCCGCGGTAATACGGAGGGTCCGAGCGTTATCCGGAATCATTGGGTTTAAAGGGTCCGTAGGCGGGCAGCTCA
OTU 870	0	0	12	0	0	0	0	0	62	0	0	0	0	0	0	0	4	0	0	0	0	0	Bacteria	Bacteroidota	Bacteroidia	Flavobacteriales	Crocinitomicaceae	OTU 870	OTU 870	TGAGGAATATTGGTCAATGGAGGGAACTCTGAACCAGCCATACCGCGTGCAGGAAGAATGCCCTATGGGTTGTAAACTGCTTTTATTTGGGAAGAACCCTGATTACGTGTAATCAGCTGACGGTACCAAACGAATAAGGACCGGCTAACTCCGTGCCAGCAGCCGCGGTAATACGGAGGGTCCAAGCGTTATCCGGAATTATTGGGTTTAAAGGGTCCGCAGGCGGAATTATA
OTU 871	0	0	0	27	0	0	0	0	0	0	12	0	0	0	0	0	0	33	0	0	6	0	Bacteria	Firmicutes	Clostridia	Peptostreptococcales-Tissierellales	OTU 871	OTU 871	OTU 871	TGGGGAATATTGCACAATGGGCGCAAGCCTGATGCAGCAACGCCGCGTGAGCGATGAAGGCCTTCGGGTCGTAAAGCTCTGTCCTCAAGGAAGAATAAATGACGGTACTTGAGGAGGAAGCCCCGGCTAACTACGTGCCAGCAGCCGCGGTAATACGTAGGGGGCAAGCGTTATCCGGAATCACTGGGCGTAAAGGGTGCGTAGGTGGTTCAACAAGTCAGAAGTGAAAGGCAT
OTU 872	0	0	0	0	0	0	0	0	0	0	0	0	0	0	0	0	0	0	0	0	0	77	Bacteria	Bacteroidota	Bacteroidia	Bacteroidales	OTU 872	OTU 872	OTU 872	TGAGGAATATTGGTCAATGGACGGAAGTCTGAACCAGCCAAGTAGCGTGAAGGATGAAGGTTCTATGGATTGTAAACTTCTTTTATCTGGGAATAAAGTCGACTACGTGTAGTCGTTTGTATGTACCTTATGAATAAGCATCGGCTAACTCCGTGCCAGCAGCCGCGGTAATACGGAGGATGCGAGCGTTATCCGGATTTATTGGGTTTAAAGGGAGCGCAGACGGGAGATTA
OTU 873	0	0	23	0	0	0	0	0	0	0	0	0	0	0	0	0	0	0	0	0	54	0	Bacteria	Proteobacteria	Alphaproteobacteria	Rhizobiales	Rhizobiaceae	Allorhizobium-Neorhizobium-Pararhizobium-Rhizobium	OTU 873	TGGGGAATATTGGACAATGGGCGCAAGCCTGATCCAGCCATGCCGCGTGAGTGATGAAGGCCTTAGGGTTGTAAAGCTCTTTCACCGGAGAAGATAATGACGGTATCCGGAGAAGAAGCCCCGGCTAACTTCGTGCCAGCAGCCGCGGTAATACGAAGGGGGCTAGCGTTGTTCGGAATTACTGGGCGTAAAGCGCACGTAGGCGGATATTTAAGTCAGGGGTGAAATCCCAG
OTU 874	0	0	0	0	0	0	0	0	0	0	0	0	0	0	26	0	0	0	0	51	0	0	Bacteria	Bdellovibrionota	Bdellovibrionia	Bdellovibrionales	Bdellovibrionaceae	OM27 clade	OTU 874	TGGGGAATATTGGACAATGGGGGAAACCCTGATCCAGCCACGCCGCGTGAGTGATGAAGGCCTTAGGGTTGTAAAGCTCTGTCGTGAGGGAAGAAGTTCTGACGGTACCTCACAAGAAAGCACCGGCTAACTCCGTGCCAGCAGCCGCGGTAATACGGGGGGTGCAAGCGTTGCTCGGAATTACTGGGCGTAAAGCGCACGCAGGCGGTGTGCAAGGTCGGATGTGAAAGCCC
OTU 875	0	0	0	0	0	0	0	0	0	0	0	0	0	0	0	0	30	47	0	0	0	0	Bacteria	Bdellovibrionota	Bdellovibrionia	Bacteriovoracales	Bacteriovoracaceae	Peredibacter	OTU 875	TAGGGAATATTGCGCAATGGGGGAAACCCTGACGCAGCAATGCCGCATGAGTGAGGAAGGTCTTAGGATTGTAAAGCTCTGTCAATAAGGAAAAACGGCATTATGGTTAATACCCATAGTGTTTGATGGTACTTATAAAGGAAGCACCGGCTAACTTCGTGCCAGCAGCCGCGGTAATACGAAGGGTGCAAGCGTTGTTCGGATTTATTGGGCGTAAAGCGCGCGCAGGCGGAT
OTU 876	0	0	34	0	2	0	0	0	0	40	0	0	0	0	0	0	0	0	0	0	0	0	Bacteria	Verrucomicrobiota	Verrucomicrobiae	Verrucomicrobiales	Rubritaleaceae	Luteolibacter	OTU 876	TCGAGAATAATTCACAATGGGGGCAACCCTGATGGTGCAACGCCGCGTGGAGGATGACGGTCTTAGGATTGTAAACTCCTGTCATCTAGGAGAAAGACCTGGTCGTTAATAGCGAACAGGGTTGATAGTACTAGAAGAGGAAGGGACGGCTAACTTCGTGCCAGCAGCCGCGGTAATACGAAGGTCCCGAGCGTTATTCGGAATCACTGGGCGTAAAGGGAGCGTAGGCGGCG
OTU 877	0	0	0	0	0	0	0	0	0	0	0	0	0	0	0	0	76	0	0	0	0	0	Bacteria	Bacteroidota	Bacteroidia	Flavobacteriales	Flavobacteriaceae	Dokdonia	OTU 877	TGAGGAATATTGGACAATGGTCGAAAGACTGATCCAGCCATGCCGCGTGCAGGAAGACTGCCCTATGGGTTGTAAACTGCTTTTATATGGGAAGAATAAGATCTACGTGTAGATCGATGACGGTACCATAAGAATAAGCACCGGCTAACTCCGTGCCAGCAGCCGCGGTAATACGGAGGGTGCAAGCGTTATCCGGAATCATTGGGTTTAAAGGGTCCGTAGGCGGGCATATAA
OTU 878	0	0	0	0	0	0	0	0	0	0	0	0	0	0	0	0	45	30	0	0	0	0	Bacteria	Proteobacteria	Gammaproteobacteria	Pseudomonadales	Halieaceae	Halioglobus	OTU 878	TGGGGAATATTGCGCAATGGGGGAAACCCTGACGCAGCCATGCCGCGTGTGTGAAGAAGGCCTTAGGGTTGTAAAGCACTTTCAATTGGGAAGAAAAGTTGATGGTTAATAGCCATTAGCCCTGACATTACCTTTAGAAGAAGCACCGGCTAACTCCGTGCCAGCAGCCGCGGTAATACGGAGGGTGCAAGCGTTAATCGGAATTACTGGGCGTAAAGCGCGCGTAGGCGGTTT
OTU 879	0	0	0	0	0	0	0	0	0	0	0	0	0	0	0	0	0	0	0	0	0	75	Bacteria	Proteobacteria	OTU 879	OTU 879	OTU 879	OTU 879	OTU 879	TGGGGAATCTTGCACAATGGAGGAAACTCTGATGCAGCGATGCCGCGTGAGTGAAGAAGGCCTTTAGGTTGTAAAGCTCTTTCGTCGGGGAAGAAAATGACTGTACCCGAATAAGAAGGTCCGGCTAACTTCGTGCCAGCAGCCGCGGTAATACGGAGGGTGCAAGCGTTATCCGGAATCATTGGGTTTAAAGGGTCCGTAGGCGGGCGCATAAGTCAGTGGTGAAATGCTGT
OTU 880	0	0	0	0	0	0	0	0	0	0	0	0	0	0	0	0	0	0	0	0	0	75	Bacteria	Proteobacteria	Alphaproteobacteria	Sphingomonadales	Sphingomonadaceae	Sphingorhabdus	OTU 880	TGGGGAATATTGGACAATGGGCGAAAGCCTGATCCAGCAATGCCGCGTGAGTGATGAAGGCCCTAGGGTCGTAAAGCTCTTTTACCAGGGATGATAATGACAGTACCTGGAGAATAAGCTCCGGCTAACTCCGTGCCAGCAGCCGCGGTAATACGGAGGGAGCTAGCGTTGTTCGGAATTACTGGGCGTAAAGCGCGCGTAGGCGGTTACCCAAGTCAGAGGTGAAATCCCGG
OTU 881	0	0	0	0	0	0	0	0	0	0	0	0	0	0	0	0	0	0	0	75	0	0	Bacteria	Bacteroidota	Bacteroidia	Flavobacteriales	Flavobacteriaceae	OTU 881	OTU 881	TGAGGAATATTGGACAATGGGCGAGAGCCTGATCCAGCCATGCCGCGTGCAGGAAGACTGCCCTATGGGTTGTAAACTGCTTTTATACAGGAAGAATAAGCCTTACGTGTAAGGTGATGACGGTACTGTAAGAATAAGGACCGGCTAACTCCGTGCCAGCAGCCGCGGTAATACGGGAGTGGCAAGCGTTATCCGGAATTATTGGGCGTAAAGCGTCCGCAGGCGGCCCAACA
OTU 882	0	0	0	0	0	0	0	0	75	0	0	0	0	0	0	0	0	0	0	0	0	0	Bacteria	Proteobacteria	Gammaproteobacteria	OTU 882	OTU 882	OTU 882	OTU 882	TGGGGAATATTGGACAATGGGGGAAACCCTGATCCAGCAATACCGCGTGTGTGAAGAAGGCCTGTGGGTTGTAAAGCACTTTCAGTAAGGAGGAAGAAGTAGATATTAATACTATTTGCTTTTGACGTTACTTACAGAAGAAGCACCGGCTAACTCTGTGCCAGCAGCCGCGGTAATACAGAGGGTGCAAGCGTTAATCGGAATTACTGGGCGTAAAGGGTGCGTAGGTGGCA
OTU 883	0	0	0	0	0	0	0	0	0	0	0	0	0	0	0	0	0	0	0	0	0	75	Bacteria	Proteobacteria	Alphaproteobacteria	Rhodobacterales	Rhodobacteraceae	OTU 883	OTU 883	TGGGGAATCTTAGACAATGGGCGCAAGCCTGATCTAGCCATGCCGCGTGTGTGATGAAGGCCTTAGGGTCGTAAAGCACTTTCGCCAGGGATGATAATGACAGTACCTGGTAAAGAAACCCCGGCTAACTCCGTGCCAGCAGCCGCGGTAATACGGAGGGTGCAAGCGTTGTCCGGAATCACTGGGTGTAAAGGGTGTGTAGGCGGGAATGCAAGTCAGAGGTGAAATCCCAC
OTU 884	0	9	25	6	0	0	0	0	0	21	0	0	0	0	0	0	14	0	0	0	0	0	Bacteria	Dependentiae	Babeliae	Babeliales	Babeliaceae	OTU 884	OTU 884	TGAGGAATTTTGCGCAATGGGCGAAAGCCTGACGCAGCGACGCCGCGTGGAGGACGAAGGCTTTAGGGTCGTAAACTTCTGTCGAGTGGGAAAAAATATGCAGTCTTAATAGGCCTGCAGGATGATGGTACCACTAAAGAAAGCACCGGCTAACTTCGTGCCAGCAGCCGCGGTAATACGAGGGGTGCGAGCGTTATTCGGAATTATTGGGCGTAAAGGGTGCGCAGGCGGCA
OTU 885	0	0	0	0	0	0	0	0	0	0	0	0	0	0	0	0	0	12	14	20	0	29	Bacteria	Verrucomicrobiota	Verrucomicrobiae	Verrucomicrobiales	Rubritaleaceae	Luteolibacter	OTU 885	TCGAGAATAATTCACAATGGGGGCAACCCTGATGGTGCAACGCCGCGTGGAGGATGACGGTCTTCGGATTGTAAACTCCTGTCATCTGGGAGTAAGACCTGGGCATTAATAGTGCACAGGGTTGATAGTACCAGAAGAGGAAGGGACGGCTAACTTCGTGCCAGCAGCCGCGGTAATACGAAGGTCCCGAGCGTTGTTCGGAATCACTGGGCGTAAAGGGAGCGTAGGCGGCG
OTU 886	36	0	30	0	0	0	0	0	0	0	0	0	9	0	0	0	0	0	0	0	0	0	Bacteria	Bacteroidota	Bacteroidia	Cytophagales	Cyclobacteriaceae	OTU 886	OTU 886	TAGGGAATATTGGTCAATGGGCGAGAGCCTGAACCAGCCATCCCGCGTGCAGGAAGAATGCCCTATGGGTTGTAAACTGCTTTTATATGGGAAGAAAATGGCCTTGCGAGGCACACTGACGGTACCATATGAATAAGCACCGGCTAACTCCGTGCCAGCAGCCGCGGTAATACGGAGGGTGCAAGCGTTATCCGGATTTATTGGGTTTAAAGGGTGCGTAGGCGGTTTTTTAA
OTU 887	0	0	0	0	0	0	0	0	0	0	18	0	17	0	0	0	23	16	0	0	0	0	Bacteria	Myxococcota	Polyangia	Nannocystales	Nannocystaceae	OTU 887	OTU 887	TGGGGAATATTGCGCAATGGGCGAAAGCCTGACGCAGCCACGCCGCGTGAGCGATGAAGGCCCTTGGGTCGTAAAGCTCTGTGGATGGAGAAGAAGAAAGCCCGTGAAGAGCGGGCCTTGACGGTATCCATTTAGCAAGCACCGGCTAACTCCGTGCCAGCAGCCGCGGTAATACGGAGGGTGCAAACGTTGCTCGGAATCATTGGGCGTAAAGCGCGCGTAGGCGGCTTGAC
OTU 888	0	0	0	0	0	0	0	0	74	0	0	0	0	0	0	0	0	0	0	0	0	0	Bacteria	Proteobacteria	Gammaproteobacteria	OTU 888	OTU 888	OTU 888	OTU 888	TGGGGAATATTGGACAATGGGCGCAAGCCTGATCCAGCAATGCCACGTGTGTGAAGAAGGCCTTAGGGTTGTAAAGCACTTTAATTGGGGAGGAAGGCTCTAAGGTTAATACCCTTATGGATTGACGTTACCCAAAGAATAAGCACCGGCTAACTCCGTGCCAGCAGCCGCGGTAATACGGAGGGTGCAAGCGTTAATCGGAATTACTGGGCGTAAAGCGCACGCAGGTGGCC
OTU 889	0	0	0	0	0	51	0	0	0	0	0	0	23	0	0	0	0	0	0	0	0	0	Bacteria	Proteobacteria	Gammaproteobacteria	Steroidobacterales	Woeseiaceae	Woeseia	OTU 889	TGGGGAATATTGGACAATGGGCGCAAGCCTGATCCAGCAATGCCGCGTGTGTGAAGAAGGCCTGCGGGTTGTAAAGCACTTTCAGTAGAGAGGAAAAGCCTAGGGTTAATACCCCTGAGTCTTGACGTAACCTACAGAAGAAGCACCGGCTAACTCCGTGCCAGCAGCCGCGGTAATACGGAGGGTGCGAGCGTTAATCGGAATTACTGGGCGTAAAGCGCGCGTAGGCGGCT
OTU 890	0	0	0	0	0	0	0	0	0	0	0	0	0	0	0	0	58	15	0	0	0	0	Bacteria	Verrucomicrobiota	Verrucomicrobiae	Verrucomicrobiales	DEV007	OTU 890	OTU 890	TCGAGAATCATTCGCAATGGGCGAAAGCCTGACGGTGCGACGCCGCGTGGAGGATGACGGCCTTCGGGTTGTAAACTCCTGTCATCAGTGAGTAAGGCACGGTTGAGTAACTGCTTCCGTGTTTGATAGTAGCTGAAGAGGAAGAGACGGCTAACTCTGTGCCAGCAGCCGCGGTAATACAGAGGTCTCAAGCGTTGTTCGGAATTACTGGGCGTAAAGCGTGTGTAGGCGGCG
OTU 891	0	0	0	0	0	0	0	0	0	0	0	0	0	0	0	0	37	36	0	0	0	0	Bacteria	Planctomycetota	OM190	OTU 891	OTU 891	OTU 891	OTU 891	TCGAGAATCTTCCGCAATGGGCGCAAGCCTGACGGAGCGACACCGCGTGCAGGATGAAGGCCTTCGGGTTGTAAACTGCTGTCACGCTATAGGAACCGCCAAGTATTAATAGTGCTTGGTCTGACTAAAGCGAGAGGAAGTACCGGCTAACTCCGTGCCAGCAGCCGCGGTAATACGGAGGGTACAAACGTTGTTCGGAATCACTGGGCATAAAGCGCGCGTAGGCGGTCTACC
OTU 892	0	0	0	0	0	20	0	0	0	0	0	0	0	0	0	0	0	0	0	26	6	21	Bacteria	Verrucomicrobiota	Verrucomicrobiae	Opitutales	Puniceicoccaceae	MB11C04 marine group	OTU 892	TTTCGAATCATTCACAATGGGCGAAAGCCTGATGATGCAATGCCGCGTGGAGGATGAAGGCCTTAGGGTCGTAAACTCCTGTCATTGGGGAACAACAAGTAGGTTCATAGCCTATCATGAGTTAACCCAAAGAGGAAGAGGTGGCTAACTCCGTGCCAGCAGCCGCGGTAATACGGAGACCTCGAGCGTTACTCGGATTCACTGGGCGTAAAGGGTGAGTAGGTGGCCAAGT
OTU 893	0	0	17	4	0	0	0	0	0	8	6	11	0	0	0	0	14	5	0	0	0	8	Bacteria	Planctomycetota	Planctomycetes	Planctomycetales	Rubinisphaeraceae	Planctomicrobium	OTU 893	TCGAGAATCTTCGGCAATGGGCGAAAGCCTGACCGAGCGACGCTGCGTGCGGGATGAAGGCCCTTGGGTTGTAAACCGCTGTCAGAGGGGATCAAAGGAAACTTGAGAGAGCCTCAGAGGAAGCGCGGGCTAAGTTCGTGCCAGCAGCCGCGGTAATACGAACTGCGCAAACGTTATTCGGAATCACTGGGCTTACAGGGTGCGTAGGCGGTTCGCCAGGTCAGATGTGAAAT
OTU 894	0	0	0	0	0	0	0	0	0	0	0	0	0	0	0	0	0	0	0	0	0	73	Bacteria	Proteobacteria	Alphaproteobacteria	OTU 894	OTU 894	OTU 894	OTU 894	TGGGGAATATTGGACAATGGGCGAAAGCCTGATCCAGCCATGCCGCGTGTGTGATGAAGGCCTTAGGGTTGTAAAGCACTTTCATTGGTGAAGATAATGACGGTAACCAAAGAAGAAGCCCCGGCTAACTTCGTGCCAGCAGCCGCGGTAATACGAAGGGGGCTAGCGTTGTTCGGAATCACTGGGCGTAAAGCGAGTGTAGGTGGACTCTCAAGCTAGAGGTGAAAGCCCAG
OTU 895	0	0	0	0	41	0	0	0	0	0	13	19	0	0	0	0	0	0	0	0	0	0	Bacteria	Proteobacteria	Gammaproteobacteria	Enterobacterales	OTU 895	OTU 895	OTU 895	TGGGGAATATTGCACAATGGGCGCAAGCCTGATGCAGCCATGCCGCGTGTGTGAAGAAGGCCTTCGGGTTGTAAAGCACTTTCAGTCAGGAGGAAAGGTTAGTAGTTAATACCTGCTAGCTGTGACGTTACTGACAGAAGAAGCACCGGCTAACTCTGTGCCAGCAGCCGCGGTAAGACAGAGGATGCAAGCGTTATCCGGATTAATTGGGCGTAAAGCGTCTGTAGGTGGTTT
OTU 896	0	0	0	0	0	0	0	0	51	0	0	22	0	0	0	0	0	0	0	0	0	0	Bacteria	Proteobacteria	Gammaproteobacteria	Pseudomonadales	OTU 896	OTU 896	OTU 896	TGGGGAATATTGCACAATGGAGGAAACTCTGATGCAGCCATGCCGCGTGTGTGAAGAAGGCTTTCGGGTTGTAAAGCACTTTCAGTGGGGAGGAAGGGTAGATAGCTAATACCTGTTTACTTTGACGTTACCCACAGAAGAAGCACCGGCTAATTTCGTGCCAGCAGCCGCGGTAATACGAAAGGTGCAAGCGTTAATCGGAATTACTGGGCGTAAAGCGCGCGTAGGCGGAT
OTU 897	0	0	0	0	0	0	0	0	0	0	0	0	0	0	0	0	66	4	0	0	3	0	Bacteria	Proteobacteria	Alphaproteobacteria	Rickettsiales	AB1	OTU 897	OTU 897	TGGGGAATATTGGACAATGGGGGCAACCCTGATCCAGCGATGCCGCGTGAGTGAAGAAGGCCTTCGGGTTGTAAAACTCTTTCACCTGTGACGATGATGACGGTAACAGGAGAAGAAGCACCGGCTAACTCCGTGCCAGCAGCCGCGGTAAGACGGAGGGTGCTAGCGTTGTTCGGAATGACTGGGCGTAAAGGGCGCGTAGGCGGTTTTGTTAGTCAGGCGTGAAAGCCCCGG
OTU 898	0	0	0	0	0	0	0	0	0	0	0	0	0	0	0	0	0	0	0	0	0	73	Bacteria	Bacteroidota	Bacteroidia	Flavobacteriales	Flavobacteriaceae	Nonlabens	OTU 898	TGAGGAATATTGGACAATGGAGGCAACTCTGATCCAGCCATGCCGCGTGTAGGAAGACGGCCCTATGGGTTGTAAACTACTTTTGTACGGGAAGAAACCCCTCCACGTGTGGAGGGTTGACGGTACCGTAAGAATAAGCACCGGCTAACTCCGTGCCAGCAGCCGCGGTAATACGGAGGGTGCAAGCGTTATCCGGAATCATTGGGTTTAAAGGGTCCGTAGGCGGGTAGATA
OTU 899	0	0	0	0	0	73	0	0	0	0	0	0	0	0	0	0	0	0	0	0	0	0	Bacteria	Proteobacteria	Alphaproteobacteria	Rickettsiales	Mitochondria	OTU 899	OTU 899	TGTGGTCAATAACATACACTGTACATGTATCAATACATACGGTAGTATTCAACCATGGGACCAACGGAACTAAAGTATGGCCATTTAAAGATACTTTATTTATCACTGGATTAGTATCAGAATCGCTCTGTAAAAAGGGAATTACTGCATGATACAAAATAATACCAAAGCAGCAAATGATATCTTTATAATTAGAACAATTGATTGATAATGTAACTAAGAAGCACAATACA
OTU 900	19	0	0	0	0	0	0	0	0	4	5	0	0	6	0	0	26	13	0	0	0	0	Bacteria	Planctomycetota	Planctomycetes	Pirellulales	Pirellulaceae	Blastopirellula	OTU 900	TCGAGAATCTTCCGCAATGGGCGCAAGCCTGACGGAGCAATGCCGCGTGGTGGATGAAGGCCTTCGGGTTGTAAACACCTGTCAGTAGGGAGGAAATTTTGACCGATCTACAGAGGAAGTCCGGGCTAAGTACGTGCCAGCAGCCGCGGTAATACGTACCGGACAAACGTTATTCGGAATCACTGGGCTTAAAGAGTACGTAGGCTGTCTTGTAGGTGAGGTGTGAAATCCCA
OTU 901	0	0	9	9	0	0	0	0	0	9	13	10	0	0	0	0	0	15	0	0	7	0	Bacteria	Bacteroidota	Rhodothermia	Rhodothermales	Rhodothermaceae	OTU 901	OTU 901	TGAGGAATATTGCGCAATGGGGGAAACCCTGACGCAGCCACGCCGCGTGGTGGATGACACCCCTATGGGGCGTAAACACCTTTTATGAGAGAAGAAGTCCTTACTCGGTAAGGTTTGACGGTATCTCATGAATAAGCACCGGCTAACTCCGTGCCAGCAGCCGCGGTAATACGGAGGGTGCAAGCGTTGTCCGGAATCACTGGGTGTAAAGGGTGTGTAGGCGGAGCTGTAAGT
OTU 902	0	0	0	0	0	0	0	0	0	0	0	0	0	16	56	0	0	0	0	0	0	0	Bacteria	Proteobacteria	Gammaproteobacteria	Pseudomonadales	Porticoccaceae	OTU 902	OTU 902	TGGGGAATATTGGACAATGGGCGCAAGCCTGATCCAGCCATGCCGCGTGTGTGAAGAAGGCTCTAGGGTTGTAAAGCACTTTCAGTGGGGAGGATAAGTTATCGGCTAATACCCGGTAATGCAGACGTTACCCACAGAAGAAGCACCGGCAAACTCCGTGCCAGCAGCCGCGGTAATACGGAGGGTGCGAGCGTTAATCGGAATTACTGGGCGTAAAGCGCGCGTAGGCGGTTT
OTU 903	0	0	7	0	0	24	0	0	0	6	0	0	0	0	0	0	11	24	0	0	0	0	Bacteria	Bacteroidota	Bacteroidia	Flavobacteriales	Flavobacteriaceae	Robiginitalea	OTU 903	TGAGGAATATTGGACAATGGTCGAGAGACTGATCCAGCCATGCCGCGTGCAGGAAGACGGCCCTATGGGTTGTAAACTGCTTTTGTACGGGAAGAATAATGCCCACGTGTGGGCAGATGACGGTACCGTACGAATAAGGACCGGCTAACTCCGTGCCAGCAGCCGCGGTAATACGGAGGGTCCAAGCGTTATCCGGAATCATTGGGTTTAAAGGGTCCGTAGGCGGATCAGTA
OTU 904	0	0	0	0	0	0	0	0	72	0	0	0	0	0	0	0	0	0	0	0	0	0	Bacteria	Proteobacteria	Alphaproteobacteria	OTU 904	OTU 904	OTU 904	OTU 904	TAAGGAATATTGGGCAATGGGCGAAAGCCTGACCCAGCAATACCGCGTGAGTGATGAAGGCCTATGGGTTGTAAAACTCTTTCAACGGGGAGGATAATGACAGTACCCGTAAAAGAAGCTCCGGCTAATTCCGTGCCAGCAGCCGCGGTAAGACGGAAGGAGCAAACGCTATTCGGATTTACTGGGCGTAAAGCGCGTGTAGGTGGAATAAACAGTTATGTGTGAAATCCCAA
OTU 905	0	0	16	12	0	0	0	0	0	17	0	7	0	0	0	0	13	0	0	0	7	0	Bacteria	Bacteroidota	Bacteroidia	Flavobacteriales	NS9 marine group	OTU 905	OTU 905	TGAGGAATATTGCGCAATGGACGAAAGTCTGACGCAGCCATGCCGCGTGCAGGATGACGGCGCTATGCGTTGTAAACTGCTTTTATATGCCAAGAAACCTTCGGACGTGTCCGAAGCTGACGGTAGCATATGAATAAGCACCGGCTAACTCCGTGCCAGCAGCCGCGGTAATACGGAGGGTGCAAGCGTTATCCGGATTTATTGGGTTTAAAGGGTCCGTAGGCGGATCATTAA
OTU 906	0	0	0	0	0	0	0	0	0	0	0	0	0	0	0	0	0	0	0	0	0	71	Bacteria	Proteobacteria	Alphaproteobacteria	Micavibrionales	Micavibrionaceae	OTU 906	OTU 906	TTAGGAATATTGGACAATGGGCGCAAGCCTGATCCAGCCATGCCGCGTGAGTGAAGACGGCCTTAGGGTTGTAAAGCTCTTTCAGATGTGAGGATAATGACAGTAACATCAGAAGAAGCCCCGGCTAAATTCGTGCCAGCAGCCGCGGTAATACGAATGGGGCGAGCGTTGTTCGGAATCACTGGGCGTAAAGCGTATGTAGGCGGAATTGAAAGTCAGAAGTGAAAGCCCGG
OTU 907	0	0	0	0	0	0	0	0	0	0	0	0	17	0	0	0	0	0	13	0	0	41	Bacteria	Proteobacteria	Gammaproteobacteria	WD260	OTU 907	OTU 907	OTU 907	TGGGGAATATTGGACAATGGGGGAAACCCTGATCCAGCGACGCCGCGTGTGTGAAGAAGGCCTGCGGGTTGTAAAGCACTTTTAGTGGGGACAAAAAGCTACGGATTAATACTCTGTGGTCTTGATTTAACCCAAAGAAAAAGCACCGGCTAACTCTGTGCCAGCAGCCGCGGTAATACAGAGGGTGCGAGCGTTAATCGGAATTACTGGGCGTAAAGCGCGCGTAGACGGTT
OTU 908	0	0	3	0	0	27	0	0	0	0	0	0	0	0	0	0	5	0	0	0	0	36	Bacteria	Bacteroidota	Bacteroidia	Flavobacteriales	NS9 marine group	OTU 908	OTU 908	TGAGGAATATTGCACAATGGAGGAAACTCTGATGCAGCCATGCCGCGTGCAGGATGACGGCCCTATGGGTTGTAAACTGCTTTTTTACAAGAAGAAACCTTGGTACGTGTACCAACTTGACGGTATTGTAAGAATAAGCACCGGCTAACTCCGTGCCAGCAGCCGCGGTAATACGGAGGGTGCAAGCGTTATCCGGATTTATTAGGTTTAAAGGGTTCGCAGGCGGAATTTTA
OTU 909	0	0	61	10	0	0	0	0	0	0	0	0	0	0	0	0	0	0	0	0	0	0	Bacteria	Proteobacteria	Alphaproteobacteria	OTU 909	OTU 909	OTU 909	OTU 909	TGGGGAATCTTGGACAATGGGGGAAACCCTGATCCAGCCATGCCGCGTGAGTGAAGAAGGCCCTAGGGTCGTAAAACTCTTTCAACTGTGAAGATAATGACGGTAGCAGTAGAAGAAGTCCCGGCTAACTCCGTGCCAGCAGCCGCGGTAATACGTAAGGGGTAAGTGTTGTTCGGAATTATTGGGCGTAAAGCGCGTGTAGGCGTGCTAATAAGTTGAATGTTTAAACTACAG
OTU 910	0	16	0	0	17	0	0	0	0	0	0	20	0	18	0	0	0	0	0	0	0	0	Bacteria	Cyanobacteria	Cyanobacteriia	Chloroplast	OTU 910	OTU 910	OTU 910	TGGGGAATTTTCCGCAATGGGCGAAAGCCTGACGGAGCAATACCGCGTGAGGGAAGACGGCCTATGGGTTGTAAACCTCTTTTTTCAGGGAGGAATTTTGACGTGTACCTGAAGAATAAGCATCGGCTAACTCCGTGCCAGCAGCCGCGGTAAGACGGAGGATGCAAGTGTTATCCGGAATCACTGGGCGTAAAGCGTCTGTAGGTGGTTAAGCAAGTCAACTGTTAAATCTTG
OTU 911	0	0	22	0	0	0	0	0	0	5	0	10	0	0	0	0	4	0	0	0	11	19	Bacteria	Proteobacteria	Alphaproteobacteria	Caulobacterales	Caulobacteraceae	Brevundimonas	OTU 911	TGGGGAATCTTGCGCAATGGGCGAAAGCCTGACGCAGCCATGCCGCGTGAATGATGAAGGTCTTAGGATTGTAAAATTCTTTCACCGGGGACGATAATGACGGTACCCGGAGAAGAAGCCCCGGCTAACTTCGTGCCAGCAGCCGCGGTAATACGAAGGGGGCTAGCGTTGCTCGGAATTACTGGGCGTAAAGGGAGCGTAGGCGGACATTTAAGTCAGGGGTGAAATCCCGG
OTU 912	0	0	0	0	0	0	0	0	0	0	0	0	0	0	0	0	46	25	0	0	0	0	Bacteria	Bacteroidota	Bacteroidia	Flavobacteriales	Flavobacteriaceae	Gilvibacter	sediminis	TGAGGAATATTGGACAATGGGCGAGAGCCTGATCCAGCCATGCCGCGTGTAGGAAGACTGCCCTATGGGTTGTAAACTACTTTTATACGGGAAGAAACACCCCCTCGTGAGGGGGCTTGACGGTACCGTAAGAATAAGCACCGGCTAACTCCGTGCCAGCAGCCGCGGTAATACGGAGGGTGCAAGCGTTATCCGGAATCATTGGGTTTAAAGGGTCCGTAGGCGGGCTATTAA
OTU 913	0	0	0	0	0	0	0	0	0	0	0	0	0	0	0	0	0	0	0	0	0	71	Bacteria	Patescibacteria	Parcubacteria	Candidatus Kaiserbacteria	OTU 913	OTU 913	OTU 913	TCGAGAATCTTCCGCAATGGACGAAAGTCTGACGGAGCGACGCCGCGTGGTGGATGAAGCCCTTAGGGGCGTAAACACCTTTTATGAGGGAGGAATTTTATTGACGTTACCTCATGAATAAGGGGCTCCCAACTCTGTGCCAGCAGGAGCGGTAATACAGAGGCCCCAAGCATTATCCGGATTCACTGGGCGTAAAGGGTGCGTAGGCGGTGTTATTAGTCGGGTGTTAAATC
OTU 914	0	0	0	0	4	0	0	0	0	4	0	3	16	0	0	0	23	12	9	0	0	0	Bacteria	Verrucomicrobiota	Verrucomicrobiae	Opitutales	Puniceicoccaceae	Pelagicoccus	OTU 914	TTTCGAATCTTTCACAATGGGCGAAAGCCTGATGGAGCAACGCCGCGTGGGGGATGAAGGTCTTCGGATTGTAAACCCCTGTCACCAAGGATAAACCGTAATCGGTTAATAACCGGTTGCCTGATGTAACTTGGAGAGGAAGAGGTGGCTAACTCTGTGCCAGCAGCCGCGGTAATACAGAGACCTCAAGCGTTATTCGGATTTACTGGGCGTAAAGGGTGCGCAGGCGGCCA
OTU 915	0	0	47	0	0	0	0	0	0	0	0	0	0	0	0	0	24	0	0	0	0	0	Bacteria	Bacteroidota	Bacteroidia	Flavobacteriales	Flavobacteriaceae	Maribacter	OTU 915	TGAGGAATATTGGACAATGGAGGAGACTCTGATCCAGCCATGCCGCGTGCAGGAAGAATGCCCTATGGGTAGTAAACTGCTTTTATACGGGAAGAAAAAGGGGTACGTGTACCCCACTGACGGTACCGTAAGAATAAGGACCGGCTAACTCCGTGCCAGCAGCCGCGGTAATACGGAGGGTCCGAGCGTTATCCGGAATTATTGGGTTTAAAGGGTCCGTAGGCGGGCAATTAA
OTU 916	0	0	7	0	9	0	0	0	0	7	3	7	0	0	0	0	28	6	4	0	0	0	Bacteria	Verrucomicrobiota	Verrucomicrobiae	Opitutales	Puniceicoccaceae	Cerasicoccus	OTU 916	TTTCGAATCATTCACAATGGGCGAAAGCCTGATGGTGCAATGCCGCGTGGGGGATGAAGGTCTTCGGATCGTAAACCCCTGTCACCAAGGACTAAAAAACGGTGAAGAGCCGTCTTGAATTAACTTGGAGAGGAAGCAGTGGCTAACTCCGTGCCAGCAGCCGCGGTAATACGGAGACTGCAAGCGTTACTCGGATTTACTGGGCGTAAAGGGTGCGCAGGCGGCCTGGTATG
OTU 917	0	0	0	0	0	0	0	0	0	0	71	0	0	0	0	0	0	0	0	0	0	0	Bacteria	Proteobacteria	Gammaproteobacteria	OTU 917	OTU 917	OTU 917	OTU 917	TGGGGAATATTGGACAATGGGCGCAAGCCTGATCCAGCAATGCCGCGTGTGTGAAGAAGGCCTTAGGGTTGTAAAGCACTTTCAGTAAGGAAGAAAAAGCCGAATTAATACTTCGATAATATGACATTACTTACAGAAGAAGCACCGGCTAACTCCGTGCCAGCAGCCGCGGTAATACGGAGGGTGCGAGCGTTAATCGGAATTACTGGGCGTAAAGCGTACGCAGGCGGTTT
OTU 918	0	0	0	0	0	0	0	0	0	0	0	0	0	0	0	0	0	0	0	71	0	0	Bacteria	Proteobacteria	Gammaproteobacteria	Pseudomonadales	Porticoccaceae	SAR92 clade	OTU 918	TGGGGAATATTGGACAATGGGCGGAAGCCTGATCCAGCCATGCCGCGTGTGTGAAGAAGGCTCTAGGGTTGTAAAGCACTTTCAGTAGGGAGGAAAAGCTTAAGGTTAATAACCTTGAGCCCTGACGTTACCTACAGAAGAAGCACCGGCAAACTCCGTGCCAGCAGCCGCGGTAATACGGAGGGTGCGAGCGTTAATCGGAATTACTGGGCGTAAAGCGCGCGTAGGTGGTTT
OTU 919	0	0	0	0	0	0	0	0	0	40	4	15	11	0	0	0	0	0	0	0	0	0	Bacteria	Proteobacteria	Gammaproteobacteria	HOC36	OTU 919	OTU 919	OTU 919	CGTTAATCGGAATTACTGGGCGTAAAGCGCGCGTAGGCGGCTCGCTAAGTTGGATGTGAAAGCCCTAGGCTCAACCTGGGAATGGCATTCAATACTGGCGTGCTAGAGTATGATAGAGGAAAGCGGAATTCCCGGTGTAGCGGTGGAATGCGTAGATATCGGGAGGAACACCAGTGGCGAAAGCGGCTTTCTGGATCAATACTGACGCTGAGGTGCGAGAGCGTGGGGAGCA
OTU 920	0	0	0	0	0	0	0	0	0	0	0	0	7	0	0	0	0	0	0	0	0	63	Bacteria	Proteobacteria	Alphaproteobacteria	Rhodobacterales	Rhodobacteraceae	OTU 920	OTU 920	TGGGGAATCTTAGACAATGGGCGCAAGCCTGATCTAGCCATGCCGCGTGAGTGAAGAAGGCCTTAGGGTCGTAAAGCTCTTTCGCCAGGGATGATAATGACAGTACCTGGTAAAGAAACCCCGGCTAACTCCGTGCCAGCAGCCGCGGTAATACGGAGGGTCCGAGCGTTCTCCGGAATTATTGGGTTTAAAGGGTCCGTAGGCGGATGATTAAGTCAGGGGTGAAAGTTTGC
OTU 921	0	0	0	0	0	0	0	0	0	0	58	0	12	0	0	0	0	0	0	0	0	0	Bacteria	Bacteroidota	Bacteroidia	Cytophagales	Cyclobacteriaceae	Ekhidna	OTU 921	TAGGGAATATTGGTCAATGGGCGAAAGCCTGAACCAGCCATGTCGCGTGCAGGATGAAAGCCTTATGGGTTGTAAACTGCTTTTATATGGGAAGAAAAAGGTTTTGCGAAATCAATTGCCGGTACCATATGAATAAGCACCGGCTAACTCCGTGCCAGCAGCCGCGGTAATACGGAGGGTGCAAGCGTTGTCCGGATTTTTTGGGTTTAAAGGGTACGTAGGCGGATTTTTAA
OTU 922	0	0	0	0	0	0	0	0	0	0	0	0	36	0	0	0	13	21	0	0	0	0	Bacteria	Proteobacteria	Alphaproteobacteria	Rhodobacterales	Rhodobacteraceae	Yoonia-Loktanella	OTU 922	TGGGGAATCTTAGACAATGGGCGCAAGCCTGATCTAGCGATGCCGCGTGAGTGACGAAGGTCTTAGGATCGTAAAGCTCTTTCGCCAAGGATGATAATGACAGTACTTGGTAAAGAAACCCCGGCTAACTCCGTGCCAGCAGCCGCGGTAATACGGAGGGGGTTAGCGTTGTTCGGAATTACTGGGCGTAAAGCGCACGTAGGCGGATCAATAAGTTAGAGGTGAAATCCCAG
OTU 923	0	0	42	0	0	0	0	0	0	21	0	0	0	0	0	0	0	0	0	0	7	0	Bacteria	Bacteroidota	Bacteroidia	Sphingobacteriales	Sphingobacteriaceae	Sphingobacterium	multivorum	TAAGGAATATTGGTCAATGGGCGGAAGCCTGAACCAGCCATGCCGCGTGCAGGATGACTGCCCTATGGGTTGTAAACTGCTTTTGTCCAGGAATAAACCTAAATACGTGTATTTAGCTGAATGTACTGGAAGAATAAGGATCGGCTAACTCCGTGCCAGCAGCCGCGGTAATACGGAGGATCCGAGCGTTATCCGGATTTATTGGGTTTAAAGGGTGCGTAGGCGGCCTATTA
OTU 924	0	0	13	10	14	0	0	0	0	6	9	18	0	0	0	0	0	0	0	0	0	0	Bacteria	Planctomycetota	Planctomycetes	Pirellulales	Pirellulaceae	OTU 924	OTU 924	TCGAGAATCTTCGGCAATGGGCGAAAGCCTGACCGAGCGACGCCGCGTGCGGGATGAAGGCCCTCGGGTTGTAAACCGCTGTCAATGGGGAGGAAATGCTTAGGGGTTATCCCCTTTGCTTGACCTATCCAAGTAGGAAGTACGGGCTAAGTTCGTGCCAGCAGCCGCGGTAAGACGAACCGTACGAACGTTATTCGGAATTACTGGGCTTAAAGGGTGCGTAGGCTGCGCGG
OTU 925	0	0	0	0	0	0	0	0	0	0	0	0	20	0	0	0	0	0	0	0	0	50	Bacteria	Actinobacteriota	Acidimicrobiia	OTU 925	OTU 925	OTU 925	OTU 925	TGGGGAATCTTGCGCAATGGGCGAAAGCCTGACGCAGCAACGCCGCGTGGGGGAGGAAGGCTCTCGGGTCGTAAACCCCTTTCAGCAGGGACGAAATTGACGGTACCTGCAGAAGAAGAACCGGCCAACTACGTGCCAGCAGCCGCGGTAATACGTAGGGTTCAAGCGTTGTCCGGATTTATTGGGCGTAAAGGGCTCGTAGGCGGTTCGATAAGTCGGGTGTGAAAACTCAG
OTU 926	0	0	5	6	0	0	0	0	0	14	6	5	0	0	0	0	34	0	0	0	0	0	Bacteria	Verrucomicrobiota	Verrucomicrobiae	Verrucomicrobiales	DEV007	OTU 926	OTU 926	TCGAGAATCATTCACAATGGGGGAAACCCTGATGGTGCGACGCCGCGTGGAGGATGACGGCCTTAGGGTTGTAAACTCCTGTCATCAGAGAGTAAGGTTTCGTGGTTAATACCCATGGAAATTGATAGTATCTGAAGAGGAAGGGACGGCTAACTTCGTGCCAGCAGCCGCGGTAATACGAAGGTCCCAAGCGTTGTTCGGAATTACTGGGCGTAAAGCGTGTGTAGGCGGCAG
OTU 927	0	0	0	0	0	0	0	0	0	0	0	0	0	0	0	0	0	0	0	0	70	0	Bacteria	Proteobacteria	Gammaproteobacteria	Enterobacterales	Vibrionaceae	OTU 927	OTU 927	TGGGGAATATTGCACAATGGGCGAAAGCCTGATGCAGCCATGCCGCGTGTATGAAGAAGGCCTTCGGGTTGTAAAGTACTTTCAGTTGTGAGGAAGGGGGTAACGTTAATAGCGTTATCTCTTGACGTTAGCAACAGAAGAAGCACCGGCTAACTCCGTGCCAGCAGCCGCGGTAATACGGAGGGTGCAAGCGTTACTCGGAATCACTGGGCGTAAAGAGCGTGTAGGCGGGTT
OTU 928	0	0	0	0	0	0	0	0	0	0	0	0	15	0	0	0	41	14	0	0	0	0	Bacteria	Planctomycetota	BD7-11	OTU 928	OTU 928	OTU 928	OTU 928	TCGAGAATCTTCCGCAATGGGCGAAAGCCTGACGGAGCGACGCCGCGTGCGGGATGAAGGCCTTCGGGTTGTAAACCGCTGTCAGAGGTTAAGAACGGGCAGTAGGGTAATATTCTGCTGTTTTGACAAAGGCCTCAAAGGAAGCCACGGCTAACTTCGTGCCAGCAGCCGCGGTAAGACGAAGGTGGCAACCGTTGTTCGGAATCACTGGGCATAAAGCGCGCGTAGGCGGA
OTU 929	0	0	0	0	0	0	0	0	0	0	0	0	0	0	0	0	42	28	0	0	0	0	Bacteria	Proteobacteria	Gammaproteobacteria	Enterobacterales	Kangiellaceae	OTU 929	OTU 929	TGGGGAATATTGGACAATGGGCGCAAGCCTGATCCAGCAATACCGCGTGTGTGAAGAAGGCCTGAGGGTTGTAAAGCACTTTCAATAGAGACGAAAAGCCTAAGGCTAATAACCTTGGGTCTTGACTTAACCTATAGAAGAAGCACCGGCTAACTCCGTGCCAGCAGCCGCGGTAATACGGAGGGTGCAAGCGTTAATCGGAATTACTGGGCGTAAAGCGCTCGTAGGCGGCTA
OTU 930	0	0	0	0	0	0	0	0	69	0	0	0	0	0	0	0	0	0	0	0	0	0	Bacteria	Verrucomicrobiota	Chlamydiae	Chlamydiales	Parachlamydiaceae	OTU 930	OTU 930	TCGAGAATCATTCGCAATGGGCGCAAGCCTGACGATGCGACGCCGCGTGAGCGAAGAAGGCCTTTGGGTCGTAAAGTTCTTTCGCCTGGGAACAAGAGATGGTGGCTAATATCCATTTGATTTGAGTGTACTGGGTAAAGAAGCACCGGCTAACTCCGTGCCAGCAGCTGCGGTAATACGGAGGGTGCAAGCATTAATCGGATTTATTGGGCGTAAAGAGCGCGTAGGCGGGA
OTU 931	0	0	0	0	0	0	0	0	0	0	0	0	0	0	0	0	0	0	0	69	0	0	Bacteria	Proteobacteria	Gammaproteobacteria	Pseudomonadales	Halieaceae	OTU 931	OTU 931	TGGGGAATATTGCGCAATGGGCGAAAGCCTGACGCAGCCATGCCGCGTGTGTGAAGAAGGCCTTCGGGTTGTAAAGCACTTTCAATTGGGAGGAAAGGTTCACGGTTAATAACCGTGAGCTGTGACGTTACCTTTAGAAGAAGCACCGGCTAACTCCGTGCCAGCAGCCGCGGTAATACGGGAGTGGCAAGCGTTATCCGGAATTATTGGGCGTAAAGCGTCCGCAGGCGGCCC
OTU 932	0	0	10	6	0	0	0	0	0	10	0	0	0	0	0	0	22	15	0	0	0	6	Bacteria	Bdellovibrionota	Bdellovibrionia	Bacteriovoracales	Bacteriovoracaceae	Peredibacter	OTU 932	TAGGGAATATTGCGCAATGGAGGAAACTCTGACGCAGCCACGCCACGTGAGTGAGGAAGGCCTTCGGGTTGTAAAGCTCTGTCAGTAGGGAAAAATTGCTCGTAAGAGAGTTGATGGTACCTACAAAGGAAGCACCGGCTAACTTCGTGCCAGCAGCCGCGGTAATACGAAGGGTGCAAGCGTTGTTCGGATTTATTGGGCGTAAAGCGTACGTAGGCGGTTTTATAAGTCAG
OTU 933	0	0	0	0	0	2	0	0	0	0	0	0	0	0	0	0	51	13	0	0	0	3	Bacteria	OTU 933	OTU 933	OTU 933	OTU 933	OTU 933	OTU 933	TGGGGAATATTGCACAATGGGGGAAACCCTGATGCAGCAACGCCGCGTGGGTGAAGAAGGATTTCGGTTCGTAAAGCCCTGTCCTGGGGGACGAAAAAGCATGGTTAATATCCATGTCAATAGACGGTACCCCAGAAGAAAGCACCGGCTAACTCCGTGCCAGCAGCCGCGGTAATACGGAGGGTGCGAGCGTTGTTCGGAATTATTGGGCGTAAAGGGAGTGCAGGCGGCTG
OTU 934	0	0	0	29	0	0	0	0	0	0	26	0	0	0	0	0	3	11	0	0	0	0	Bacteria	Proteobacteria	Gammaproteobacteria	Pseudomonadales	Nitrincolaceae	Corallomonas	OTU 934	TGGGGAATATTGCACAATGGGCGCAAGCCTGATGCAGCCATACCGCGTGTGTGAAGAAGGCTTTCGGGTCGTAAAGCACTTTCAGCAGTGAGGAAAGGTCAGTGATTAATACTCACTGGCTGTGACGTTAACTGCAGAAGAAGCACCGGCTAACTCCGTGCCAGCAGCCGCGGTAATACGGAGGGTGCAAGCGTTAATCGGAATTACTGGGCGTAAAGCGCGCGTAGGTGGTTC
OTU 935	0	0	0	0	0	0	0	0	69	0	0	0	0	0	0	0	0	0	0	0	0	0	Bacteria	Planctomycetota	OM190	OTU 935	OTU 935	OTU 935	OTU 935	TCGAGAATCTTCCGCAATGGGCGAAAGCCTTACGGAGCGACGCCGCGTGCAGGAAGAAGGCCTTCGGGTTGTAAACTGCTGTCAGGGTTTATGAAAGCTAAGGCGGTTAATAGCCGCCTCTGTTTACAAAGGACCCAAAGGAAGCCACAGCTAACTTCGTGCCAGCAGCTGCGGTAATACGAAGGTGGCGAGCGTTGTTCGGATTTACTGGGCATAAAGGGCGCGTAGGCGGA
OTU 936	0	0	0	0	0	0	0	0	0	0	0	0	0	0	0	0	41	28	0	0	0	0	Bacteria	Bacteroidota	Bacteroidia	Cytophagales	Cyclobacteriaceae	OTU 936	OTU 936	TAGGGAATATTGGTCAATGGACGCAAGTCTGAACCAGCCATGCCGCGTGCAGGATGACAGCTTTCTGAGTTGTAAACTGCTTTTATATAGGAACAAAGAGGCCATGCGTGGCAAGTTGCGTGTACTATATGAATAAGCACCGGCTAACTCCGTGCCAGCAGCCGCGGTAATACGGAGGGTGCAAGCGTTGTCCGGATTTATTGGGTTTAAAGGGTGCGTAGGTGGTTTTTTAAG
OTU 937	0	0	0	0	0	0	0	0	0	0	0	0	0	0	0	0	0	0	0	69	0	0	Bacteria	Proteobacteria	Gammaproteobacteria	Pseudomonadales	Pseudohongiellaceae	Pseudohongiella	OTU 937	TGGGGAATATTGGACAATGGGCGCAAGCCTGATCCAGCCATGCCGCGTGTGTGAAGAAGGCTCTAGGGTTGTAAAGCACTTTCAGTAGGGAGGAAGGCCAGAGTGTTAATAGCGCTTTGGATTGACGTTACCTACAGAAGCAGCACCGGCTAACTCCGTGCCAGCAGCCGCGGTAATACGGAGGGTGCAAGCGTTAATCGGAATTATTGGGCGTAAAGCGTCCGCAGGCGGCCC
OTU 938	0	0	0	0	0	0	0	0	0	0	0	0	0	0	0	0	0	0	0	0	0	69	Bacteria	Bacteroidota	Bacteroidia	Flavobacteriales	Flavobacteriaceae	Nonlabens	OTU 938	TGAGGAATATTGGACAATGGGCGAGAGCCTGATCCAGCCATGCCGCGTGCAGGAAGACGGCCCTATGGGTTGTAAACTGCTTTTGTACGGGAAGAAACCCCATCACGTGTGATGGGCTGACGGTACCGTAAGAATAAGCACCGGCTAACTCCGTGCCAGCAGCCGCGGTAATACGGAGGGTGCAAGCGTTATCCGGAATCATTGGGTTTAAAGGGTCCGTAGGCGGGCTAATA
OTU 939	0	0	0	0	0	24	0	0	0	0	0	6	32	0	0	0	0	7	0	0	0	0	Bacteria	Bacteroidota	Bacteroidia	Flavobacteriales	Flavobacteriaceae	Pseudofulvibacter	OTU 939	TGAGGAATATTGGACAATGGAGGCAACTCTGATCCAGCCATGCCGCGTGAAGGATGACTGCCCTATGGGTTGTAAACTTCTTTTATACAGGAAGAAACGGTTTCACGTGTGAGACTTTGACGGTACTGTATGAATAAGCACCGGCTAACTCCGTGCCAGCAGCCGCGGTAATACGGAGGGTGCAAGCGTTATCCGGAATCATTGGGTTTAAAGGGTCCGTAGGCGGACTAATA
OTU 940	0	0	0	0	0	0	0	0	0	0	0	0	0	0	0	0	0	0	0	0	0	69	Bacteria	Cyanobacteria	Cyanobacteriia	Phormidesmiales	Phormidesmiaceae	Phormidesmis ANT.LACV5.1	OTU 940	TGGGGAATTTTCCGCAATGGGCGAGAGCCTGACGGAGCAACGCCGCGTGAGGGAGGAAGGCCTGTGGGTTGTAAACCTCTTTTCTCAGGGAAGAAGTTCTGACGGTACCTGAGGAATCAGCATCGGCTAACTCCGTGCCAGCAGCCGCGGTAAGACGGAGGATGCAAGCGTTATCCGGAATTATTGGGCGTAAAGCGTCCGTAGGCGGCTTTTAAAGTCTGCTGTCAAAGCTC
OTU 941	0	0	0	0	0	0	0	0	69	0	0	0	0	0	0	0	0	0	0	0	0	0	Bacteria	Dependentiae	Babeliae	Babeliales	UBA12409	OTU 941	OTU 941	TGAGGAATATTGCACAATGGGCGAAAGCCTGATGCAGCGACGCCGCGTGGAGGATGAAGGTTTTCGGATCGTAAACTCCTGTTAAATGGGAAGAAAGACTTGTTCTTAATAGGAACGAGAGATGACGGTACCATTAGAGAAAGCACCGGCTAACTTCGTGCCAGCAGCCGCGGTAATACGAGGGGTGCAAACGTTATTCGGAATCACTGGGCGTAAAGGGTGCGTAGACGGCA
OTU 942	0	0	0	0	0	0	0	0	0	0	0	0	0	0	0	0	54	15	0	0	0	0	Bacteria	Proteobacteria	Alphaproteobacteria	Rickettsiales	Rickettsiaceae	OTU 942	OTU 942	TGAGGAATATTGGACAATGGGCGAAAGCCTGATCCAGCAATACCACGTGAATGATGAAGGCCTTAGGGTTGTAAAGTTCTTTTAGTAGGGAAGATAATGACGGTACCTACAGAAAAAGCCCCGGCTAACTCCGTGCCAGCAGCCGCGGTAAGACGGAGGGGGCTAGCGTTGTTCGGAATTACTGGGCGTAAAGAGCATGTAGGCGGATTAATAAGTTGGAAGTGAAAGCCCGAG
OTU 943	0	0	0	0	17	0	0	0	0	0	0	22	0	0	0	0	0	22	8	0	0	0	Bacteria	Proteobacteria	Gammaproteobacteria	Pseudomonadales	Moraxellaceae	Acinetobacter	OTU 943	TGGGGAATATTGGACAATGGGCGCAAGCCTGATCCAGCCATGCCGCGTGTGTGAAGAAGGCCTTTTGGTTGTAAAGCACTTTAAGCGAGGAGGAGGCTACTTGGATTAATACTCTAGGATAGTGGACGTTACTCGCAGAATAAGCACCGGCTAACTCTGTGCCAGCAGCCGCGGTAATACAGAGGGTGCGAGCGTTAATCGGATTTACTGGGCGTAAAGCGTGCGTAGGCGGC
OTU 944	0	0	0	0	0	15	0	0	0	10	2	0	0	0	0	0	30	12	0	0	0	0	Bacteria	Bacteroidota	Bacteroidia	Chitinophagales	OTU 944	OTU 944	OTU 944	TAAGGAATATTGGACAATGGGGGCAACCCTGATCCAGCCATGCCGCGTGGAGGAAGACTGTCCTATGGATTGTAAACTCCTTTTATATGGGAAGAACCGCCGAGATTTATCTTGGTTTGACGGTACCATACGAATAAGCACCGGCTAACTCCGTGCCAGCAGCCGCGGTAATACGGAGGGTGCAAGCGTTATCCGGAATTACTGGGTTTAAAGGGTGCGTAGGCGGATTGATA
OTU 945	4	0	0	0	8	10	0	0	0	15	11	0	0	0	0	0	10	0	0	0	0	11	Bacteria	Bacteroidota	Bacteroidia	Flavobacteriales	Flavobacteriaceae	NS5 marine group	OTU 945	TAAGGAATATTGGACAATGGAGGCAACTCTGATCCAGCCATGCCGCGTGAAGGAAGAAGGCCCTATGGGTCGTAAACTTCTTTTATGCAGGAAGAAATCTTTCCACGTGTGGAAAGTTGACGGTACTGTAAGAATAAGGATCGGCTAACTCCGTGCCAGCAGCCGCGGTAATACGGAGGATCCAAGCGTTATCCGGAATTATTGGGTTTAAAGGGTCCGCAGGCTGTTTGTTA
OTU 946	0	0	0	0	0	0	0	0	0	0	0	0	0	0	0	0	25	0	0	0	43	0	Bacteria	Proteobacteria	Gammaproteobacteria	Enterobacterales	Vibrionaceae	Vibrio	scophthalmi	TGGGGAATATTGCACAATGGGCGCAAGCCTGATGCAGCCATGCCGCGTGTATGAAGAAGGCCTTCGGGTTGTAAAGTACTTTCAGTCGTGAGGAAGGTTCATGCGTTAATAGCGTATGGATTTGACGTTAGCGACAGAAGAAGCACCGGCTAACTCCGTGCCAGCAGCCGCGGTAATACGGAGGGTGCGAGCGTTAATCGGAATTACTGGGCGTAAAGCGCATGCAGGTGGTTC
OTU 947	0	0	0	2	0	0	0	0	0	0	0	0	13	0	0	0	22	20	0	11	0	0	Bacteria	Verrucomicrobiota	Verrucomicrobiae	Verrucomicrobiales	Rubritaleaceae	Haloferula	OTU 947	TCGAGAATAATTCACAATGGACGAAAGTCTGATGGTGCAACGCCGCGTGGAGGATGAAGGCCCTAGGGTCGTAAACTCCTGTCATTTGAGAGTAAGACCTGGTCGTTAATAGCGGACAGGGTTGATAGTATCGAAAGAGGAAGGGACGGCTAACTTCGTGCCAGCAGCCGCGGTAATACGAAGGTCCCGAGCGTTGTTCGGAATCACTGGGCGTAAAGGGAGCGTAGGCGGTTT
OTU 948	0	0	0	0	16	0	0	0	0	0	0	20	0	0	32	0	0	0	0	0	0	0	Bacteria	Proteobacteria	Gammaproteobacteria	Pseudomonadales	Oceanospirillaceae	Oceanospirillum	OTU 948	TGGGGAATATTGCACAATGGGCGCAAGCCTGATGCAGCCATGCCGCGTGTGTGAAGAAGGCCTTCGGGTTGTAAAGCACTTTCAGCGAGGAGGAAAGGTTGTTGATTAATACTCAACAGCTGTGACGTTACTCGCAGAAGAAGCACCGGCTAACTCCGTGCCAGCAGCCGCGGTAATACGGAGGGTGCAAGCGTTAATCGGAATTACTGGGCGTAAAGCGCGCGTAGGCGGCT
OTU 949	0	0	0	0	0	0	0	0	0	36	0	14	18	0	0	0	0	0	0	0	0	0	Bacteria	Proteobacteria	Alphaproteobacteria	Rhizobiales	OTU 949	OTU 949	OTU 949	TGGGGAATCTTGCACAATGGGCGAAAGCCTGATGCAGCCATGCCGCGTGGGTGAAGAAGGCCTTAGGGTTGTAAATCCCTTTCGGCGGGGAAGATAATGACGGTACCCGCAGAAGAAGCCCCGGCCAACTCCGTGCCAGCAGCCGCGGTAATACGGAGGGGGCTAGCGTTGTTCGGAATTACTGGGCGTAAAGCGCGCGCAGGCGGAGCGGTTAGTCGAGGGTGAAAGCCCGG
OTU 950	0	0	68	0	0	0	0	0	0	0	0	0	0	0	0	0	0	0	0	0	0	0	Bacteria	Cyanobacteria	Cyanobacteriia	Synechococcales	Cyanobiaceae	OTU 950	OTU 950	TGGGGAATTTTCCGCAATGGGCGAAAGCCTGACGGAGCAACGCCGCGTGAGGGATGAAGGCCTCTGGGCTGTAAACCTCTTTTATCAAGGAAGAAGATCTGACGGTACTTGATGAATAAGCCACGGCTAATTCCGTGCCAGCAGCCGCGGTAATACGGAGGGTGCAAGCGTTAATCGGAATTACTGGGCGTAAAGCGCGCGTAGGCGGATAATTAAGTCGGATGTGAAAGCCCT
OTU 951	0	0	0	0	0	68	0	0	0	0	0	0	0	0	0	0	0	0	0	0	0	0	Bacteria	Verrucomicrobiota	Chlamydiae	Chlamydiales	Simkaniaceae	OTU 951	OTU 951	TCGAGAATCATTCGCAATGGGCGAAAGCCTGACGATGCGACGCCGTGTGGGCGATGAAGGCCTTCGGGTTGTAAAGTCCTTTCGCTAGGGAACAAGAGAGGGTGGTTAATATCCACCTAATTTGAGGGTACCTAGTAAAGAAGCACCGGCTAACTCCGTGCCAGCAGCTGCGGTAATACGGAGGGTGCAAGCATTAATCGGATTTATTGGGTGTAAAGAGCGCGTAGGCGGGT
OTU 952	0	0	0	0	0	0	0	0	0	0	0	0	0	26	0	0	42	0	0	0	0	0	Bacteria	Proteobacteria	Alphaproteobacteria	OTU 952	OTU 952	OTU 952	OTU 952	TGGGGAATATTGGACAATGGGGGCAACCCTGATCCAGCGATGCCGCGTGAGTGAAGAAGGCCTTCGGGTTGTAAAGCTCTTTCGCAGGGGAAGAAACAGTCGGGAATAATACGCCCGGCGAATGACGGTACCCTGAGAAGAAGCACCGGCTAACTTCGTGCCAGCAGCCGCGGTAATACGAAGGGACCTAGCGTAGTTCGGAATTACTGGGCTTAAAGAGTTCGTAGGTGGTTG
OTU 953	0	0	0	0	23	0	0	0	0	0	0	0	0	0	0	0	0	0	0	0	44	0	Bacteria	Proteobacteria	Gammaproteobacteria	Enterobacterales	Moritellaceae	Moritella	OTU 953	TGGGGAATATTGCACAATGGGGGAAACCCTGATGCAGCCATACCGCGTGTATGAAGAAGGCCTTAGGGTTGTAAAGTACTTTCAGCGAGGAGGAAAGGGTAGTCATTAATACTGGCTATCTGTGACGTTACTCGCAGAAGAAGCACCGGCTAACTCCGTGCCAGCAGCCGCGGTAATACGGAGGGTGCAAGCGTTAATCGGAATTACTGGGCGTAAAGCGCATGCAGGCGGTTT
OTU 954	0	0	0	0	0	11	0	0	0	0	0	0	0	0	0	0	46	10	0	0	0	0	Bacteria	Planctomycetota	Phycisphaerae	Phycisphaerales	Phycisphaeraceae	SM1A02	OTU 954	TAACGAATCTTCCGCAATGGGCGCAAGCCTGACGGAGCAATACCGCGTGTGGGATGAAGCTTCTACGAAGTGTAAACCACTGTCAGGGTCTAGTACCAACGAACAGACCCAAAGGAAGGACCGGCTAATTCCGTGCCAGCAGCCGCGGTAATACGGAAGGTCCGAGCGTTAATCGGAATCACTGGGCTTAAAGCGTGCGCAGGCGGACCAGTAGGCATTCTGTGAAATCCCAC
OTU 955	0	0	47	17	3	0	0	0	0	0	0	0	0	0	0	0	0	0	0	0	0	0	Bacteria	Proteobacteria	Alphaproteobacteria	Rhodobacterales	Rhodobacteraceae	Roseobacter clade Marinomonas lineage	OTU 955	TAGAGAATCTTGTGCAATGTATGAAAGTATGACACAGAGATGTTGCAAAAGAAGACCGTCCAATATACGTGCCAGCAGCCGCGGTAATACGGAGGGGACTAGCGTTGTTCGGAATTACTGGGCGTAAAGCGTACGTAGGCGGATTAGTAAGTTAGAGGTGAAATCCCGGGGCTTAACCCCGGAACTGCCTTTAAAACTGCTAGTCTTGAGGTCGAGAGAGGCGAGTGGAATTCC
OTU 956	0	0	0	0	0	0	0	0	0	21	0	22	0	0	0	0	0	0	0	24	0	0	Bacteria	Cyanobacteria	Cyanobacteriia	Synechococcales	Cyanobiaceae	OTU 956	OTU 956	TGGGGAATTTTCCGCAATGGGCGAAAGCCTGACGGAGCAACGCCGCGTGAGGGATGAAGGCCTCTGGGCTGTAAACCTCTTTTATCAAGGAAGAAGATCTGACGGTACTTGATGAATAAGCCACGGCTAATTCCGTGCCAGCAGCCGCGGTAATACGAAGGTCCCAAGCGTTGTTCGGATTTACTGGGCGTAAAGAGTCTGTAGGCGGTATGGTAAGTCAGATGTGAAATCCCG
OTU 957	0	0	0	0	0	23	0	0	0	0	0	0	35	0	0	0	0	0	9	0	0	0	Bacteria	Proteobacteria	Alphaproteobacteria	Rhizobiales	Hyphomicrobiaceae	Pedomicrobium	australicum	TGGGGAATATTGGACAATGGGCGCAAGCCTGATCCAGCCATGCCGCGTGAGTGACGAAGGCCTTAGGGTTGTAAAGCTCTTTTGGCGGGGAAGATAATGACGGTACCCGCAGAATAAGCTCCGGCTAACTTCGTGCCAGCAGCCGCGGTAATACGAAGGGAGCTAGCGTTGTTCGGAATCACTGGGCGTAAAGCGCACGTAGGCGGATGTGTCAGTCAGGGGTGAAATCCCGG
OTU 958	0	0	0	0	0	0	0	0	0	0	0	0	0	0	0	0	67	0	0	0	0	0	Bacteria	Proteobacteria	Alphaproteobacteria	OTU 958	OTU 958	OTU 958	OTU 958	TGGGGAATATTGGACAATGGGGGCAACCCTGATCCAGCGATGCCGCGTGAGTGAAGAAGGCCTTCGGGTTGTAAAGCTCTTTCGCAGGGGAAGAAACAGTCGGGAATAATACGCCCGGCGAATGACGGTACCCTGAGAAGAAGCACCGGCTAACTTCGTGCCAGCAGCCGCGGTAATACGAAGGGTGCAAGCGTTGTTCGGAATTACTGGGCGTAAAGGGCGTGTAGGCGGCTT
OTU 959	0	0	21	19	9	0	0	0	0	14	0	0	0	0	0	0	0	4	0	0	0	0	Bacteria	Verrucomicrobiota	Lentisphaeria	P.palmC41	OTU 959	OTU 959	OTU 959	TCGAGAATCTTCCGCAATGCGCGAAAGCGTGACGGAGCAATGCCGCGTGGTGGATGAAGGCCTTAGGGTTGTAAACACCTGTCACATGGGACGAATTTTGACGGTACCATGAGAGGAAGCCACGGCTAACTACGTGCCAGCAGCCGCGGTAATACGTAGGTGGCGAGCGTTGTTCGGATTTATTGGGCGTAAAGGGTCCGCAGGGGGTTTATCAAGTCTGATGTGAAATCCCA
OTU 960	0	0	0	0	0	0	0	0	0	32	19	15	0	0	0	0	0	0	0	0	0	0	Bacteria	Proteobacteria	Gammaproteobacteria	Methylococcales	OTU 960	OTU 960	OTU 960	TAGAGAATCTTGTGCAATGTATGAAAGTATGACACAGAGATGTTGCAAAAGAAGACCGTCCAATATACGTGCCAGCAGACGCGGTAATACGGAGGGTGCGAGCGTTAATCGGAATCACTGGGCGTAAAGCGCGCGTAGGCGGTTTGCTAAGTCAGATGTGAAAGCCCCGGGCTTAACCTGGGAACTGCATTTGATACTGGCAGACTGGAGTGTAATAGAGGGGTGTGGAATTCC
OTU 961	0	0	0	0	0	0	0	0	53	0	0	5	0	0	0	8	0	0	0	0	0	0	Bacteria	Verrucomicrobiota	Chlamydiae	Chlamydiales	Chlamydiaceae	OTU 961	OTU 961	TCGAGAATCATTCGCAATGGGGGAAACCCTGACGATGCGACGCTGTGTGAGTGAAGAAGGCCCTCGGGTTGTAAAACTCTTTCGCTTGGGAATAAGAGAGGATGGAGAATATCTGTCTGATTTGAAGGTACCAGGTAAAGAAGCACCGGCTAACTCCGTGCCAGCAGCTGCGGTAATACGGAGGGTGCGAGCATTAATCGGATTTATTGGGCGTAAAGGGCGCGTAGGCGGGA
OTU 962	0	0	0	0	0	0	0	0	61	0	0	0	5	0	0	0	0	0	0	0	0	0	Bacteria	Proteobacteria	Alphaproteobacteria	Rickettsiales	Mitochondria	OTU 962	OTU 962	GAATATAGGAATACAATCAATAGATAGCTACAGTTATATACCGGGACACCAACAACTCCGAAACTTGTTAGCTGAGGTTAATACTCGCTGTTTGTACACCCCATTTGGATCAGGGTATTATAATGACATCTGTACCCTAGATTAGATTCCTTAAATCCAACTGTAATCCAAGTAATCAATCATAATAGCTATTAGCACAGACTGTCAACAACTATAGGCATATTGTCCTAAGA
OTU 963	0	0	20	0	12	0	0	0	0	12	11	0	0	0	0	0	0	11	0	0	0	0	Bacteria	Proteobacteria	Gammaproteobacteria	Legionellales	Legionellaceae	OTU 963	OTU 963	TGGGGAATATTGGACAATGGGGGCAACCCTGATCCAGCAATACCGCGTGTGTGAAGAAGGCCTGAGGGTTGTAAAGCACTTTCAGTAGTGAGGAAGGTCTTGTGGTTAATAGCCATAGGAATTGACGTTAGCTACAGAAGAAGCACCGGCTAACTCCGTGCCAGCAGCCGCGGTAATACGGAGGGTGCAAGCGTTAATCGGAATTACTGGGCGTAAAGGGTTCGTAGGTTGTT
OTU 964	0	0	0	0	0	0	0	0	0	0	0	0	0	0	0	0	37	29	0	0	0	0	Bacteria	Proteobacteria	Alphaproteobacteria	Rhodobacterales	Rhodobacteraceae	OTU 964	OTU 964	TGGGGAATCTTGGACAATGGGGGCAACCCTGATCCAGCCATGCCGCGTGAGTGATGAAGGCCTTAGGGTCGTAAAGCTCTTTCGCCAGGGATGATAATGACAGTACCTGGTAAAGAAACCCCGGCTAACTCCGTGCCAGCAGCCGCGGTAATACGGAGGGGGTTAGCGTTGTTCGGAATTACTGGGCGTAAAGCGCGCGTAGGCGGACTGGAAAGTTGGGGGTGAAATCCCAGG
OTU 965	0	0	8	9	0	0	0	0	0	20	0	0	0	0	0	0	14	9	0	0	6	0	Bacteria	Bacteroidota	Bacteroidia	Chitinophagales	Saprospiraceae	OTU 965	OTU 965	TAAGGAATATTGGACAATGGGCGAAAGCCTGATCCAGCCATTCCGCGTGTAGGATGACGGCCCTCTGGGTTGTAAACTACTTTTATTTGGGAAGAAACCCTGGGATTTATCCCGGGCTGACGGTACCAAAAGAATAAGCACCGGCTAATTCCGTGCCAGCAGCCGCGGTAATACGGAAGGTGCAAGCGTTATCCGGAATCACTGGGTTTAAAGGGTGCGTAGGCGGTTGCGTAA
OTU 966	0	0	0	0	0	0	0	0	0	0	0	0	0	0	0	0	0	0	0	0	0	66	Bacteria	Bacteroidota	Bacteroidia	Chitinophagales	Saprospiraceae	OTU 966	OTU 966	TAAGGAATATTGGACAATGGGCGGAAGCCTGATCCAGCCATCCCGCGTGTAGGATGACGGCCCTCTGGGTTGTAAACTACTTTTGCGAGCAAAGAAACGCATCCATTTATGGGTGTCTGACGGTAGCTCGAGAATAAGCACCGGCTAACTCCGTGCCAGCAGCCGCGGTAATACGGAGGGTGCAAGCGTTATCCGGAATCACTGGGTTTAAAGGGTGCGTAGGCGGCGTCATA
OTU 967	0	0	0	0	0	0	0	0	0	0	0	0	0	0	0	0	31	35	0	0	0	0	Bacteria	Verrucomicrobiota	Verrucomicrobiae	Pedosphaerales	Pedosphaeraceae	SCGC AAA164-E04	OTU 967	TCGAGAATCATTCACAATGGGCGAAAGCCTGATGGTGCGACGCCGCGTGGGGGATGAAGGTCTTAGGATCGTAAACCCCTGTCATTTGTTAGTAAACCTTTTCAGTTAATACCTGAAAAGCTGATAGTCGCAAAAGAGGAAGGGACGGCTAACTCTGTGCCAGCAGCCGCGGTAATACAGGGGTCCCAAGCGTTGTTCGGATTTACTGGGCGTAAAGGGTGCGCAGGCGGCATG
OTU 968	0	0	0	0	0	0	0	0	0	8	0	3	9	0	0	0	11	4	0	0	2	28	Bacteria	Bacteroidota	Bacteroidia	Sphingobacteriales	NS11-12 marine group	OTU 968	OTU 968	TAGGGAATATTGGTCAATGGACGAAAGTCTGAACCAGCCATGCCGCGTGAAGGACGAAGGCCCTATGGGTCGTAAACTTCTTTTATAAGGGAAGAAAAAGCGTTACGTGTAACGCTCTGACATTACCTTACGAATAAGGATCGGCTAACTCCGTGCCAGCAGCCGCGGTAATACGGAGGATCCAAGCGTTGTCCGGATTTATTGGGTTTAAAGGGTGCGCAGGCGGACTTTTA
OTU 969	0	0	4	10	0	51	0	0	0	0	0	0	0	0	0	0	0	0	0	0	0	0	Bacteria	Spirochaetota	Leptospirae	Leptospirales	Leptospiraceae	OTU 969	OTU 969	TTAAGAATATTGCGCAATGAGGGAAACCTTGACGCAGCGACTCCGCGTGCGGGATGAAGGCCTTCGGGTTGTAAACCGCAATAGGCAGGGATGAATAAATGACAGTACCTGTTGAAAGCACCGGCTAAATACGTGCCAGCAGCCGCGGTAATACGTATGGTGCAAGCGTTGTTCGGAATTACTGGGCGTAAAGGGTGCGCAGGCGGAACATCAAGTCAGATGTGTAATCTTCG
[truncated: 3,113 more rows]

## Sheet: S5
OTU ID	H. panicea, Baltic Sea																										Seawater, Baltic Sea			H. panicea, North Atlantic
[truncated: 10,001 more rows]
[truncated: 108 more columns]

## Sheet: S6
OTU ID	9_S290_L001_R1_001	8_S373_L001_R1_001	7_S361_L001_R1_001	5_S337_L001_R1_001	4_S325_L001_R1_001	3_S313_L001_R1_001	2_S301_L001_R1_001	1_S289_L001_R1_001	18_S303_L001_R1_001	17_S291_L001_R1_001	16_S374_L001_R1_001	14_S350_L001_R1_001	13_S338_L001_R1_001	12_S326_L001_R1_001	11_S314_L001_R1_001	10_S302_L001_R1_001	Kingdom	Phylum	Class	Order	Family	Genus	Species	OTU sequence
[truncated: 754 more rows]

[truncated: 7 more sheets: S7, S8, S9, S10, S11, S12, S13]
